# Supplementary material for: CasMiner: a deep-learning tool for high-throughput mining and rational design of efficient Cas9
Source: Natl Sci Rev. 2026 Feb 9;13(6):nwag090. doi: 10.1093/nsr/nwag090 (PMC13020425; doi:10.1093/nsr/nwag090)
Supplement: nwag090_Supplemental_Files [file nwag090_supplemental_files.zip]

Archive with 2 entries (2 files):
- CasMiner_ST.xlsx
- CasMiner-NSR__Supplementary-materials.docx
