# Supplementary material for: CasMiner: a deep-learning tool for high-throughput mining and rational design of efficient Cas9
Source: Natl Sci Rev. 2026 Feb 9;13(6):nwag090. doi: 10.1093/nsr/nwag090 (PMC13020425; doi:10.1093/nsr/nwag090)
Supplement: nwag090_Supplemental_Files [file nwag090_supplemental_files.zip › CasMiner_ST.xlsx]

## Sheet: ST1-Pfam
Index	Entry	Pfam_num	Pfam1	PF_name1	Pfam2	PF_name2	Pfam3	PF_name3	Pfam4	PF_name4	Pfam5	PF_name5	Pfam6	PF_name6
1	G3ECR1	4	PF16593	Cas9-BH	PF16595	Cas9_PI	PF16592	Cas9_REC	PF13395	HNH_4
2	A0Q5Y3	1	PF21069	Csx12
3	J7RUA5	5	PF18070	Cas9_PI2	PF21574	Cas9_PI_C	PF18061	CRISPR_Cas9_WED	PF13395	HNH_4	PF18541	RuvC_III
4	Q99ZW2	4	PF16593	Cas9-BH	PF16595	Cas9_PI	PF16592	Cas9_REC	PF13395	HNH_4
5	Q927P4	4	PF16593	Cas9-BH	PF16595	Cas9_PI	PF16592	Cas9_REC	PF13395	HNH_4
6	C9X1G5	2	PF13395	HNH_4	PF18541	RuvC_III
7	Q03JI6	4	PF16593	Cas9-BH	PF16595	Cas9_PI	PF16592	Cas9_REC	PF13395	HNH_4
8	J3F2B0	6	PF18470	Cas9_a	PF17893	Cas9_b_hairpin	PF18525	Cas9_C	PF17894	Cas9_Topo	PF01844	HNH	PF18541	RuvC_III
9	A1IQ68	2	PF13395	HNH_4	PF18541	RuvC_III
10	Q9CLT2	3	PF18470	Cas9_a	PF13395	HNH_4	PF18541	RuvC_III
11	Q0P897	2	PF13395	HNH_4	PF18541	RuvC_III
12	Q8DTE3	4	PF16593	Cas9-BH	PF16595	Cas9_PI	PF16592	Cas9_REC	PF13395	HNH_4
13	Q6NKI3	6	PF18470	Cas9_a	PF17893	Cas9_b_hairpin	PF18525	Cas9_C	PF17894	Cas9_Topo	PF01844	HNH	PF18541	RuvC_III
14	Q03LF7	5	PF18470	Cas9_a	PF18070	Cas9_PI2	PF18061	CRISPR_Cas9_WED	PF13395	HNH_4	PF18541	RuvC_III

## Sheet: ST2-CasMiner-Prediction
Index	Name	Pred_score	Abb_Prod	Product	GCF	Definition	Fine_Cas	Repeat	Repeat_num	Range_nucl	Prot_Sequence	Seq_len
34	1423739.SAMN02369444.FC85_GL001808	0.999637	C9	CRISPR-associated protein| Csn1 family	GCF_001434255.1	Lentilactobacillus diolivorans DSM 14421 NODE_10| whole genome	Yes	GTTTTAGAAGACTGTTGAATCAATGATGTTTAGTCC	75	CGGCATTTAAACAGATTGAGCAGATCGCTTTGGATGAGAAGGTTGATGGCGTGATCATTGCCGGCGATTTATACGATCGAAGTCTGCCGGCTGAATCCTCCGTTGCTCAGCTAAACGCAATGCTGCAGCAGTTGAATTTAACTGACAAATTACCCATTTATGCGATTTCCGGTAACCATGACAGCGCGACTCGATTGGCAACCGGAACGCCTTGGTTTAAGGACACACATTTTTATATGCATACTGATTTAAAACAGGCATTTACGCCGGTTGAATTACCGGATACACAACTTTTTCTATTACCCTATTTTGAACCATTTGCGGCCCAAGAATACTTCCATGATGAGTCGTTACGAACGTTGGAACTTGCGTTTAAGCCAATTGTCGAAAAAATGGTTG…	MRGNYHIGLDIGTSSIGWAVIDDNAKVMRAKGKTAIGARLYNEGQTAADRRLFRTTRRRLNRRKWRLKLLDEIFDPYITPVDAAFFARLKQSNLSPKDQNRDWTGSMLFPDRTDRKFHKDYPTIYHLRHKLMTEDHQFDIREIYLAIHHIVKYRGNFLNTTPVSSFSVSDVKFDEQFDRLNELYAAVSPDEPFAINGDNSKAIETLLLSDETKKFDKQKQSAKLILSETGDKALDKENTKVATQISKAILGYKTQLDVLLKYDAINSSAWKIELDDENIDDTLPGLLSQLDENRQEMVSIIQNLYAQVTLNQIVPNGMSLSESMIEKYNAHRDHLKLLKQLEDKIDDPKKKKGLEAAYDAYVGKNMKVANQDVFYASVKKNLDDSDLAKQIADLIEAQK…	1363
21	1423735.SAMN02369374.FC15_GL001662	0.99966	HNH	HNH endonuclease family protein	GCF_001435835.1	Lapidilactobacillus concavus DSM 17758 NODE_1| whole genome shotgun	Yes	GTTTTAGAAGAGTGTCATTTCAATAAGGTTAAGATC	69	TGGATAAAAAATATAATATTGGACTAGATATCGGAACAAGTTCCATTGGATTCGTGGCGACCGATGAAGACAACCATGTGATTCGTGCGAAAGGCAAGAATGTGATTGGCGTTCGCTTATTTGATGAAGGTCAATCTGCTGCGGAACGACGCGGCTTTAGAACAACTCGACGCCGCTTGAACCGACGCAAATGGCGCTTGAATTTGTTGCGCGAAATATTCGAGCCACACATTTATCCCATTGACGCTTCTTTTTTCATGCGGCAAAAGTACTCAAACTTATCTAAACAAGATCCTAATCAGAAGATTGAGTTTAAGGATATTTTATTCTCGGATAAGTCGGATGCCGAGTTTTATCGCCAATACCCGACCATTTATCATCTGCGTCAGGCTTTGATGA…	MDKKYNIGLDIGTSSIGFVATDEDNHVIRAKGKNVIGVRLFDEGQSAAERRGFRTTRRRLNRRKWRLNLLREIFEPHIYPIDASFFMRQKYSNLSKQDPNQKIEFKDILFSDKSDAEFYRQYPTIYHLRQALMTEKRQFDLREIYLAIHHIVKYRGHFLDETPTDKFSFDQLDLTQEFERLNVLFSEQNPEEPFEIVVNQNQSIEDILSNQSMTASDRRKQALVVFYQQSENKENEKQYKAIATEILNLLLGNKAKLNVILAQEVDKEAAKDWSLSLSSETFDDDLEKASSGLNDSQLEMVGIFERIYSSLILKSIIGDHNSLSAAMVDKFKTHAQHRDLLKDVIKNSDATKGEQLQFAYDHYLQRHSADGKAYGKDDFYKEVKKNLDDSDAAQQIQQL…	1366
121	1218506.SAMN03275734.JF75_03490	0.999549	C9	CRISPR-associated protein cas9	GCF_000970755.1	Lactobacillus kimbladii strain Hma2 map unlocalized plasmid pHma2p1	Yes	GTTTTAGATGATTGTTAGATCAATGATGATTAGAAC	66	AGCAGCCATTTTGCCAGTTTGTTCTCCTAATAATTCGTAATCAATTCCGATTGAGGCCAAACCACCTGTTCTAACTTGATCGACGGAACTTGCTACCAGGGGAACTTTCTTTTCTTTGACTACTTTTCCAACTACAGAAGCAGCTGAATCGAAAGTATTGTCAGTAGGAACAAAAATACCATCAACTTTAGATGCAAGTGTTTCAGTTACTTGCTGGACATCATTAGTAGTATTTGCGGTTTTAATCAAAACTTTCACTCCTGCTTTTTTCAGTGCCGCTGTAGCTAAATCGGCCTGTATTTTCGAGTTTGATTCACCGGCATTGTACATAATACCAACCGTTTTTGCTTTAGGAACAATTGATAGCAGCAACTTAATTTGCCTTTTAATAGAAACCAT…	MKRVTEDYILGLDIGTNSCGWAVTDKKNNLLKLRGKTAIGSHLFEEGHTAADRRGFRTTRRRLKRRKWRLRLLEEIFAEPMAKVDPGFFVRLHQSWVSPLDKSRKKYHAIVFPTAKEDKAFYQKYPTIYHLRDALMTQDRQFDLREIFLAIHHIVKFRGNFLQDTPVKDFEASKIEVGPILSKINGAFAEKIVEDQDPIELNVANAAEIEAVIRGKDADKTLYKMDKVKKIAKLLTDSTAKEEKNVAKQIANAVMGYKTQFETILGKEIDKSDKAQWEFKLTDGDADDKLEALLPDLDENDQTIIAEIKKLFSAITLSTIVDENKSLSQSMVAKYNKHHQDYKLLKAYIDTLQDRSIAKKLLLAYDLYVNNRHGRLLEAKTEFKQDGTLTKEDFYKTVK…	1393
227	78345.SAMN02673440.BMERY_1245	0.999089	CA	CRISPR associated protein	GCF_000741615.1	Bifidobacterium merycicum strain LMG 11341 Contig01| whole genome	Yes	GTTTCAGATGCCTGTCAGATCAAGGACCTAGACCAC	62	ATAGGGAATCGTTGAGCGCGTCGATCATCGACAGTTGGAGCGAAGGGGTATGCAAGCCGCCGAGCGTGGCCTTGCGGTCCGTGCACAACGTCATCAACCGTTACCTCAAGGTGACGCAACCCGACATGATCGACGGCCTGAGCAGCGGCAACGTGGACATCATCGTCTACCTCGACCATCATAAGGGCGAGGATGTCTTCCCCCAGGACATCGAACAGCGTTTCGGCATAACGCGCTCGACATCCTGCCGGGTACTGGGGCTGATGGAACGCAAGGGGCTCATCGCCCGCGAACCGGTGCCGCACGACGCGAGGATGAAACGGATCGTGCTCACGGAACAGTCCAGGACCATCGCCACGATGCTGCGCGAGAACGCCGAGAGCATGGAACGTGTTCTGC…	MSRKNIVEDYAISLDIGNASVGWVAFTPNYRLVRAKGHELIGARLFEPASTAEERRMARTTRRRYSRRRWRLRMLDSMFDQALSEVDPSFLMRRKYSWVHPEDKNNEAHWFGGVLFDSNEQDKRFYEKYPTIYHLRKSLMEDDERHDIREVYLAIHHMMKYRGNFLTEGELAPSSVFDVEDFLKLLTEILQYADEGETDEDLELQADANGLTEALCTTKGSRSIRAKNAISILKEGAALSKRQEAIISAVFAGLEGNKLDLTKVFPNKEYTPEDKKTLALYFNKADYDEKRVAIGDSGLLEDNECDFLDCIRRQYSAIALKQLLGDFTSISESMCARYEQHQRNWDLIKRYCREESNAENINKNYGALVGWEIVGGQRRSIRGAKDYENKRKAANKFFE…	1390
152	1606.SAMN04573029.A3O15_02905	0.999506	C9	type II CRISPR RNA-guided endonuclease Cas9	GCF_001652035.1	Ligilactobacillus aviarius strain UMNLAv9 contig_10_223_57| whole	Yes	GTTTCAGAAGGATGTTAAATCAATAAGTTTAAGTAC	61	TCGCATTATGGGCTGGAATTGCTGCAGGTGCGGATGCAATCGTTATTCCTGAACGCGATTATGATATTGAAGCAATCGCAAACAAGATCAAAGAAAACCGTGAAAACGGCAAAGACCACGCTTTGATCGTTCTTGCTGAAGGCGTAATGTCAGCACAAGAATTCAAAGAAAAATTAGATCAATACGGCGACTTTGACAGCCGGGCTGTAACATTGGCTCACATCCAACGTGGTGGCGTGCCAACAGCTAAGGATCGGGTATTGGCAAGCCGGTTAGGCGACTATGCCGTACGTTTATTACTTGAAGGTAAAGGCGGTTTGGCCATTGGTATTCACGACAACAAGCTTGTTGCCACAGATATCATTGACACATTGGAAAACCACAAGCACAAGACAGATG…	MKDYYVGLDIGTSSIGWSIMDENYHLLKKKHKKTMGVTLFKEGQTAADRRGFRTTRRRLSRRKWRLKLLEEFFDPYMAEIDPTFFARLKDSNISPLDSNKKFQGSLLFPEKKDTNFYDEYPTIYHLRDKLMNEDKKFDLREIYIAIHHIVKYRGNFLKSAPVNSFNTSKIDLKADIDAINHLLGEKKVVINNENIDEVEKVLLDFELRKLDKQKQVKELLLEKTSDKALLKVNKQVTNELVKAITGSPFQLNALLQKEIDNSKEWKFSLGDEGIDDKLASLEASMDKNEIELTGLVKEIHDWVTLNEIVPNGQSLSQSMIEKYKTHQNQLKLYKELVRKVDKKDAKLLKQAYSNYINRKDEKLKSYSKDDFVGKVSKILKKYDEFEEATTLQEAIELDN…	1353
92	243275.SAMN02603967.TDE_0327	0.999575	CA	CRISPR-associated protein| SAG0894 family	GCF_000008185.1	Treponema denticola ATCC 35405| complete sequence.	Yes	TTTGAGAGTTGTGTAATTTAAGATGGATCTCAAAC	58	AGATAGAAGAAATCAATGCGGCTCTGGGTTTATCGGATGGAAGCCTTCCGTCCATTAATGTTTCTGAAGTCTTACAAAAAATAAAGAACGGAGAGTTATCGGTTGATTCTGCAGTTTCATTTTTGACGGGAGAGCCCGGAGAAGAAAAAATTTAGAAGAACGGCGACAACAGTTCTGTTTGAACTACAAGGAGATATTTTATGGAAAACGAAAAACTTGAAATTTTAAACATGATTAGAGACAAGGCGATTACACCCGAAGAAGGCTTAAAACTTTTGGAAGCTATCCAAAAAGAAAATGTTAAATTTGTTTTTGAAGAGCCTAAACAAAAAAAAGATAGCGAGACCATAGTAATAAGTACAAAGATTCCCTCTAAAAGTGATCCGGCAGATTTTTTAG…	MKKEIKDYFLGLDVGTGSVGWAVTDTDYKLLKANRKDLWGMRCFETAETAEVRRLHRGARRRIERRKKRIKLLQELFSQEIAKTDEGFFQRMKESPFYAEDKTILQENTLFNDKDFADKTYHKAYPTINHLIKAWIENKVKPDPRLLYLACHNIIKKRGHFLFEGDFDSENQFDTSIQALFEYLREDMEVDIDADSQKVKEILKDSSLKNSEKQSRLNKILGLKPSDKQKKAITNLISGNKINFADLYDNPDLKDAEKNSISFSKDDFDALSDDLASILGDSFELLLKAKAVYNCSVLSKVIGDEQYLSFAKVKIYEKHKTDLTKLKNVIKKHFPKDYKKVFGYNKNEKNNNNYSGYVGVCKTKSKKLIINNSVNQEDFYKFLKTILSAKSEIKEVNDI…	1395
2	633807.SAMN06245872.BW732_04735	0.999701	VpCas9	type II CRISPR RNA-guided endonuclease Cas9	GCF_001998885.1	Vagococcus penaei strain CD276T chromosome| complete genome.	Yes	GTTTTGGAAGCATTCAAAACAGCATAGCTCTAAAAC	56	CTTTTTTGTAATCGACACATGATAATGTTCCCATAGTTGACCGCTCCTTTTTTATTTGTAGTCAAAGAATCCTTTACCTGTTTTACGCCCTAACCATCCAGCTTCAACGTATTTTTGGATAATTGGTGATACACGATATTTTGGATCTTTGAAGCCGTCATATAGAACATTCATAATTGCTAGAACAACATCCAAACCAATTAAATCAGCCAAAGCAAGTGGACCAATTGGATGATTTGCCCCTAATTTCATTGCAGCGTCAATTTCTTCAGCTGTCGCAACTGACTCAGATAAAACAAATGATGCTTCGTTAATCATTGGAATTAAAATACGGTTAACCACAAAACCATAAGAATCTTTGACTTCGACACCAGTTTTACCAATTGTGTCAACCGCTTC…	MRANYTIGLDIGTNSVGWSVIKEDYQLVRRKMPIYGDTTVKAQKKNFWGVRLFDEGQTAESRRIKRTTRRRYLRRRNRLNYLQTIFKDDIHQLDAHFFHRLEDSFLVKDAKRHTKYPIFGTLDEEINYHNEYPTIYHLRKELADSTQKADIRLVYLAIAHIVKYRGHFLIEGQLNSANTSINNTFQQFLNNYNEKFITQVPGLALSPVDTTVLVESIVTAKTSRSRKSDAILALFPSEKSTGTFAQFIKLIVGNQGNFKKTFALEADAKLQFSKIEYEEELGELLAEVGDDFADVFVAAKNVYDAIELSGILSTKDTETNAKLSASMIERYTQHQNDLKLFKKYVREYLPKQYDTIFKDSSKKGYAGYIDGEATEEEFYKFVKKTLDNTPDAAYFIDKI…	1332
160	1766719.SAMN04320710.GCA_001517865_00335	0.999496	UA	unannotated protein	GCF_001517865.1	Caviibacter abscessus strain 151011837 contig_1| whole genome	Yes	GATACAGACTCTTGATAAATTTGAATAATATAAAAC	56	AAAAGAACCACGTAAATTTTATGTTATTGAAAACAAAGAAATATTATCACAATTTTTCCAAAAACATCCCTATGCAAGAGCACTTGAAACAGCAACATTAGCTATACTTGTCTGTGGAGACAAACAAAAAGACACAAACTTAACATTTTTAATCCAAGATTGCAGTGCTTCATTACAAAACATGGCACTTATGGCAACACATTATGATTTAGGTTCTGTATGGATGGGTATTCTTGATAATGAAAATGCTGAAAGTATAACAAGAGAAATAATAAATTTACCAGAAAACTTAATTCCTATTTCTATTATGGCTTTTGGTCATAAAGCAATCAGCCTAAGACCTCATATTTCATACAAGGAAGACATGGTTGAATGGATTAAATAAAGAATAATAAAATC…	MNNLDYVLGLDLGVASVGWAVMEIDSDKNPVRLVDANSVIFKALDNDKGKLYNEERRDARGARRVLNRRKERIRRVKELLISSKFLSESELYNLYEGKLIDIFDVRKKGLTEQLNKLEIARLMIYYLKNRGFKSNRKTDDIELEEELKKLTKNNNKNQKNNGENQENSEESKKNNEKKLKPIIALNTKRLQEDNLMPIELIFKIKEEKNVTGFKNKEGLYIFGFKREQIEKEAQQILEKQKLISTELLEKYMDILKSQRDFSEGPALPSKYRIDWESKTGRCKYTGEKRVVAGAPSYEIFCMLQKLTDLRYIYIENDTKNGKYKLSSEQLNVIYNKVINEHKKLTYNLILSCIEDKNVRILNLPKLKLKDYIDITKKYLEKKQKKEEELTDEEKHELNY…	1302
163	1293598.SAMN02797787.IV56_GL001823	0.999488	UA	None	GCF_001437465.1	Lacticaseibacillus saniviri JCM 17471 = DSM 24301 NODE_1| whole	Yes	GTGCTTAACCTATTTGATCTGACATCCAACTAAAAC	56	ACCAAATTCTTTCTGATGGGAATAAGAAGACTTCCGGAATCCGCTTGTGGTGAATGGCCGGCGCATTGTAGAAACCAGAGATCGCATAGAACAGGAATGTGGTGCCAAAGATACCCCAGTCAATCAGGCGCGTTCCCCACGAGAAGTCCAGGCGATCGCGGGTCAGTTCTTGACGCGTCAACACAACCGCCACCACAATAATCGCTAAGAAAATAATAAAGCGTAAGCTGCTATCTTCTTTGATTGAGGCAATAATCGCAACGACCAACATAATCACCGTCGGCCAGTATGCGCGCTTGACCTTGCTGGCAATCCCCCGACCAAAGCCGAGAATCAAGAAGGCCATCAGAATATTGGTGACCCGATCCAAAAAGAAGAAGGTGTATGGATACAACTGGA…	MVEHYAIGFDIGTGSTGFAGVDPNGKLVRMRGKNVYGVYRFKGGEAAADRRGFRTTRRRIKRRKWRLRFLKSFFEPYIAPIDPEFFLRQKYSADSPLDPKGIRADKGLLSDMSDQEFHAKYPTIYHLRYQLMHEKRQFDVREIYLAMHHIIKYRGHFLIEDGADNFDAKQIDFFDQFQRMAAVTAGLPELETLVVPDETQSDAFKRVLFDESQTKSDRQKVLASQLLDIQDNQSKAIKDFIAALTKAVVGMKANLATLTSTAIESTDKNDWTKPLGQLDDFLLKHEEDLDEDGYALIDAANQMYSAAVLAALVPEGMGFSEAMMARYAQHKKQLALYKQVIASLPDKTQRHELKDAYADYIEHAAQNPRDAFYKRVTKVLEGVDSADARTVMTAISHDE…	1346
180	568816.SAMN02603738.Acin_0978	0.999438	CA	crispr-associated protein	GCF_000230275.1	Acidaminococcus intestini RyC-MR95| complete sequence.	Yes	GTTTGAGAGATATGTAAATTCAAAGGATAATCAAAC	53	ACATACCGCGTCCTGCGTGCCCTCAAGAATCGCTTTGGCTCGACAAGTGAATGCGGCATCTTTTCCATGGAAGCAGAAGGCCTCCAGGAAGTGAGCAATCCGTCGGGACTTTTCCTTGAGACAAAGGAAAAGCCCGTCCCGGGATCTGTTATCACCGCCACAATCGAAGGGAATCGGCCCATTCTGGCTGAAATCCAGGCCTTGGCCGCCCATACTCCCTTTGGTATGCCGCGACGGACCGCAGTAGGCGTTGATTATAATCGGGTCAACATGCTCATTGCCATTCTTGAAAAACGAATGGGAATGAACTTTGGGGACCAAGATGCTTATGTAAGTGCCGTTGGGGGCATGAAGATTACGGAACCTGCAGTGGACCTTGCCATTGTAGGCGCCCTTGTT…	MGKMYYLGLDIGTNSVGYAVTDPSYHLLKFKGEPMWGAHVFAAGNQSAERRSFRTSRRRLDRRQQRVKLVQEIFAPVISPIDPRFFIRLHESALWRDDVAETDKHIFFNDPTYTDKEYYSDYPTIHHLIVDLMESSEKHDPRLVYLAVAWLVAHRGHFLNEVDKDNIGDVLSFDAFYPEFLAFLSDNGVSPWVCESKALQATLLSRNSVNDKYKALKSLIFGSQKPEDNFDANISEDGLIQLLAGKKVKVNKLFPQESNDASFTLNDKEDAIEEILGTLTPDECEWIAHIRRLFDWAIMKHALKDGRTISESKVKLYEQHHHDLTQLKYFVKTYLAKEYDDIFRNVDSETTKNYVAYSYHVKEVKGTLPKNKATQEEFCKYVLGKVKNIECSEADKVDF…	1358
83	1423753.SAMN02369488.FD28_GL000928	0.999581	UA	None	GCF_001434395.1	Levilactobacillus hammesii DSM 16381 NODE_10| whole genome shotgun	Yes	GCTTTAGATTAGTGACAATTCAGTAAGGTCAAGAGC	48	CGATATCTTAGGGATGGTTGGTCTGTTCTTCGCCAAGCCCGAATGGATCGTCTGGATCTTCATTTCTCGGGGGATTGCTTCAGTTGGTAACGGGATGATTTCCGCCTACATGTGGGCCCTGATTCCCGAAACGGTTGAATATGGGGAATACAAGACGAACAAACGAATGGGTGGTGTCATCTACGCCATTATTGGTTTCGTGTTCAAGTGTGGGAACGCCTTAGGTGGGATGATTCCTGGCCTGGTTCTTTCCGCAACGGGGTACGTGGCCGTGGCCCAACACCAGACCGCTGGCGCCCTTCACGGGATTGTCATTGCGACGACGGTTGTCCCAATCATCATTTACTTCATCGCTATTTTCTCCATGAAGTTCTACAATTTGGATAAGGAAACGTACAA…	MNQEPYAIGLDIGTSSLGWANADMDGYIARVKGQTGLGVRLFEEGQPAADRRSFRTTRRRLSRRRWRLRLLREIFDEPISSIDPNFFARQKASSISPKDDRFETTYQLFNDKTDQEFYSKYPTIYHLRWALMTEHRKFDLREIYLAVHHIVKYRGNFLRSGNPKSFKPSELDFSQRFKEVNGLWHLIFDEVAPQLPTDNLEEITKLVLDTTRTRADRQRESVKLLMAATDNHKDWKPYLTEFTKAILGLKTKLYLLTGVDVAKADQKTWTFSLEDIEDHRADLETAFDDRSLELIEKLVDLQAAIQLTEIMPSGQYFSQSMIYRYDQHKEHLRWLKDYAEQQTDANKRKAVRLAYDHYIEGDAKGKPEIADDFYKELNRILKGDTSELAKKINHEIALE…	1362
51	1250004.SAMN02841244.GCA_000799465_00152	0.999617	UA	unannotated protein	GCF_000799465.1	Psychroserpens sp. Hel_I_66	Yes	ACTAAAATAGTATTCTGAAAGCAATTCACAAC	46	AAAATGAGAAAAATGATGTTATGGACTTTTATCGTAATACTTTATCAAAAAACAAAACCTTAAACGAGATTGACCTACAAAATTTTCCTACTCTTTGGACAACAATAAGGAAACTAAACGGTGAATTTATATTATATCAAAGATGTGATGGAATCGACAAAAGAATAGAAATCACAAAAAATGCAATCTATTTTTACGGTCCACTAGAATCTCATGCTGATGCAATAAATCAATTAATAAGATTATCTGATGAGGACATAAAAATTGAATTAAAAGCTAAAAGGCAAAATGGCGAAAAAAATGCGATGTTTTCAATTACCAAAACAGAACATGAGAACATCTATTATTTACAATATTACAGCGAAAACGGTTTGTTTCAAGAGTTAATTATTCCAACAA…	MKRILGLDLGTTSIGWALVEESKNKEESNIIKLGVRVNPLTVDEKINFEGGKPITTNADRTLKRGARRNLDRYQLRRDFLIHELKKQNFITENTPLTEIGKDTTHQTIALRALAARKKVSLEDLSKILLGINKKRGYKSSRKSKDENDGVAIDGMVVAKILYDNKLMPGQYVFNLLTQEKKHIPDFYPSDLKTEFDAIWTKQKEYYPEILTQILYQDLKGKNKGQTWTICSKPFQIEGIKLEGNRNEQKIKRYELRKDGLSKKLSLEHLAIVFQEINNDIKGTSGYLGKISDRSKELYIDKLTVGEYLYNQIKKNPHTSLKNQVFYRQDYLDEFEQIWNTQAEFHPELSDELKAKIRDIIIFYQRPLKSQKGLLSFCLFESWQQEYFDEVKQTKRKRTI…	1386
204	1423780.SAMN02369465.FD05_GL000888	0.999335	C9	CRISPR-associated protein| Csn1 family	GCF_001434145.1	Lentilactobacillus otakiensis DSM 19908 = JCM 15040 strain DSM	Yes	GTTTTAGAAGGATGTTAAATCAATAAGGTTAAACCC	45	TCTGGTCGAGCATGTCATCAGTGGAATCATCATCTTCAATGGCTTTTTTGCCATCATCGGTGATTGAAACATTGGTTACTCGTTTGTCACTTTCATCTGGGGTGCGGGTGATCAAGCCGCGCTCTTCCAACTTAGATAATAATTCAGTCATTGATGAAGGGCGGATATCCATGATTTCAGCTAGTTGGCTTTGAATCAGGGTGCCTTCCTTCGACAGGATAACTAAGACCCTGTTTTGGCCTCGCAAATGGTAAGGTCGCTCTTGGTGGCGGGCAAACCTCTGCGTTCCATGCAGGAAGCCGAAAAATTTGCCGAGTAGTTCTCTTTTATTAGTGTCTGCCATATTCATTCTCCTTTGATTTTTATACTTAGGTACCTAACAATGAGAAGTATACACTG…	MKVNNYHIGLDIGTSSIGWVAMGEDGKPLRVKGKTAIGARLFQEGNPAADRRMFRTTRRRLNRRKWRLKLLDEIFDPYITPVDSTFFARLKQSNLSPKDSRKEFKGSMLFPDLTDKQYHLDYPTIYHLRHALMTQDKQFDIRMVYLAIHHIVKYRGNFLNSTPVDSFKASKVNFDDQFKKLNELYTAINPEESFQINLANSEKIGQQFLDPSIRKFDKKKQIPKIVPVTMDDKAVDKLNGKIASEIINAILGYKSKLDVAVQCDPEDSNPWAVKFDDEDIDAKLQKILPEMDENQQSIIGIIQDLYSQVTLNQIVPNGMSLSESMIKKYNDHHDHLKLYKKLIGQISDSKKKTALKKAYDQYVGNDGKVIEQDDFYSSVKKNLDDSELSKQIMDLIDAD…	1369
35	1229756.SAMN02603178.C269_06470	0.999637	CA	CRISPR associated protein	GCF_000298875.1	Leuconostoc gelidum JB7| complete sequence.	Yes	GCTTCAGATGTGTGTCAGATCAATGAGGTTTAAACC	41	GAGATGGTTAATTTGGAGAAAGTTTGGTTGGATGTGCAAACTGATAACTTAGTGGCGACACATCTTTATGATAAGTTTGAGTTTGAAAAAGTTGGATCTGAAGTCAACCTCACACTACCAAATGGTCGCGTGACCAAATTACAACGTATGGTTAAGTTTTTAGTTAAGGAGAACACGTCATTATGAATTTTATAGCCATGGATTTTGAAACAGCAAATCACGAAAAATATTCGGCCGTATCAATTGCAATTGCAATAGTCCGCGATAATCAAGTTATTGATAAATTCTATAGTTTGATTAAACCAGAAACGTATTTTAGTTCACGTAATACTGCAGTCCATGGGTTACGTGAAAGTGATGTGATTGATGCGCCCAAGTTTCCAGAGATTTGGCAAATTA…	MTYSIGLDIGTGSVGWAVIGDDYRLKRAKGKNLIGVRLFDSATTAAERRGYRTTRRRLSRRHWRLRLLNDIFASDLAEQDENFLPRLKYSWVNPDDEQNPQLNSDVANGALFGSSETDKAFHKNYPTIYHLRHELMTDTAKHDLREVYLAIHHIVKYRGNFLNTADKINAENSFNVDLFIAALDEYNEFLETPITSIKDAQLFSDKLTDINARNKSVRVENAMSETYDDKSKIFKAILTALVGNTANFQTIFDLSDLEKDEAKNFKFKLDLEDVETKLDVVRAKLSDEQNAFLEAVLIAYDGITLKMILGDYKSISQSMIESYKSHQRDWKYIKNNVRLNEQKIEPDKNSVKFFKLDPKKLIYPSNLAYLQVISSNEDEHRKGLDYFKTAIQDADILQR…	1355
32	1423803.SAMN02369473.FD13_GL002020	0.999643	UA	None	GCF_001436675.1	Levilactobacillus senmaizukei DSM 21775 = NBRC 103853 strain DSM	Yes	GTTTTAGTTCAGTGACAAATCAATAGAGTTAAGAAC	40	TGGGAATGTCGTTACGGTGGATACCACAATCGCCGTCGATGCGCACATGGAAGTCCAAGATAGTTATCGGTTGAGCGAGGATATTGAAGGCACACTACGTCGGAAGTTTGGGATTGTGGATACCAGTGTAATGGTCGTGCCCACAGAAAAAAATTAAATTAATTTGGCCGTCAAGATGGGTTATTCACAAGCTGGGCGGTTTTTATGAGGGGGACTATTCTCACCTGTTCACAAAGATCAGTTCCGATGGCTTCGCCGGTTTATAGTTACGATCCCGCAGGATATACAAGCATCATTGAAATTATGCAGGACAAGTTGCGTCGGAATTTCATGGTTACCCAAAAGTGCCTACTACCCAAAATAGCCCGTAAAGGGTAAACTGATCAAAAAAGCGGGAGG…	MVEKYGIGLDIGTSTLGWTSVDENGKIQRLKGQTALGTRLFNEGQTAEERRGFRTTRRRIQRRRWRLRLLREIFDEPIGSVDAGFFARQKMSSLSPQDDRFEDTYRLFNNQTDKAFHDEYPTTYHLRQALMNSDRQFDIREIYLAIHHIVKYRGNFLRSGKPADFKTGKLDLKEKFEEINADWQTLISEDAPQLPVDDLTTIKAVLVDGSRSRSDRQRGLVKLWMANETVEKNWKPVMTELAKAILGLKTKLYLLTGLDLPKEDQKAWTFSLDTLEDHQGDIDSFFDDHAQQLIDRLAELRAMIQLTEIIPSGLNFSQSMVQRYEAHRSHLEMYKQYALDQTDPKRTKALRAAYNAYIDQHEIADDFYTAVKRVTKDDQSETAEEINRLIGLEQFMPKQ…	1345
210	1582.SAMN03580836.AAW28_06160	0.999307	CA	CRISPR-associated protein	GCF_001013375.1	Lacticaseibacillus casei strain N87 gLb87_seq1| whole genome	Yes	GTCTCAGGTAGATGTCAGATCAATCAGTTAAAAAGC	40	CGTGTTTGACTAGGAGATTCGGCAGTGCCTGTTGGTGTTGGTTACGCCGTAATGCCAGGATATAGCCATTTTTTATGCGTAGTCGGTACGTGACAAATAATTGCAGTCGGATAGGGCGGCCTAAATAATCAATGATCGGATACGGTTTTTGATTGCTTAGCATCGTGCTCATCTCCCGACTCCATTATATAACTTGAAATGTCACAGGTTTATGACAATCACCTACATTAGATGGCGCGTCCATGCTATACTGGCGTATGAATCAGCAATGAAGATGGAGGCACAGTATGGATCAGTTTAGTATTAGTAATTTAGCAGACTGGCTTGAAGCGCATAACGATGAGCTGATGGCCAAAACCACCCAACTGGATCCCACGAAGGTATATGCCATTGTGGATT…	MTKLNQPYGIGLDIGSSSIGFAVVDANSHLLRLKGETAIGARLFREGESAAGRRASRTTRRRLSHNRWRLRFLQDFFDPHISSIDPDFFLRQKYSEISPKDKERFKYEKRLFNDRTDAQFYKQYPTMYHLRLHLMNDASKADPREIFFAIHHILKSRGHFLTPGDAKNFNTDDVDLKHIFPALTEAYAQAYPDLTLSFEPSKAEKFKSILLDEDATSNDTQKALVKLLLSDDGDKEVLKQQKKVLTEFAKAVAGLKVKFNVALGIEVTDADVEKWHFGMAQLEDKWSDIEPSLTDQGMEIFEQIQDLYRARLLNGIVPAGKTLSQAKVDDYDQHCKDLKLFKEYLKQLNDHDLAKRIRLLYDRYIDGDDAKPFLRDDFVKALKKEVTAHPTELAESLLE…	1360
66	28131.SAMN04529095.BWX40_09440	0.999603	C9	type II CRISPR RNA-guided endonuclease Cas9	GCF_001953935.1	Prevotella intermedia strain 17 chromosome I| complete sequence.	Yes	CCAATGCAAAGATACTAATTTTAAAGCTAATCACAAC	39	ATTCTTTACGTTTCCCCAAAGTTTAGTTTGTACTGTCTGACTATATAATGAACAAGGCACAAACAATAAGAATAACATATAAAGACGCTTTCTTCCCATTTTTCTTATTTGCTTAGATTTCAACAGATTGTCTTTTTTGTATATCTGTAGACAAATATAGGGAAAAACCACTACTATTCCAAAATTGTCTGCATCTTTTTCACAGAATTTGCCTTTTTTCAATTTTATTGTCTTTCTGCTTACTTGCGCAGGTAATGCTATAAGAAAATGTACGATGAACAACTTTCTTTTCTACTTTTTACCTAAACTGGAGTATGATTGCACGCTGCTGGAGTAGCATTGCACCCTGCAACTACGAATTTATGCCGTAACCAAACAGTGCGAAATCGCCTTTCAGTG…	MKRILGLDLGTTSIGWALVNEAENNNEASSIVRLGVRVNPLTVDEKSNFEKGKAITTNADRQLRHGARINLQRYKLRRQNLHDCLQKQGWLGTEAMYEEGKASTFETYKLRAKAAEEEISLHEFARVLFMLNKKRGYKSNRKANNKEDGQLFDGMTIAKKLYEEHLTPAEYSLQLLNKGKKFTQGYYRSDLNAELERIWDEQKKYYPEILTDEFKQQLEGKTKTNTSKIFLAKYGIYSADLKGLDRKFQPLKWRVEALQQQVDKEVLAFVISDLKGQIANTSGLLGAISDRSKELYFNKQTVGQYLWASLEENPHISIKNKPFYRQDYLDEFEKIWETQAAFHKQLTPELKQEIRDIIIFYQRPLKSKKSLISVCELEQRKVKATIDGKEKEITIGPKV…	1380
10	1130798.SAMN02470226.LBLM1_07020	0.999678	CA	CRISPR-associated protein	GCF_000248095.2	Limosilactobacillus mucosae LM1 chromosome| complete genome.	Yes	GAGAATTACATCATTGATTTAACATCCATCTAAAGC	38	CTTGGCAATCTTTTTCTGCTCTTCTTTTTCCATGTGCTGCTGCAGATACAAGATCAGATCCGTTTCCGTCTTAAAGATTCGCGGATGATGCTGATGATGCAGCCGAACATCAATCTCATTGATCTTTAAGCGACCCGTCCATGTATGGGAGTAGCGAACGATCACTCGGTTATTGAGCTTGTGCCGCCCAAAACGGAAAATATAAACGTGTTCCGGTGTCATCATCGGTCGAATATATTCACGTTTGTAATCCAGATCATTGTCGCGCATGAATTTTTTAGTTCGATTTAAGATGGCAATCCCTCCCCTACAATAGATTGGAAAAAATTTCCTTAACTAGTACTAACCATTTTATCATATTTAGCTTGACTTTGAACGTTTCAAGCCTAACAAAAATCA…	MDSSKQGLRRYHLGLDIGTNSIGWTAIDDHFSLLRVKGKNAIGVRTFKEGETAADRRGFRTARRRLSRRRWRLQFLDEFFAPYLAEVDPNFLARLKQSDISAKDPAKNQEYMGKLLFPDQEAASDGNGYPTLIQMRKAMPAEKAADFPVFNIYQLRYALMNEKRKFDLREIYLAVHHIVKYRGNFLNNTSVDKFKADQIDFNKSFETLNDLFRQVQPIAPFQIDLTKVDELGKLLLDTKQKKLDRQKAVAKLLPLIEDGTDKEIVKAHQQTAREISKLILGYKAKVGLILQNNLDQTLDMSTENSDDQLMQIAEELDDYQMELINQLSLLYSQIMLNEIVPNGETVSASMLNRYYKHRCQLKELKDYGAAQDKKTREQLDHLYAEYIGQIPKDSKFDFT…	1396
71	1850246.SAMN05726020.LPB138_02820	0.999595	C9	type II CRISPR RNA-guided endonuclease Cas9	GCF_001761325.1	Urechidicola croceus strain LPB0138 chromosome| complete genome.	Yes	ACTGCGAATACTAAGTAAAAATACAATTTTGAAA	37	TTTTTATAATCTTTATCAACCGATTTCCAGTCAGTTGTGTACTTTGTAATTTTCCCATCAAATCCAGTAAAAGTTGACAATTCGAATGCTATTCGAGAAATAAAATTGTCTTTTGTTGTCAAGTAATCTTCTTCTACAAAAGCGGGGATATCTTTCATACTATAAGTTAAAACTTCACAATTTGCGGAACCAGCAATTCCTTCAATTCTAAAGCAATCTTTTTTTACTTGAACATCATTGACCGCTAACTTAAATGGACCAGTTAATTTTCGATTATAAAAATAATTACCAGGAATTTTTGCCTTAAAAACACTTTCTACTTTTGGAATATCTGATTGAAAATCCCAACCTTTAAAATTGAACTTAAACGGAGATTCTATTATGTAGTAATACTCTACA…	MKRILGLDLGTASIGWALVNESENEKEKSEIIKLGVRVNPLTTDEQTDFEKGRPLSVNADRTLKRGARRNLQRFKQRRKNLIEILIKKGFITNISLLTEIGSNTTYQTLELRAKSVKEKIEKEEFARVLLTINKKRGYKSSRKAKNDEEGSLIDGMSVAKELYDNNLTVGQYVYQLLEKGGKYIPDFYRSDLQNEFDVIWNFQKEFYPNILTGELYKKLQGQGQQNSRKLFLAIHQIYTAENKGKRDTVKKQHYKWRNDAINTQLLIEEVAYVLVEINNNLNKSSGYLGAISDRSKELYFNKETVGENLYKQIQENPQTSLKNQVFYRQDYLDEFEQIWETQAKFYSELTKELKEEVRDVVIFYQRKLKSQKHLISECEFEKHHKAIPKSSPLFQEFKI…	1350
19	1328.SAMN05771128.DK43_03390	0.999666	C9	CRISPR-associated protein Csn1	GCF_000831165.1	Streptococcus anginosus strain SA1 chromosome| complete genome.	Yes	GTTTTAGAGCTGTGCTGTTTCGAATGGTTCCAAAAC	36	TGGCTTCTCTTTACCAAGCTGGAAGCCGAGGCTGTTTGGACATTGTGACAGATGATTTTCGGACAATCACAGGACGGCAAGCAACTGATTTGAAAAGCTACATGATGAAAAATTATCAAAAATAGAGGCAAGAAATGGAAACGCTAGAAGATATTAAGAAAGCTATTATGGCTGATTCACAAAATCAAGCATATACCGAGCGAGGAATTGAGCCACTTTTTGCAGCGCCTAAAACGGCACGTATTAACATTGTCGGTCAAGCGCCGGGCATCAAAGCGCAGGAAACACGCTTGTACTGGAATGATAAGAGTGGAGATCGCTTACGTGAATGGATGGGTGTCGATTATGATACTTTTTATCATTCAGGTTATTTTGCTGCGATTCCAATGGACTTTTATT…	MDQKYSIGLDIGTNSVGWAVVTDDYKVPAKKMKVLGNTDKQSIKKNLLGALLFDSGETAEATRLKRTARRRYTRRRNRLRYLQEIFAEEMNKVDENFFQRLDDSFLVDEDKRGERHPIFGNIAAEVKYHDDFPTIYHLRKHLADISQKADLRLVYLALAHMIKFRGHFLIEGQLKAENTNVQALFKDFVEVYDKTVEESHLSEMTVDALSILTEKVSKSRRLENLIAHYPAEKKNTLFGNLIALSLGLQPNFKTNFQLSEDAKLQFSKDTYEEDLEGLLGEIGDEYADLFASAKNLYDAILLSGILTVDDNSTKAPLSASMVKRYEEHQKDLKKLKDFIKVNAPDQYNAIFKDKNKKGYAGYIENGVKQDEFYKYLKGILLQINGSGDFLDKIDREDFL…	1345
22	1423752.SAMN02369450.FC90_GL000954	0.999654	HNH	HNH endonuclease family protein	GCF_001436415.1	Latilactobacillus graminis DSM 20719 NODE_102| whole genome shotgun	Yes	GTTTTAGAAGAGTATCAAATCAATGAGTAGTTCAAC	36	TTAGAAGTGGCACTAGAATTAGGCGATGGGGTAATGCGTACTATTTCAATGGAATCAACCGATGGTTTACGTCGGGGGATGGCTGTTGAAGATACTGGACGTGCAATTAATGTACCAGTTGGGAAAGAAACTTTAGGACGGGTTTTTAACGTCCTAGGTGAAACAATCGATGGCGGTGAAGAATTTCCTGCAGATTTTAGACGGGACAGTATTCACCGTTCTGCACCTAAATTTGAGGAATTAAGTACAAGTTCAGAGATTCTAGAAACTGGGATTAAAGTGATCGATTTACTGGCCCCTTATGTCCGCGGTGGAAAGATTGGATTATTCGGTGGTGCTGGTGTTGGTAAGACCGTTTTAATTCAAGAATTGATTCATAATATCGCAGAAGAACATGGT…	MKRSYNIGLDIGTNSIGWAIVDDQSKLISVKGKYGYGVRLYDEGQTAAERRSFRTTRRRLKRRKWRLGLLREIFEPYITPIDSTFFLRQKQSNLSPKDQRKLYPQTSLFNDRPDADFYQQYPTIYHLRYQLMTEKRQFDIREIYLAMHHIVKYRGHFLNEAPVASFKSSEINLAEHFDQLNTIFADLFRESGFQLETDELVAVKALLMDNQQSASNRQRKALPKLYTPSADKSIEKQRKAIATEILKAILGLKAKFNVVTGIEAEDVKAWALTFNAENFDEELAKLESSLDDNGHEVIGILQELYSGILLAGIVPENQSLSQAMITKYEEHQAHLKMLKAVRDDLATADQQKLKKAYDQYIDGQENTKAYSKEAFYDDVTKALKDYSEQPLVSEIQKLI…	1368
139	1254.SAMN04515708.A4V11_08865	0.99952	C9	type II CRISPR RNA-guided endonuclease Cas9	GCF_001767275.1	Pediococcus acidilactici strain ZPA017 chromosome| complete genome.	Yes	GTTTCAGAAGGATGTTAAATCAATAAGGTTAAGATC	34	GCCGACCGGGAATATTTGCTACAGTTACAGGCAACGTTAAACCATGATTTCGTGCAATTAGGTGACCAACTTCGTGCGGTAGGGGAAAAGCCCGCCTCCGTCACCGCAGAATTTAGCGAATACAGTATGCTTACTGAAGATCCGCGGATTAAGTATTACTCGACGGAAGCTATATTGGCGGGGTTAGTAGCAGATTGCCAAACTAGTTTGATGTTTATTCAGCGCGCCGTTGCGTTGGCTAACCAAGAAAGTAAGTTTCCCTTAGCAAGCTACTTAATTGAGCTTAACGGACAATTTGAACGGGCTTCACAAAAATTACAGGCCCGTTTGGGAAAAGAACCGCGCGAAGGTTTGGAAGAAGAAGACGATGATGATGATTAAAATGCAACACTGGTTTAC…	MGDRKYNLGLDIGTSSIGFAAVDENNQPIRVKGKTAIGVRLFEEGKTAADRRGFRTTRRRLSRRRWRINLLNGIFDAHLAEVDPTFLARLKESNRSNLDPKKSFQGSLLFPERKDYQFYKEYPTIYHLRKALMEKDRKFDIREIYLAVHHIIKYRGNFLNGTPMRSFKVENIELDTLFDRLNQLYEEIIPDNELAFDLEQVADVKEVLSSTTIYKMDKKKQLVKMMLLPASNKALQSENKKIVTQFVNAILNYKFKLDVLLQVETDADWSLKLNDEGADDKLEEFTGDLDENRLEIIDLLQRLHNWFSLNEITKDGNSLSAAMVEKYKDHRHHLELLKKVIEDHPDAKKAKALKETYTAYVGKTDDKTQNQDDFYKAVEKNLDDSPDAKEIKRLIQLDQ…	1357
101	1218507.SAMN03275746.JF74_03550	0.999567	C9	CRISPR-associated protein cas9	GCF_000970775.1	Lactobacillus melliventris strain Hma8 map unlocalized plasmid	Yes	GTTTTAGATGATTGTTAGATCAATGATGATTAGAAC	33	ATTCCAATATCAGCATATTTGATTAAGCGCTTTACTACTAGGCAAATATTTTTATCGTCAATGCTATTATTTACATTCGGCACATTACTTTGTTGTTGGGGAAGCAATTTTCCTATTATACTAATAGGTCGTATATTTCAAGCCTTTGGTAGTGGCATTATTTTACCATTAACTCAAGTAGTAATTATGATACTTTATCCGGTTAACAAACAGGGAACAGTCATGGGGATATTGGGATTGGCATCAGGAGCAGCACCTGTGATAGCACCAACTTTAACAGGCATCCTTATAGAAATATGGGGTTGGCGTAGTGTTTTCTTTATTTCAGCAGCTATATCACTTTTTATTATAATTTTAGCAATCTTTAGCGTTGAAAATGTTTCACCAGTTGCCAAAAAT…	MKKRIDDYILGLDIGTNSCGWAVTDKKNNLLKLRGKTAIGSHLFEEGHTAADRRGFRTTRRRLKRRKWRLRLLEEIFAEPMAEVDPGFFVRLHQSWVSPLDKSRKKYQAIVFPTAKEDQEYYQKYPTIYHLRDALMTQDRQFDLREIFLAIHHIVKYRGNFLQDTAVKDFEASKIEVGPILTNINNAFADKIVEGQDLIELNVANAAEIEAVIRGKDADKTLYKMDKVKKIAKLLTDSTAKEQKNVAKQIANAIMGYKTQLETILGKEIDKNDKAQWEFKLSDADDKLDALLPDLDESDQTVVAEIEKLFSAITLSTIVDENKSLSQSMVEKYNKHHQDYKLLKAYIESLPDRAQAKKLLLAYDLYVNNRHGHLLEAKTEFKQDSTLTKEDFYKTVKDN…	1391
40	257758.SAMN03198051.GCA_001074565_01672	0.999632	UA	unannotated protein	GCF_001074565.1	Streptococcus pseudopneumoniae strain 843_SPSE 105_10838_197946|	Yes	GTTTTAGAGCTGTGTTGTTTCGAATGGTTCCAAAAC	31	GTGTCTGGTAATTCTGGTCCATGCATTTCACCTGATACAGCAATACGAATCGGCATGAAGAGATTTTTTCCTTTAATACCTGTTTCTTTTTGGACTGCTTTGATTTGTGGGAAGATGTTTTCTGTTACAAATTCTTCATCTGTCATTGCTTCTAGTTTCGCTTTGAAGGCTTCTAGAACAACTGGAACAGTTTCTCCTGCCATGACCTCGCGCTCTGCATCTGTCAACTCTGGGAAGTCTGAGAAGAAAAGATCTGTCAATGGAACGATTTCGTCAACTGATTTCATTTGTGGTTTGTAGAGTTCTACTAATTTCTCAGCCTTATCAGTCAATCGTCCTGCTTCTTCAAGGAATGGTTTGGCCATTTCAAAAATGGTTGCTAAGTCAGCTCTCTTGATA…	MSNKPYSIGLDIGTNSVGWVIITDDYKVPSKKMKVLGNTDKHFIKKNLIGALLFDEGTTAEDRRLKRTARRRYTRRKNRLRYLQEIFAEEMNKVDSSFFHRLDDSFLVPEDKRGSKYPIFATLAEEKEYHKNFPTIYHLRKQLADSKEKADLRLIYLALAHMIKYRGHFLYEEAFDIKNNDIQKIFNEFINIYDNTFEGSSLSGQNEQVEAIFSDKISKSAKRERVLKLFPDEKSTGLFSEFLKLIVGNQADFKKHFDLEEKAPLQFSKDTYDEDLENLLGQIGDGFADLFLVAKKLYDAILLSGILTVTDPSTKAPLSASMIERYQNHQNDLASLKQFIKNNLPEKYDEVFSDQSKDGYAGYVDGKTTQEAFYKYIKNLLSKFEGADYFLEKIEREDF…	1376
74	1335616.SAMN03351325.WDC_1366	0.999589	CA	CRISPR-associated protein	GCF_000876205.1	Paucilactobacillus wasatchensis strain WDC04 contig00001| whole	Yes	GTTTTAGAAGGTCAGTAAATCAATGAGTTTTGGTCT	31	TGAAAAAACGTAACTATAATATCGGATTAGATATTGGAACAAGTTCAATCGGGTGGACGATTGTTGATGATAACGCACAAATAATGCGTGCAAAAGGTAAAAATGGATATGGGGTGCGTATTTTTGCCGAAGGAAAGACTGCGGCCGACCGGCGGGGCTTCCGAACGACGCGGCGTAGACTTAAACGCCGCAAATGGCGCTTGAGATTGTTACAGGAGTTTTTTGAACCGTATATTTTGCCAATTGATGAAAATTTCTTTATGCGGCAAAAAGAATCGAATTTAGTACCGCAGGATCCCAATAAACATTTTAAGGGCAGCATTTTGTTTAACGATCGTACTGATCAAGAATTTCATGAACAATATCCGACGATTTATCATCTGCGCTATGCACTGATGA…	MKKRNYNIGLDIGTSSIGWTIVDDNAQIMRAKGKNGYGVRIFAEGKTAADRRGFRTTRRRLKRRKWRLRLLQEFFEPYILPIDENFFMRQKESNLVPQDPNKHFKGSILFNDRTDQEFHEQYPTIYHLRYALMTEHRQFDVREIYWAIHHIVKYRGHFLNSTLASKFKGGELRLADKFESLNKLFLRVQAETGFELSEDNVDKIKTVLLDNGKSRLDRQREVLKIVYLTSEDKDTEKKRKAVATEFIKAVLGLKTKLFIVLAKNPTAETDWKFSFDAEDIDDKLDSISEQLTDDDHEIVELISEIHSIITLTGVVPEGMGLSESMIAKYDQHQLDLKKLKSLMRDLDVKQARKLQDAYDEYIDGLKPSEEAFYSAVSSVIQKMDDPRAKKITAEIELEE…	1370
226	1125712.SAMN00792224.HMPREF1316_2078	0.999107	C9	CRISPR-associated protein Cas9/Csn1| subtype II/NMEMI	GCF_000468755.1	Olsenella profusa F0195 contig00033| whole genome shotgun sequence.	Yes	GTTTGATTACCAGTCAGAACGACACTGCTCCAAAAC	31	TGGCGCGCACGGCATCCGCCTCGCCCTGACCGCGCACGCGGGTTGCCTCGGCGTCTGCCACGGCCTGGGCCTTGATCTGTTCCGCCTTCTTCTGGGCGGTATAGAGCTCGGCCTCCGCCTGGCGCTGGCGCTGGGCGAGATCCGCCTGGGCACGCTGCTCGACGGCATAGCGGTCGGCATCCGCCTGCTTCTTGACCGTGGCATCAAGCTCCTGTTCCCTGACGGAGACCTCCTTCGACTTGAGCTCGGCCTCGCGGTCCGTCTTGGCGATCTCGGCGTTGACCTGCTCGGTGTTGATGGCCTTCTGCTGCCGCTGCGCCTCGATGCCCTTGGCGGCGTCGGCCTTGGCGGCAGCCGTGTCCGCCTCGGTCTTGAGCGCAGCCTGCTTGAGGGCCAGGG…	MNLRNTTDEYNIGLDMGTNSVGWAVTDKVGAIAHFKGMPTLGSRLFDAAQTAAEARAHRGQRRRYVRRRWRLDLLQSLFQDEIDKVDSEFFIRLRQSRLHVEDREDGHADYKWPIFNDSDFTEVDYYKRFPTIYHLRKWLIETDQKADIRLIYLAVHNIVKHRGNFLRENNKNLSSRNADPAEAVGHLRLALNNWCLERGYECAWKSGGNDNAILNVLIDGEKRRSDQVREIAKLTGIDCGDAKQSRQCNEAIAKAIVGLKAEMKNIFGEFPAEKTLIYLSSDDDVEVVRDACPDDSVELFQALCELYAAYILQGLLSYAPGQTISVNMVKKYDRYGEDLHLLKELTRTYASKRYDAFFRGETYEGSSDYVVDKAQGYTRYNLGTTQLSYDDFQKAVKE…	1395
228	633147.SAMN00016989.Olsu_1241	0.999036	C9	CRISPR-associated protein| Csn1 family	GCF_000143845.1	Olsenella uli DSM 7084| complete sequence.	Yes	GTTTGATTACCAGTCAAAACGACACTGCCCCAAAAC	31	CGCGCACGATGTGCCTGCCGACGGAACGCCAGAACGAACGACGGGCGAAGTACGACACGAGCAACCTCGCGAGGGCGGATGCCACGAGAATGACCGTCACGAAGGCCAGCACGGAGTCACCCATGCCTGCCCCACGCAGGACGAGCTGCACCGCCAGGATGGAGGCAACCGTCACGAAGAGGGCGGCCACGTGGTCGGCCGCATAGCGGACGAGGCTCATGGGCGCACCGAGTAGCCCTGGCCGCGATGGGTCACGAGGAGTTGGCCACAGCCTATCTTGGAGAGGGTCTGGCGGAGACGGTTCACGTTCACCGTCAGCGTGTTGTCGTCCACGAAGGTGTCGGAGTCCCAAAGCTCGCACATGATGGTCTCGCGGGGGACGATGACACCGGAATTGCG…	MNLRNTTDEYNIGLDMGTNSVGWAVTDKAGAIAHFKGKPTLGSRLFDAAQTAAGARIHRSQRRRYVRRRWRLDLLQSLFQDEVSKVDSEFFCRLRQSRLYVGDREKGHADYTWPIFNDSDFNEVDYYKRFPTIYHLRKWLMETDEKADIRLIYLATHNIVKHRGNFLRENNKSLSSRDANPAQAVKSLRLALNDWCSERDYECAWKGEEDDGAIDEAILNVLADGEKGRSDQAKEIAKLTGVDCGDAKQSKQCNEAIAKAIVGLKVEMKNIFGEFPAEKTSYIYLSSDEDVEAVRESCPDDSGELFQALCKLYSAYILQELLSYADPSGQTISANMVAKYKQYGRDLRLLKELTRTYAPQKYDLFFRGETYAGSSDYVVDEARGYTRYNLGTTKANYDD…	1399
157	862517.SAMN00117215.HMPREF9225_0223	0.9995	C9	CRISPR-associated protein| Csn1 family	GCF_000146345.1	Peptoniphilus duerdenii ATCC BAA-1640 SCAFFOLD1| whole genome	Yes	GTTTTAGTCCTATATGAAATTACATAACTCTCAAAC	30	AACCATGTAGTAAGTATCGTCGCAGTACCGAACTCATCATATACAGTTGTATCAATGATATATCCACTGTTGTCAAATCTCTCAATTTTATCAAGTGTATTTTGGCTAACCTCTGCTAAGGTGTAATGCTTAAAGCCAAGATCGGCTGTAGTGTTTGGATTTTCTTCTTTGATTTTCTTTGCAGAACGTAGGATTCGTTCGATTCCAAGATAATCAAGTGTATGAGGATGATTATTCTTATCTAAAAAGGAAATCAATTTTTTTGCATTTGCTTTGTCATCTCCCGTACTTGTTTCAGACTTTATATCAAGGTTTTCAGGTAATTGAATTGAAATCGTTTTAATATTCATACCCCTGCTATTAAGACGCATTGCGGCTTCTGCTGTTGTCGCTGAACCA…	MKNLKEYYIGLDIGTASVGWAVTDESYNIPKFNGKKMWGVRLFDDAKTAEERRTQRGSRRRLNRRKERINLLQDLFATEISKVDPNFFLRLDNSDLYREDKDEKLKSKYTLFNDKDFKDRDYHKKYPTIHHLIMDLIEDEGKKDIRLLYLACHYLLKNRGHFIFEGQKFDTKNSFDKSINDLKIHLRDEYNIDLEFNNEDLIEIITDTTLNKTNKKKELKNIVGDTKFLKAISAIMIGSSQKLVDLFEDGEFEETTVKSVDFSTTAFDDKYSEYEEALGDTISLLNILKSIYDSSILENLLKDADKSKDGNKYISKAFVKKFNKHGKDLKTLKRIIKKYLPSEYANIFRNKSINDNYVAYTKSNITSNKRTKASKFTKQEDFYKFIKKHLDTIKETKLN…	1364
179	1095752.SAMN00761833.HMPREF9969_1791	0.999438	C9	CRISPR-associated protein Cas9/Csn1| subtype II/NMEMI	GCF_000257925.1	Prevotella sp. oral taxon 306 str. F0472 ctg120004305408| whole	Yes	GTTGTATTTGATAATGCAAAGATAC	30	CCAAAGGGTACGAGTATCATCAATAGAAAGCTGAAGATGGTGCGTGAATATATGCGTAATTCATGGGATGCAGACATTGATTTGCTCCGTAACGCTATCCTTCGTCGTGGTTCAAAGATAGCTACGCTCAACTTGGAAAGCCTGGAATAAGAGCGATAAAAGAGGAATCTTGGGAATGTAAAAAGAGTAAGAAGTAAAAGCGTAAAGCCTTAGCAATCTTGCTATTGTCTCTCACTTCCTTGACTCCCTTAACCTCTTTAATTCCAAAGAAAGCCTCCCCTCGCATGGAAGAGAGCCTCCCTTCACCTCAAGGAGACGCCCTCTTCACTTCAAGGGAACGCCCTCTTCAAATAGAGGAACGTGCTCTCTCTTATACAGAAATCCTCATCACAAAAAACA…	MKKILGLDLGTTSIGWALVNESENKDEQSSIVRLGVRVIPLTVDEKGNFEKGKAITTNADRQQVHAARINLQRYKLRRENLRDCLQKQGWIGSEPMCEDGKSSTFETYKLRAKAAVEEVSLHEFARVLFMLNKKRGYKSNRKANDKEEGKLFDGMTIAKKLYEEHLTPAEYSLQLLNTGRKFTPEYYRSDLIEEFEKIWNEQQKYYPEILTDEFKQQLEGKAKSNTSKLFLGKYGIYSADTKGLDRRLQPLKWRVEAMKQQVDKDVLAFVISDLKGQIANTSGLLGAISDRSKELYFSKQTIGQYLWASLQENPHISIKNQPFYRQDYLDEFEKIWETQATYHKELTSELKQEIRDIIIFYQRPLKSKKNLIAVCELEQRKVKVTVDGKEKEITIGPKI…	1375
16	28038.SAMN05300426.BCY75_06825	0.999669	C9	type II CRISPR RNA-guided endonuclease Cas9	GCF_001698165.1	Latilactobacillus curvatus strain WiKim52 chromosome| complete	Yes	GTTTTAGAAGAGTATCAAATCAATGAGTAGTTCAAC	29	AATTAGGTGATGGGGTAATGCGTACTATTTCAATGGAATCAACTGACGGTTTACGTCGGGGGATGGCTGTTGAAGACACTGGTCGTGCAATTAACGTACCAGTTGGTAAAGAAACTTTAGGACGGGTATTTAACGTTCTTGGTGAAACAATCGATGGCGGCGAAGAATTTCCTGCAGATTTTAGACGGGACAGTATCCACCGTTCTGCACCTAAATTTGAGGAATTAAATACAAGTTCAGAAATTCTTGAAACAGGGATTAAGGTTATCGATTTACTTGCCCCTTATTTACGAGGTGGGAAAATTGGTTTGTTTGGTGGTGCCGGTGTTGGTAAAACCGTTTTAATCCAAGAATTAATCCATAATATCGCTGAAGAACATGGTGGTATTTCTGTCTTTA…	MSRPYNIGLDIGTSSIGWSVVDDQSKLVSVRGKYGYGVRLYDEGQTAAERRSFRTTRRRLKRRKWRLGLLREIFEPYITPVDDTFFLRQKQSNLSPKDQRKLYPQTSLFNDRTDRAFYDDYPTIYHLRYKLMTEKRQFDIREIYLAMHHIVKYRGHFLNEAPVSSFKSSEINLVAHFDRLNTIFADLFSESGFQLETDKLAEVKALLLDNQQSASNRQRQALSLIYTPSTNKAVEKQNKAIATELLKAILGLKAKFNVLTRIEAEDVKAWTLTFNAENFDEEMVKLESSLDDNAHQIIESLQELYSGILLAGIVPENQSLSQAMIMKYDDHQKHLKMLKAVREALAPEDRQRLKQAYDQYVDGQENTKAYSKEDFYGDITKALKNNPDHPIVSEIKKLI…	1368
155	1811193.SAMN04534843.A0O21_05605	0.999501	C9	type II CRISPR RNA-guided endonuclease Cas9	GCF_001642085.1	Streptococcus pantholopis strain TA 26 chromosome| complete genome.	Yes	GTTTTGGAACCATTCAAAACAACACAGCTCTAAAAC	29	TCCGCTTCTTGCCGGCTTTCTGCTTTTCAAGGAGTTTACGTTTGCGGGATACATCTCCTCCGTAACATTTAGCCAGCACGTTTTTGCGGAGGGCTTTAATATCGCTTCTGGCCACAATGTTTTGACCAATGGCTGCCTGAATCGGCACTTCAAACTGCTGGCGCGGAATAATCTTCTTCAGCTTATCGACAATCAGCTTCCCTCGCTCATAAGCAAATTCCTTATGGACAATAAAGCTGAGCGCATCAACCTTGTCACCATTGAGCAAGATATCCATCTTCACCAGCTGAGACGGACGGTACTGAGAAATCTCGTAATCAAAGCTGGCATAGCCCCGTGTAGAGGATTTGAGCTTATCAAAAAAGTCAAAAACAATTTCCGCTAGAGGAATCTGATAGA…	MTKKNYSIGLDIGTNSVGWAVITDDYKIPAKKMKVLGNTDKEYIKKNLLGALLFDSGETAEATRLKRTARRRYTRRKNRLRYLQEIFAEEIAKADNSFFQRLDESFLTDDDKDFDSHPIFGNKAEEDAYHQKFSTIYHLRKYLADSPEKSDLRLVYLALAHMIKYRGHFLIEGELKAENTDVQKLFTDFVEVYDRTFDDSHLSEVTVDASSILTEKISKSRRLENLIESYPKEKKNTLFGNLIALSLGLQPNFKTNFKLSEDAKLQFSKDTYEEDLEEVLEKIGDDYADLFTSAKNLYDAILLSGILTVDDSSTKAPLSASMIKRYAEHHEDLEKLKAFIKTNKPNLYHDIFKDETQNGYAGYIENGVKQDEFYKYLKTILSKTDGSEYFLDKIEREDF…	1372
18	28134.SAMN05444288.SAMN05444288_1278	0.999666	C9	CRISPR-associated endonuclease| Csn1 family	GCF_900129435.1	Hoylesella oralis strain DSM 20702| whole genome shotgun sequence.	Yes	ATATTGCAAAGATAGTAATTTTAAAGCAAATCACAAC	28	TCGAAAGTTTTCGTATCCACCACATTCACCAGTGCAGGGGCCTCTCTGCGCAATGTTTGCGAACGGTTTGCCGTGGTTACAACCTCATCGAGCGATATTGCATCGGCAGTCAGTTCGAAGTTAAGCTCTAAGGTTTTACCCGCAACTGTCGTTATTTCGCGCTTTGAAGTACGGTAACCCAGCAGTTTCACCTCAATGGTACACGTACCAATCGGCAGGTGTTTCAGAAAATAATGCCCCGTCGCATCGGTCGATGTTTCAAGTGTAGTGCCGTTCACCGCCACATATACGTAAGGCAGATGTTCATTTGTTTTGGCATCCACCACATGCCCGAATACATTGGCATCGGTACCTGTGTCGGTCGTATTGTCGTCTGCCGCCCATAGGGTCCCCGGCAAA…	MKKILGLDLGTTSIGWALVNEKENNEELSSIIRLGVRVNPLTVDEKSNFEKGKDITTNADRTKCRSARRNLQRFKLRREALADCLKRHGLMTDETPLCETNNSIIFKTYSNRAKAVCEKIALDDFVRVLFMINKKRGYKSSRKLNTDDEGTLVDGMDVAKLLYNEQITPGEYLLRLFKKGKKTRPDFYLSDLKAELERIWDFQRTFYPEILCNALKEDLKGKSRTQSSAIFYAKYKVSTAKIAGKDKRLQELTWRTDALRKQLTIDEVAYVICSINGEVNGSSQRLSMISDRSKLLYFNHQTIGQYLMQRLEENPNAGLKNIIFYRQDYEDEFNDIWNSQATYHKELTPELKKEVKDIIFYQRGLKSCKWLINYCELEHEEIEVKTPEGKLRKITIGSK…	1391
115	1458253.SAMN06705612.B7709_05975	0.999556	C9	type II CRISPR RNA-guided endonuclease Cas9	GCF_002096335.1	Streptococcus oralis subsp. dentisani strain Y_5914_11	Yes	GTTTTAGAGCTGTGTTGTTTCGAATGGTTCCAAAAC	28	TAGAAGCCGCTAAGGCCAAAGACTACGAGACACTTAAAAAGGACCATATCAAGGATTATCAAAGTCTCTTTAATCGCGTTAAACTAAACCTAGGTGGAAGCAAGACTGCTCAAACGACAAAAGAGGCCCTTCAAGGATATAACCCTAGCAAAGGGCAAAAACTAGAAGAACTCTTCTTCCAATATGGCCGTTATCTACTGATTAGTTCGTCTCGTGATCGGACAGATGCCCTTCCTGCCAACCTACAGGGAGTCTGGAATGCTGTAGACAATCCACCTTGGAACGCTGACTACCACCTCAATGTCAATTTGCAAATGAACTATTGGCCAGCCTACATGAGCAACCTTGCTGAAACAGCCAAGCCAATGATTAATTACATTGACGACATGCGTTACTATG…	MENKNYSIGLDIGTNSVGWSVITDDYKVPSKKMKVLGNTDKRFIKKNLIGALLFDEGTTAEDRRLKRTARRRYTRRKNRLRYLQEIFAEEMSKVDSSFFHRLDDSFLIPEDKRGSKYPIFATLAEEKEYHKQFPTIYHLRKQLAESNEKADLRLIYLALAHMIKYRGHFLIDDPKFKVQNNDIQGLFEKFVEEYDNVQETSLSKIKLNVTEILTANIPKSEKQEQLLKNYPSEKKNTLFGNLIGLALGLTPNFKTNFSLENDAKLQISSESYEEDLGNLLVLIGENFIELFSAVKNLSDGILLAGIVSDESPHTPLSTKMVIRFKEHDEDLAALKQFIRNNLPEKYVEVFSDQSKDGYAGYVDGKTTQEAFYRYIKNLLSKFEGADYFLDKIEREDFLR…	1369
67	546269.SAMN02463683.HMPREF0389_00210	0.9996	C9	CRISPR-associated protein| Csn1 family	GCF_000163895.2	Filifactor alocis ATCC 35896| complete sequence.	Yes	GTTTGACTACCATATGAAATTACACTACTCTCAAAC	27	CTATAATAATTTAAATTTTAATTTTTTACCAACTTATACTCCTTGTATTGTACTATCCCATCATTTTATGAAGAAAAGCAGTATATGTTAATATCAAAATAACATTAGTAATTAATATTACTGCAAATATCACTTTTTTACATGTAGGCGAATTTGGAAAGTCATATTGAAAAAAATATGGCAATACAGAAAACAATGGAAATACCAAAATAATAATCATTGAATAAACATGGAAACTTGAATTTAAAAAACGTGAGTTTTTAACCCAATATCCCCATCTTGGAAATAAAAAACAACTTACTGTAAAAAATATACAAATAACATGTAGACATATCAAGTACAAAAGATATTTTATTTTTCATCTTTATGACCTCACTCATTCCAGTCACGTGCTACTTC…	MTKEYYLGLDVGTNSVGWAVTDSQYNLCKFKKKDMWGIRLFESANTAKDRRLQRGNRRRLERKKQRIDLLQEIFSPEICKIDPTFFIRLNESRLHLEDKSNDFKYPLFIEKDYSDIEYYKEFPTIFHLRKHLIESEEKQDIRLIYLALHNIIKTRGHFLIDGDLQSAKQLRPILDTFLLSLQEEQNLSVSLSENQKDEYEEILKNRSIAKSEKVKKLKNLFEISDELEKEEKKAQSAVIENFCKFIVGNKGDVCKFLRVSKEELEIDSFSFSEGKYEDDIVKNLEEKVPEKVYLFEQMKAMYDWNILVDILETEEYISFAKVKQYEKHKTNLRLLRDIILKYCTKDEYNRMFNDEKEAGSYTAYVGKLKKNNKKYWIEKKRNPEEFYKSLGKLLDKIEP…	1365
57	208435.SAMN02604013.SAG0894	0.999611	UA	protein of unknown function	GCF_000007265.1	Streptococcus agalactiae 2603V/R| complete sequence.	Yes	GTTTTAGAGCTGTGCTGTTTCGAATGGTTCCAAAAC	26	GGATTGGACCGTGAAAGTATGACCCAAAAACATTCTTATAATGAACCCCTTCAGTACCATCTTCTTTGTTATTCCCATTTCCATAAATGACGGTTCCTAAAGGTTTTTCGTCTTCTGATAAAAAGGTACGTCCTTGATGATTCTCAAAGCCATAATATGTTTCATTGAATTCATCGTTGTGAATCTTGATATCACCAATATAGCGATTATTATTTTGGTTTAGCGTATAGTGTCCCATAACGCCAATGCCCTCTATTCGTTCTCCATTAGCTTGAATATAGTATTGTCCTAAAAGTTGGAAACCTCCACAAATAGCAAGTACTACACCATTATTTTGAATGAATTTGTTAATGTCTTCTTTCTTACTGGGAAGATCGCGTGCAACAATGGCTTGTTCGT…	MNKPYSIGLDIGTNSVGWSIITDDYKVPAKKMRVLGNTDKEYIKKNLIGALLFDGGNTAADRRLKRTARRRYTRRRNRILYLQEIFAEEMSKVDDSFFHRLEDSFLVEEDKRGSKYPIFATLQEEKDYHEKFSTIYHLRKELADKKEKADLRLIYIALAHIIKFRGHFLIEDDSFDVRNTDISKQYQDFLEIFNTTFENNDLLSQNVDVEAILTDKISKSAKKDRILAQYPNQKSTGIFAEFLKLIVGNQADFKKYFNLEDKTPLQFAKDSYDEDLENLLGQIGDEFADLFSAAKKLYDSVLLSGILTVIDLSTKAPLSASMIQRYDEHREDLKQLKQFVKASLPEKYQEIFADSSKDGYAGYIEGKTNQEAFYKYLSKLLTKQEDSENFLEKIKNEDF…	1370
134	1423770.SAMN02369489.FD29_GL000796	0.999532	CA	CRISPR associated protein	GCF_001434275.1	Companilactobacillus mindensis DSM 14500 NODE_10| whole genome	Yes	GTTTTAGAAGTAAGTCATCTCAATTACTAAGAACC	26	CGTCACAAAAGAAAGGAACTCAATTCTGCTTTTCGTCTCCAGGTAAAGGCAACAAGGCCGGTTTGCCATAAAAATATCCTTGTCGCAAATTGATCTGTAAACTATCGCTCATACTTGCATCTTCTTGATCTTCGATACCTTCCAAGATCAAACGCAGACCATACTTTTCACTGATATCTTGCCAATGACGTAACTTCTCTCGGATGTTAGGGTCCTTGATTCCGGTGCGAAAATTCTGCAGAGCAAATTTCATCTCGGAAGCTAATGGCAAAAGATCTCGAACGCTTTCTAAGCCATTGTCGCCAGTCCCGACATCATCCAGGGATATCTGCATTCCGTGCTCCATAAAATTGCGTAGCTGTGGGATCAAAGCATAATTAGAATACTTATGTGGACCCT…	MNDRNKKYNIGLDIGTGSVGWAVTDNNYNLLHAKKKNLWGIRLFDGAETAASRRTFRSTRRRYRRRRNRINWLNEIFADELAKKDQSFLVRMNSSWVSKKDKIRQRDQYNLFMDSDYTDVEYHREFPTIFHLRKRLIEDKSQADIRLVYLALHNIIKYRGNFTYEHQNFDVSHMDSGLALLLNQLNQQLQAFEVAFPDETNFESMSTILLEKKTPTQKIDEIVDQIQPEKDLLQITKNIMKMLLGNKADLVKIFSLDSDDKITVEFSSNSIEQDLSNLEETLSDEQFNIITLANSIYSSIVLNDILSGETYLSFAKARQYSDHKKDLAKLKTMWRESPDRKAVGKAKKAYDDYLHSGKYGIEDFYKDMSKFLETATPVELAKEANEKILNKSYLLKQRN…	1357
261	1537915.SAMN02998125.JU57_09230	0.968129	UA	None	GCF_000743525.1	Sulfurospirillum sp. SCADC contig_10| whole genome shotgun	Yes	ACGACACTTTACAACACCATCGCTTAGCAACTG	26	TGACATCGTTGATTTCACTGGATTTGGGTGGGAAAAATACGGGATTTTTTAGTTTTACAGCTAAAGACGTTTCAATAATAGATACTTTTCAATCAGGAACGATTATCTATGATGAAAGCTTTGTGCTCTCACAAGTCGCACGACGAGGCAAACGACACGGTAAACGTAACAACCTACGCAACACGCTAGTCAAGCGACTTTTTTTGCTTCTTTTACAAAAGCATTATGGGCTTAGTCTTGATTTTTTACCCGACGAAATTTTGGGACTTTTTAATAAACGAGGTTACACTTATGCAAGTTTTGAAATCAAAGAAGATGAAAAAGAAAATCTTGAAAGCGATATTTTAAAAGAGTTTTTGAATGACAAACTCAATTACACTATACAAAATGATGACGAAG…	MTSLISLDLGGKNTGFFSFTAKDVSIIDTFQSGTIIYDESFVLSQVARRGKRHGKRNNLRNTLVKRLFLLLLQKHYGLSLDFLPDEILGLFNKRGYTYASFEIKEDEKENLESDILKEFLNDKLNYTIQNDDEVEEFLNQIASNEETFKNYKKDFENLFGASTHQPKKQIELIDEIKKDLEKEDAKELLDGLKVIKKIIDEFHKQQNQGNLPRAKYFEELYLEIEYNLKIQKFFTCNHLHINDMQYLIGNLSNYQLKELRRYFNDEAMAKEDFWSCEKLHRITWRFIQSWHPKSPEDKQRQKENLANLKTKSIIEFLTTTNPLMTIPPYDDMNNRGAVKCQTLRLNEEYLDKHLPHWRAIAHTLASETQKENLEGVTVKGYSEDSTLLHRILDTSSIID…	1361
82	109790.SAMN06163224.BUE77_06805	0.999582	C9	type II CRISPR RNA-guided endonuclease Cas9	GCF_001936235.1	Lactobacillus jensenii strain SNUV360 chromosome| complete genome.	Yes	GTTTTTCAACTTACTGATTTAACAACCTTCTAAAAC	25	ATTTCTTGGCTATTAAATACTTCTTCCTTGCATAATATCCAATTAATACTATCCATCCCAAAATATTTATTGCCAAAAGAATATTAAACCAAAGTGGGACCATGAATTTCAAATTAACCGTATTTTCGCCCTTTTTCTGGACTATAATTGGTGCTCCAATATCATTTTGATTAATCTTGTTTTTCTTTTTTCCATTTACAATCAATCTAGATTGCTTGTACATCACTAGTGGTAAAGTTACCTTTTTTTGCTTCTTAGCTCTCCAGCGTAACGTCAAACTACCATCTCTATTTACGATATGCTGATACTTCTTTCTCACAGCAAGAATTGCTCTATATTTTTCAACAACAACTCGTGATGGCATCTTCTTATTTAGTGGCAAATAATCAGGTTGAGCAT…	MKEIKDYIIGLDIGTNSCGYVVTDKQNNILKLKGKTAIGARLFKEGEAAADRRAFRTTRRRLARRRWRLSLLEEIFDEEMNKVDPSFFRRLKESDYSPKDRRKQFNSIVFESSEADKAFYEKYPTIYHLRNALMHDNQKHDLREIFLAVHHIVKYRGNFLREDSVKAFKAAKFTLQGEDGIGPVDKLNDLLKEIYIEAAPELATDNLSKIEDIIKDKKLYKQDKLKQIANLLPKAVDSKDKAKLNKDIAKQVANALMGYMFRLDTLFSFTDVDVKDYKLKFSDANIDESLDALTSLLTDAQIEFVLELQSIYNTIVLNEIVPDGMSLSESMVKKYDDHKKDLKLYKEYIDSLSDQKKAKQLEAAYALYVNYRKADLLAAKKLFEKKIGDKKFVDVISNF…	1390
129	1218495.SAMN03275710.RZ74_00870	0.999539	C9	CRISPR-associated protein| Csn1 family	GCF_001281175.1	Apilactobacillus apinorum strain Fhon13 Fhon13_scaffold1| whole	Yes	GTTTTAGAAGTATGTTGAATCAATGAGGTTTAGTAC	25	GTATTTTGGACGAGGATAAACAATTAATTTTCGAACGTTTCTACCGTACGGATAAATCTAGAAATTCCAAGACTGGTGGAAATGGATTGGGATTATCGATTGCTAAATGGATAGTTGATCAGCATCACGGACGAATTACTGTAAGGGATAATCATCCTACAGGAACTATCTTTACTGTAACTTTTAATCTATAAAAATTTATGCGACTTTTCCCGGAATTGCGGTATCTTTTTTATGGCTGTCTGTTACAATGGTATGTAATGAACAAATGATAAGAGGAGGTGTGGATGGTATAAATATAAATATTTATATCTGTCTATGAAACGAAACAAAATATGGCTAATGATGATAACCATAATCGGATTGGTGCTGGCTAGCTCCTCGGTCAACGTCATGGCT…	MKDYNIGLDIGTSSIGFAAIDDDNNLIRVKGKNVIGSRLFAEGKTAAERRGFRTARRRYNRRKWRLKLLDEIFYEEIIHIDPEFFNRLKQSSISPKDESKKYFGSLLFPDKTDSAYYHDGNQTIYHLRNRLVHQKEKADIREIYLALRHIVKYRGNFLDSTPVSSFEADNLKLDELVPVINDMYENIDIDFSINVDNISEIEKVLLDNHLKSADKQDRLKELLYDNPEYPDDKVKQKEISKFRKDLDKEIIKVIVGYKFNAYKIVNYIPDDGSKFSFSFSDESSDDKLDDLSEVLDDSQMEILNTLKVIYSRVRLNQIIPNGMGLSESMVAKYNRHHEQLEDLKELLDVLPNDEKRSIEYAYTAYIGNVDKQKYNNNLVASLKDLPIKGDINKKIQAVF…	1397
240	1859473.SAMN05831614.BG261_00365	0.997746	C9	type II CRISPR RNA-guided endonuclease Cas9	GCF_001832905.1	Floricoccus tropicus strain DF1 DF1_Contig1| whole genome shotgun	Yes	GTTTTAGTGCTATGTTAAATTGAATGCTTCCAAAAC	25	TTGATAAAATTGAGGCAACTGATTCTACTGGAAGTGGGGATACTTGGGATGAAAAAGTCAAGCAAAAGGAAGAACTTGAAAAAAATGGTGGCTCATATCCTGATAATTATGTAAAAGAAAACCCACCAATTTCAGATGAGATAGCAGATAAGTTTTTAAGTGGTTCTACAGAAGAAAATAATGCAAACGAAAGTAATACAAATGATTCAAAAAAAGCGACGAGAAAATATATCAATGTTAATCAGCAAATTCAGCAAAAAGCAACAACTTGTGCACCAACAGCTGTGAGTATGATTCTTTCAACTAGAGGAAAAAATATATCGCAAGATCAACTGGCTTTGGAAATGGGAACAACGGATGATTTTGGTACTCACAATAAAGATGCAATTAGAGTTTTGA…	MTKKNETKLDSAKDYTIGLDIGTNSVGWAVMNDDYTIPRKRMKISGNTDVKYLKKNFWGVRLFDSAKTAENRRLYRTTGRRLERRANRISYLQEIFSSEIEKNDRNFFGRMIESFYQIEDKSIKEKHPLFPTPNEESQYYKDYPTIYHLRKSLVDGERNLFGFDKDGKADLRLVYLAIHHAIKYRGHFLIEGKFNPENSNVASAFKEFLSEYNELFSLQPDGSYFNPVDESTDVEAYLTEKISRARKVENVLSLFPTQKKNREFHNFLKLIIGNQANFKMLLENSEDAKLQLTKDTYEEDLENLISLIGDEYLDIFNSAQKSFDSIELSNILSTENSDSEALISSSMVERYREHSKDLADFKKFIKESLPEQYFEVFRDESKQGYAGYINGGIKEPDFY…	1358
9	888064.SAMN00215989.HMPREF9088_1992	0.999681	C9	CRISPR-associated protein| Csn1 family	GCF_000185365.1	Enterococcus italicus DSM 15952 SCAFFOLD1| whole genome shotgun	Yes	GTTTTAGAGCTATGTTGAATCGAATGCTTCCAAAAC	24	AAAGGATATCGCCAATATTTTGAGCAATTGCTCGCAACAGAAACCGGAGGCGTATTGTTCCATTGCTTTGCTGGTAAGGATCGTACAGGAATGGCGGCTGTCTATGCGTTAGAATTATTAGGAATTTCTCGTGACGCGATTTATCAAGATTATTTGCAAACAAATATCCAGCGGGCAAAACCAAATGAGAGCATGTTTGCTGAGTTGGCGAAACAAGGAGCGACCAAACAGCAAATTGCAGGTGTCAAAATTGCGATGGAAGTATCGGCCAGTTATTTGGATCACGCGTATCAATTGATTAAAACGAAATATGGCAGTATGCAAGAGTATGCGAAGGAAGCGTTGCTACTAAGTACTCAAGATCAAAAAGACTTGCAAGCTTTGTATTTGGATTAGTAA…	MKNDYTIGLDIGTNSVGYSVVTDDYKVISKKMNVFGNTEKKSIKKNFWGVRLFESGQTAQEARMKRTSRRRIARRKNRICYLQEIFQPEMNHLDNNFFYRLNESFLVADDAKYDKHPIFGTLDEEIHFHEQFPTIYHLRKYLADGDEKADLRLVYLAIAHIIKFRGNFLIEGELNTENNSVIELSKVFVQLYNQTLSELEGFQFIDESIDFSEVLTQQLSKSERADNVLKLFPDEKGTGIFAQFIKLIVGNQGNFKKVFQLEEDQKLQLSTDDYEENIENLLAIIGDEYGDIFVAAQNLYQAILLAGILTSTEKTRAKLSASMIQRYEEHAKDLKLLKRFVKEHIPDKYAEIFNDATKNGYAGYIDGKTKEEEFYKYLKTTLVQKSGYQYFIEKIEQEN…	1330
145	1074467.SAMN02983013.JP39_11295	0.999516	UA	None	GCF_000831645.3	Companilactobacillus heilongjiangensis strain DSM 28069 chromosome|	Yes	GTTTTAGAAGTATGTCATCTCAATTACTTAAGAACC	23	CCAGTTGAAGCGTTACCAACTAAGTAAGCTAAGAATTTTTCAATAGGACCTTCCATAGTTGAGTGGGAAATCATTGTACCTGATGCAAGACCCTTAGGGAATGCGCCAAGCTTCTTGGCTGTAGCTGTAACCATAGGTGCTGATAATGTACCTGCCCATAGGAATAGAGGCAATTCAATAGCACCAATAACGATCATACGGATAATCTTACCACGTGTAACAACTAGCAAAGCTGGTGTTACACCCATGGCGATGATACCACCTAAAGGCAAGATCTTGTTTCCAGGTAATACAAGTGCTTCAAGAAGCATGATAGGTGCCAAAACGTTAGCGGCAGCCCAGATTTCAGCACGTCCGGCGATAAATGGCCAGTCAAGTCCAACGTTCATTGTACGACCT…	MSKKDSEYYIGLDIGTNSVGWAVTNGKYDLLNIKKKNLWGVRLFEAAESAAGRRINRSTRRRYRRRRNRINWLNEIFADELSKVDPSFLTRLNSSWISKKDSSRTRDKYNLFMDADYTDKNYHHKYPTIYHLRRDLMFDDKQFDIRLVYLALHNIIKYRGNFTYDHRKFNVSEMSSNLTKALENFNQELMEFEDAFPDNTDYSAISEVLLKSNNVSTKIDEIISNLELDKDTKKYLKEVLKLILGNSANLNTIFHTSLDKDDEKLSLSAKDIELKLNNLDSLLSDEQIHFISSANELYSSITLNDILDGKTYLSLAKIKQYDTHCSDLQELKEMWYKTTNPDLIKKSRKAYKEYVHGSYNTEDFYKAISPFLKIAIPEDLAKDALKKIDANTYLPKQRT…	1356
239	1185653.SAMN05366139.BBH88_11320	0.997791	C9	type II CRISPR RNA-guided endonuclease Cas9	GCF_001687565.2	Planococcus antarcticus DSM 14505 chromosome| complete genome.	Yes	GTTTTACTACTCTCTAAAATTACATTGGTCTAAAAC	23	CTAATTCGGAACGAAAACATATTGGAGGAATTATATGTACGACAAACAGCTTTATTCCCGAACGCTTCTTTTATTAGCTTTAGCTATCTTTATTATTATATGGGCATTAAAAGGCAAAGTATTTGATATTAGCATTGTTGCGACAGCATTGAGTGCAGCAGGAGCGACTTTATTAATTGATAAACTCATTTTTAAACAGCTTATATGGAAATTAGCACCAAATTTTTTTTATAAATGGCTGACTACTATACCTTTCCTTGGCGGAAAATGGGAAGGACATTTATATTCAAACTATATTTATCCTGATACCGGTATGCCGGGTGAGCCTATCCCTGCGAAAATGGAGATATTTCATGAATTTGAGAGTATACATATACGTTTGGAAACAAATAAATCTTA…	MKNYTIGLDIGVASVGWVCIDENYKILNYNNRHAFGVHEFESAESAAGRRLKRGMRRRYNRRKKRLQLLQSLFDSYITDSGFFSKTDSQHFWKNNNEFENRSLTEVLSSLRISSRKYPTIYHLRSDLIESNKKMDLRLVYLALHNLVKYRGHFLQEGNWSEAASAEGMDDQLLELVTRYAELENLSPLDLSESQWKAAETLLLNRNLTKTDQSKELTAMFGKEYEPFCKLVAGLGVSLHQLFPSSEQALAYKETKTKVQLSNENVEEVMELLLEEESALLEAVQPFYQQVVLYELLKGETYVAKAKVSAFKQYQKDMASLKNLLDKTFGEKVYRSYFISDKNSQREYQKSHKVEVLCKLDQFNKEAKFAETFYKDLKKLLEDKSKTSIGTTEKDEMLRI…	1333
109	1613.SAMN06703219.GCA_002119645_00976	0.999562	UA	unannotated protein	GCF_002119645.1	Limosilactobacillus fermentum strain FTDC 8312 chromosome| complete	Yes	GTCTTGGATGAGTGTCAGATCAGTAGTTCCGAGTAC	22	GTTTGGTTGCCAGTGGTGGCGGCGTTAACCGGCCCGAGGATCGCCAGGGCGCCGATGCAATCCAGGAAACTGGCGGTCGCCACCGCTTCCCCTAGTGCGGTGTGGAAGGTCCGGTCGATCCAAGCGTTGGCCCGGTCGTCGAGCTTGAGCCAGGTCCCGACCGGCAGCCCGATCGCTAGCGAAATGATAAACAGGACCGGGTAGTGGCTCTTGGGCAGGTTGGCGACGACGGTTTGCGCCCCGACCCCGAGGGCGGCCAGCCCTAAAGCGGTCCAGAAGGTGGCCACGTACTTGTCGGTCAGCACCTTTTTAAAGACCCAGCCGATCACGGTCCCGACGATTATTGCGGCGACGTTGGCCCAAATTCCAATCATAATTCATTCCTCGTTTCTAATGTTC…	MKEYHIGLDIGTSSIGWAVTDSQFKLMRIKGKTAIGVRLFEEGKTAAERRTFRTTRRRLKRRKWRLHYLDKIFAPHLQEVDENFLRRLKQSNIHPEDPAKNQAFIGKLLFPDLLKKNERGYPTLIKMRDELPVEQRAHYPVTNIYKLREAMINEDRQFDLREVYLAVHHIVKYRGHFLNNASVDKFKVGRIDFDKSFNVLNEAYEELQNGEGSFTIEPSKVEKIGQLLLDTKMRKLDRQKAVAKLLEVKVADKEETKRNKQIATAMSKLVLGYKADFATVAMANGNEWKIDLSSETSEDEIEKFREELSDAQNDILTEITSLFSQIMLNEIVPNGMSISESMMDRYWMHERQLAEVKEYLATQPASARKEFDQVYNKYIGQAPKEKGFDLEKGLKKILS…	1378
138	319970.SAMN03267169.RV00_GL002255	0.999521	C9	CRISPR-associated protein cas9/csn1| subtype II/nmemi	GCF_001885905.1	Enterococcus devriesei strain DSM 22802 Scaffold1| whole genome	Yes	GTTTTAGAGCTATGTTGTTTTGAATGCTTCCAAAAC	22	GAGTTATTAAAGTTGGATGTTGTTGTTCCTCAGATATTTGAAACGTATTGAATGCGGATGAAGTTCATCCTTGTGATGTGCTTTTTAGGTATACTAATAAATAAAAGGAGTTATTCAATGAAACAGAGAAAAATTGTCGGTTTATGGGTGGATCAGATGAACAAGCCAAGGGGAAGTCTAAAGGGACGTTTTCTTTTAAAAGTCAAAAATGTGTACGACACATTAAAGGAATCAATAGAAAGAAACTGGTTCATAATGACGTTTTCTTTTATACTAGCTATTCCGCTTTTGATAGCAATCATTTTTTTGCTAAATTATATTAGCTCTTTAAAATTAAATTATGAAGACTTGCAAAATATTCTCTCTATTACAGGGATGATGATGGGTCTGCCATTATTT…	MNKNYTIGLDIGTASVGYAVQYENYDLVKKKMKIKGNGTKKAVKKNFWGVRLFDAGETAEGTRMKRTTRRRYTRRRNRIRYLQEIFQAEMATVDQNFFYRLDDSFLVPEEKRNERHPIFATLEEEVAYHQQFPTIYHLRKHLADSTEKADLRLIYLALAHIIKYRGNFLIEGKLNTENSSVKETFKTFLQAYNQAFTVQENGSLINPINETIDIGSLFQERASRQRKAENVLKLFPNEKSSGTFMQFLKMIVGNQGSFKKTFGLEEDLKLQFPKEEYEEQLEGLLAIVGDEYGDVFAAAKNVYDAVELSGILTVKDLTTKAKLSASLVKRYEEHKVDLEQLKSFVREKLPNKYYEVFRDSEKNGYAGYIEGGVTQADFYKYLKKILDKVEGADSFLAKI…	1331
213	83683.SAMN06339751.B1745_06220	0.999279	C9	type II CRISPR RNA-guided endonuclease Cas9	GCF_002075105.1	Lactobacillus amylolyticus strain L6 chromosome| complete genome.	Yes	GTTTTAGATGATTGTTAGATCAATAAGGTTTAGATC	22	ATGGCTTAGCTGCTGATGAAGTAATTTCAGCACTGCAAAAATCCATTAGAAAAGGTAAAGAAAGAGCAGCTTGTGAATTTGCGTATGAGATGTATATTTCTTCACCACAAATGGAAGAAAAATTATGGCGCCGTTTACAAGCTATTTCAGTTGAAGATATTGGTATGGGTAATCCTCAAGCACCAATTCTTATTAATAGCTTGAATCAAATGCGTCAAAACTTTAGTTATAATGAACCAGATCGCGCTATGATGTTCGTTCATGCCATTCGTTACTTATGCGAATCAACTAAAGATCGATCATCTGATTTGCTTAAGAACATTATAATCAAAAACTTTGCATTAGGCTATGTTCCAAAAATCCCAGATTATGCTTTGGACAAGCATACTACTCGTGGTA…	MTKIKEDYMIGLDIGTDSCGWVATDFQNNILKMHGKRAIGSHLFEEGIPAADRRGFRTTRRRIKRRKWRLRLLEEIFDSEMAKIDPYFFARLKESGLSPKDSRKKTSSIVFPSAKEDKEFYDKYPTIYHLRNALMTKDRKFDLREIFIAIHHIVKYRGNFLQDTPVKDFNASKIDVQTTLENLNEAYSKLTEEYSIEFATENAHQIEDILRDKTIFKLDKSKQISKLLFVPSENKDESELRKDVAKQIANVILGYKAKLETILMTEVDKDEKSNWEFKLNDADADEKLEQIIATLDENKQTILAEVRKLFSAITLSGIVDEGKTLSESMIRKYEDHRNDLKLLKKVIDNHADKEKAKKLALAYDLYVNNRHGHLLEAKKGLKKNGVLSKQDFYAEIKKN…	1387
50	1218493.SAMN03271965.JF76_03310	0.999618	C9	CRISPR-associated protein cas9	GCF_000967195.1	Lactobacillus kullabergensis strain Biut2 Biut2_scaffold1| whole	Yes	GTTTTAGATGATTGTTAGATCAATGATGATTAGAAC	21	ATATGAATCTATATGACATATTAGATTCCCGTGGTGAAAATAAACTTAAGAAGTGGCTCTCTCCTTATCTAACTCCAGGACAATTGGAAAGCTTTAATAATCAATTGTTGCGTTTCTTTTCAAAGGAAGGAATTTCAGAAAGGCTTAGTTTTTTAAATCCAGATGTAGTACTTGGAGAAGTGGAAACTATTAATAGGAAATACGAAGACTATTATAATTTAAAATTAGATGGTAAAGTCAAATTGAATCTGTACATGCACATAGCGCTTATGATTGAACGCACAATGATGCGTAACACTTCAGAAGTTCCTGTTAAACCAAAGTCAGAAAAAGAAAGGAACTTTTACAAAATTACCAAAAGTATATTTCAACCTATTGAAATCAAATATAATATTAAAG…	MKRVNEDYILGLDIGTNSCGWAVTDKKNNLLKLRGKTAIGSHLFEEGHTAADRRGFRTTRRRLKRRKWRLRLLEEIFAEPMAKVDPGFFVRLHQSWVSPLDKDRKKYNAIVFPTAKEDQAFYKHYATIYHLRDELMTQDRQFDLREIFLAIHHIVKYRGNFLQDTPVKDFEASKIEVGPILSHINNAFAEKIVEDQDPIELNVANAADIEDVIRGKDAEKTVYKLDKVKKIAKLLTDSTAKEEKNVAKQIANAIMGYKTQFETILDKEIDKSDKAQWEFKLSDADADDKLDALLPDLDETDQTVVAEIEKLFSAITLSTIVDENKSLSQSMVEKYKKHKKDYKKLKKYINTLQDQTKAKKLLLAYDLYVNNRHGRLLEAKKTFEDKKKKKALTKDEFYK…	1396
224	1334046.SAMN02469947.GCA_000505545_02013	0.999117	UA	unannotated protein	GCF_000505545.1	Kurthia huakuii LAM0618 Scaffold1_1| whole genome shotgun sequence.	Yes	GTTTTAGACCAATGTAATTTTAGATAGTAGTAAAAC	21	AGAACCTGTTAATGGATTGGGGATATGGTCGCCAAGTGAATAAAGGCCAAATTCCATTCCATTTGCTGGATTAATGCGGTTTTTCATTTATAATTCCTCCTCAATAACGGTTAATTTTTGCTCAATTTCTGGGCGGCGTTGTTCTAAAAATGGTGGTAAATCTAATGCCTCGCCCATCTGTTCAATATTTTCATCAATCGTGAATCCAGGGCCATCTGTCGCTACTTCGATTAAAATACCATTTGCTTCACGGAAGTAAATGCTGTGGAAAAAGTAGCGGTCAATAATGCCCTCTGATTTAAAGCCATGTGCGCGCGCTTGTACTAGTACGTGTTCAAGTTCTGCGACATCATTGACGCGCAGTGCGATATGGTGAATGCTACCGCGACCTGGTTTTTC…	MNYSIGLDIGTTSVGWACINEQHEILRYQNKWAIGVREFEAAQTAETTRQKRQTRRRYNRRKKRIQLVQQLFSAYVPTDFFGATDSLHFWKNDNQFEQRTLSQVLKELRINPKKIPTIYHLRKLLMEGPKQDIRLIYLAIHNLIKYRGHFLNTGRWTKQNQGFNFLVECSDIVTAYSEINGLALPSLDFQAIQSIIEDTDMVRKDKQKQLEKVSSKSFVPLWQLLLGLSVNAEKLFVESQNTILYKEAKLKLVLGSEELDEVRENLTEVENHFIDEAFALYQQIMLQDLLQGHECVAASKVASYEKYQEDLCEFKRLINETKDEALYRRLFITPKKAMAEYKEQPNKDNKEKLCLLDRYNRSSKDKEAVLNTMAKLLATSNVNHHADLIENIKEGTFLA…	1309
11	1328.SAMN03197043.GCA_001070115_00022	0.999675	UA	unannotated protein	GCF_001070115.1	Streptococcus anginosus strain 1080_SANG 0_109331_4401222| whole	Yes	GTTTTGGAACCATTCGAAACAGCACAGCTCTAAAAC	20	GTTACTTTTTGCGCAAAACTAAGGCGATGCCAAATAAAACCAATCCGCTCTAGCAAGATCTTAGAGCCTTTATTAGGTGCCTTAGGTAACAATAATTGAGACGGCTTTTCTTTCAATTCTTTGTGAGCAATATAAAGGGCTGGTACAACGCCACACAAGACCGAGCACACGAGAGCAATGAGACTGATTTCCCAATAAAAGTCTAATCGCAAAGCTGGATAAGTTGATGTCTTAAAAATAGTTTTCCCTAAGATGTAGGGTAAGAAATAAGTACCTAACAAACTTCCCATTACTGTACCTAACAAACTTGAAACCAAGCCATAGACGGCAAATTTCTTAACGACATCTTGGTTCCGATAACCCAAAGCTTTTAAAACACCTGCATTTGTGCGTTCTTCG…	MKKEYSIGLDIGTNSVGWAVITDDYKVPAKKMKVLGNTDKQSIKKNLLGALLFDSGETAEATRLKRTARRRYTRRRNRLRYLQEIFAEEMMQVDESFFQRLDDSFLVEEDKRGSRYPIFGNIAAEVKYHDDFPTIYHLRKHLVDISQKADLRLVYLALAHMIKFRGHFLIEGQLKAENTNVQALFKDFVEVYDKTVEESHLSEMTVDALSILTEKVSKSRRLENLVECYPTEKKNTLFGNLIALSLGLQPNFKTNFQLSEDAKLQFSKDTYEEDLEGLLGEIGDEYADLFASAKNLYDAILLSGILAVDDNTTKAPLSASMVKRYEEHQKDLKKLKDFIKVNAPAQYDDIFKDETKNGYAGYIENGVKQDEFYKYLKNTLSKIDGSDYFLDKIDREDFL…	1345
70	51663.SAMN03876484.ADU72_1307	0.999599	C9	CRISPR-associated protein| Csn1 family	GCF_001611135.1	Pediococcus damnosus strain TMW 2.1535 chromosome| complete genome.	Yes	GTTTTAGAAGAGTGTCGAATCAATATAGTTAAGAGC	20	CGGATACTAGTGAAACCGGAATTGGACTGTTTTTGATGACGGAAATATTTTTAGTGCTGATTGATCCGTCCGGACTTAACAAGGTATTATCCATGTCTAAAAAAATATGTTGAATCATAATGATTTTCTCCCTCTTTTAGTTGATACTTAGAGTGTAGCATTAAAGCGCTACCAGTGGAATGAATTCTATATCCTTTTAATGGGCAAATCGTTCGCATTAACCGATTTGCGCTCGTTATAATTGAGCTACAAATGAATTTAACTCAACTCAAAATAAGGAGACTATTATGGCTTACAAATCAGTTAATCCCTACACGAACGAGACGTTAAACGAATATGAAAACGCAACGAGTAATGAAATTGAAGCTGCTCTTCAAACGGCGACGGATTTGGCCCAAT…	MTNEKYSIGLDIGTSSIGFAVVNDNNRVIRVKGKNAIGVRLFDEGKAAADRRSFRTTRRRLSRRRWRLKLLREIFDAYITPVDEAFFIRLKESNLSPKDSKKQYSGDILFNDRSDKDFYEKYPTIYHLRNALMTEHRKFDVREIYLAIHHIMKFRGHFLNATPANNFKVGRLNLEEKFEELNDIYQRVFPDESIEFRTDNLEQIKEVLLDNKRSRADRQRTLVSDIYQSSEDKDIEKRNKAVATEILKASLGNKAKLNVITNVEVDKEAAKEWSITFDSESIDDDLAKIEGQMTDDGHEIIEVLRSLYSGITLSAIVPENHTLSQSMVAKYDLHKDHLKLFKKLINGMTDTKKAKNLRAAYDGYIDGVKGKVLPQEDFYKQVQVNLDDSAEANEIQTYI…	1378
73	1423817.SAMN02369498.FD38_GL000773	0.999589	UA	None	GCF_001434115.1	Levilactobacillus zymae DSM 19395 NODE_1| whole genome shotgun	Yes	GTTTTAGATGAGTGGTAAATCTAGAAGGTCAAAAGC	20	GTGGCGACTGGCGCCCCAATGGAATTAGCAACGGGTGGGGCGACCATGAAGGCCGCGATGGCCCGCGCCCGGTCCTGACTGCGAATCCAGTAGGTGATGTATAACGTCATGCCCGGAAAAAGTCCGGCTTCGGAAACGCCCAGTAAAAACCGGAGAATTACCAACATTGGGATGGAGTTAACAAAGCCCGTGACCAGGGTGACCGTTCCCCAGAAAATCAGGATGAAGGCCATCCACCGGCGCGCCCCAATGCGTTCGAGCATCATGTTGCCGGGGATGCCGAAGATGAAGTAACCGATGAAGAAGATGCCCGCGATAAAGCCGTAGGTGGTCGCGGTTAGGCCAAGGTCTTGGTCCATCCCCCCGATCGAAGCGTACGTAATACTACTGCGGTCGAGA…	MYKKYGIGLDIGTSSIGWSVVDEYGHIIRVKGQTGLGVRLFREGQPAADRRTFRTTRRRLGRRRWRLRLLREIFDPYIAAQDPNFFARQKASAIAPGDSRFKAVYRLFNDQTDRQFYDKYPTVYHLRQKLMTEKRQFDIREIYLAVHHIVKYRGHFLTGGAAKNFKPGKLDLNTYFATINAQLAAIFMDSQVELPQLDWDAVVSLLTNDQESPSDRQKALTKMLVAQGDATQKRFYTEFSKALLGLKAKLYVLTGFEGDKTDQKALTLSLETLDDHQDDVTQLLGDEQRQLVELLARVQSAIQLAIIIPNGKTFSGQMVQQYQTHYDQLRLLKDYREQLTDQKHRRALKQAYADYLANDQDQDALVKAVEKVLKQNQPLSTVGVRLQTAIDAGDFLPKQ…	1351
223	39950.SAMN05413926.BCB69_05375	0.999191	C9	type II CRISPR RNA-guided endonuclease Cas9	GCF_001717505.1	Dialister pneumosintes strain F0677 chromosome| complete genome.	Yes	GTTTAACCATATTCGTGAATTACATCACTCTCAAAC	20	GTCTTTGGTGGAAAGGTATATCAAAAAAAGAAATTATCGTCTTTACTTTTAGCGCCATTACTTTGTTAACTTTAATTTTTATGTATTATAGGCAAATACATATATCCGGCTTATCTTCATGGCATCGTTTTTTACGCTGTATAGTAGAATCCTTTTTTCTGTTATTTTTAACACAATTAATGACCGGCAAGAGTATATTGCATCCCTTCTGGCGTATTGGATATTTCCCATTTGCATTGTGGATGACAATCTTCCCTTACTGCCTTACACATGCAATAAACAACACAACGCCTACTGACTTTAATCATCTAAGTCCCTATTTTTTAACCGGTATGGGAATATTTTTATTACTTTTCTTTGTTATGAATATCATTTCCAAAGCCGTTCTTGGTAAGAAAA…	MDTAKTNKQPYYIGLDMGTSSVGWAVTDASYNVVKKHGKALWGVRLFEEAQTAADRRLHRTARRRIQRRKQRLALLQELFAKEICKVDPGFFIRLHESRLWQEDKSIDQPNTLFNDEDFDDKAYHKAYPTIYHLRYALMTENKSFDVRLVYLAIHHIIKHRGHFLLENYDLSNQETSGFDESYIALTNAIKELLQKEIPVGHVEKIQIILKDKSLSKREKTEKILQVWDVIKDKQLKEVVQLICGGTANLSTLFMDESLKEALKVFEIKDSKISFSTAVYEEKESDLQSVLEQRFDLVYAAKMLYDWSLLAELMGDRKTLSEAKIAIYETHKKDLEVLKRLTRQDKSLYRKLFRGTDKDSYSAYVGSCMIHGEKLVIEKRGSTEEFYKFLKKEISKLPD…	1365
243	469604.SAMN02463738.HMPREF0946_00206	0.997508	C9	CRISPR-associated protein cas9/csn1| subtype II/nmemi	GCF_000162235.2	Fusobacterium vincentii 3_1_36A2| complete sequence.	Yes	GTTTGAGAGTAATGTTATTTTAAATAGATTCAAAAC	20	CTCTGGAATATTATTTTTAGCTTTGGCAGGACTTTTAATTTATTCAAGTTTTTCTAAAAATAAAAATCTTTTAAAATATTCTATTTTTGGAAATATAGCTTTCTTGATAATGTTTTATATAGTTCTATATGTAAAATTACCTAGTGGAGAAGCGAGTAAATATATTTCTGTATCTTATTTTAAAATCTTAATCTATATAATTTCATTAGGATTAGCTTATTTAACTTATAGAGCTTTAAATAAAAAAGAAGAGGCAGAAAATATTGAAGAAACTGTAAAACCATTAGGAACTATACTTGAAAAAGAGGAGGATAAAGGTGAATAAGGATTTAAAGAAGTTTATTATTTCCTTAATAGCTTCAATAGTAGTTGCTTTTGCTATTAGTTATTCTTATTCTG…	MKKQKFSDYYLGFDIGTNSVGWCVTDLDYNVLRFNKKDMWGSRLFDEAKTAAERRVQRNSRRRLKRRKWRLNLLEEIFSDEIMKIDSNFFRRLKESSLWLEDKNSKEKFTLFNDDNYKDYDFYKQYPTIFHLRDELIKNPEKKDIRLIYLALHSIFKSRGHFLFEGQNLKEIKNFETLYNNLISFLEDNGINKSIDKDNIKKLEKIICDSGKGLKDKEKEFKEIFNSDKQLVAIFKLSVGSSVSLNDLFDTDEYKKEEVEKEKISFREQIYEDDKPIYYSILGEKIELLDIAKSFYDFMVLNNILSDSNYISEAKVKLYEEHKKDLKNLKYIIRKYNKENYDKLFKDKNENNYPAYIGLNKEKGKKEVVEKSGLKIDDLIKVIKGYLPKPERIEEKDKT…	1367
62	1338.SAMN04875570.A6J72_08615	0.999607	C9	type II CRISPR RNA-guided endonuclease Cas9	GCF_002073355.2	Streptococcus intermedius strain FDAARGOS_233 chromosome| complete	Yes	GTTTTAGAGCTGTGCTGTTTCGAATGGTTCCAAAAC	18	CTGATAAGTATCCGATTCCCTATCAGATTTCTAAAGAAGCGGTTGATATATATCGAGAACGAATATTGGATAGTTTTCCGGATGATGAAATTAGTCGGATTGCCTTTCATTTTATCAATGCAGAAGGAACGACAAGCACAGTTGGACAACAGCATCTAGATCAGCGCAAAGAATTATTAATTTTGGTTGAAGCAGAATTGAGACGAAATGAAATTAGAAGAACAAAAGAGAATAGTAACTTTTATGATCGTTTCATGATTCATCTGAATTATTTCTTGGATTCTTTGGATAGAAGTCGGGATGATAATCGATCTTTGAGGGAAATGGAAACTCAAATCAGGCTCACCTATCCTAAGGCATATAAAATTGCGACAGGGATTTATGATATTATCTCTCGTG…	MKKPYSIGLDIGTNSVGWAVVTDDYKVPAKKMKVLGNTDKSHIKKNLLGALLFDSGNTAEDRRLKRTARRRYTRRRNRILYLQEIFSEEMGKVDDSFFHRLEDSFLVTEDKRGERHPIFGNLEEEVKYHENFPTIYHLRQYLADNPEKTDLRLVYLALAHIIKFRGHFLIEGKFDTRNNDVQRLFQEFLAVYDNTFENSSLQEQNVQVEEILTDKISKSAKKDRVLKLFPNEKSNGRFAEFLKLIVGNQADFKKHFELEEKAPLQFSKDTYEEELEVLLAQIEDNYAELFLSAKKLYDSILLSGILTVTDVSTKAPLSASMIQRYNEHQMDLAQLKQFIRQKLSDKYNEVFSDVSKDGYAGYIDGKTNQEAFYKYLKGLLNKIEGSGYFLDKIEREDFL…	1345
131	519472.SAMN05781328.BHY08_03260	0.999536	C9	type II CRISPR RNA-guided endonuclease Cas9	GCF_001870205.1	Vagococcus teuberi strain DSM 21459 chromosome| complete genome.	Yes	GTTTTAGAGCTATGTTGTTTTGAATGCTTCCAAAAC	18	CAATTCCATCATTAGAGGTAGAAAATGCCTCAGTATTAGATGAATTTTATTGGTTAAATAAAGAAGACCCAAACTCATCAGAATGTCGCTTGATTCATAGCCAAGGTATTCAATCAGATACTGATGGAAAATTTACATTGACTGAAAAAGGATTAAAAGAAATTATCTCATTGTGTTTAACTAAAGAGGATGACTTACAAGATAAGAGGATTGATGAAGTCTTTTCACAAGAATTTTTTGACTCTAATTTTTGGAAATATTGGTGTACAATGTTTGCCTTTGAAAACTGGCACTCAGCAATGGAAATGCGTCGCTACTTAATGCGTTTTGTTCATCATATTGATGGATTAGCAGATTTTAGTGCATTGAAATTCACAAAATACAATCAGTATGAATCTC…	MVKEYSIGLDIGTSSVGWSVIGSNNDLIKKKMLIKGNTTKKYIKKNFWGVRLFEEGHTAEDTRIKRVTRRRYIRRRNRINYLQEIFSVPMSEIDKHFFDRLGETFLRLEDKKYQHYPIFGTEKLDKEYHEIYPTIYHLRKKLADSSEKADLRLVYLACSHIIKYRGHFLIEGNFSTNNVSINDSFEKFINVYNQSDFIDEENYQTLNSEIRINQIINEQGSRSKKSESILNNFPKEKSNSLFGQLVKMIVGNQGNFTKIFNLEEEIKLQYSSEEYEQDIEILLGLIGDDYADLFESAKAVYDAIELSNILSNTDESSHAKLSSSMISRYKKHHKELAELKNYIKSYLPDRYYEVFKDSSKHGYAGYIDGGVGEEDFYKYMKKLLSKTSDAESFLNSIEN…	1335
214	47715.SAMN04404358.AWJ15_06420	0.999276	C9	type II CRISPR RNA-guided endonuclease Cas9	GCF_001988935.1	Lacticaseibacillus rhamnosus strain BFE5264 chromosome| complete	Yes	GTCTCAGGTAGATGTCAGATCAATCAGTTCAAGAGC	18	AATGCGAGAATGTAGCCGTTTTTGACGCGCAGACGATAGGTGACAAATAACTGCAGTTGGATTGGACGACCCAAATAGTCAATAATCGGATATGGTGTCTGATTCGTCGGCATGATGCTCATCCCCTTAACATCATTATAGAACCAAAAAGTGTCACAAGTTTATAATAATCATGCACATCAAACCCGATGTCCATGCTATACTGGCGTAAGAATCTGCGATGAATATGGAGGCACAACATGGATCAGTTTAGTATCAGTAATTTAGCAGACTGGCTTGAGGCCCATAATGATGAGCTCATGGCTAAGACCACCCAGCTGGATCCCACGAAGGTTTTTGCCATTGTGGATTATTTAAAGGTACTTAAGAAACCGGCTGAAAAATACTTGCACATGAAAC…	MTKLNQPYGIGLDIGSNSIGFAVVDANSHLLRLKGETAIGARLFREGQSAADRRGSRTTRRRLSRTRWRLSFLRDFFAPHITKIDPDFFLRQKYSEISPKDKDRFKYEKRLFNDRTDAEFYEDYPSMYHLRLHLMTHTHKADPREIFLAIHHILKSRGHFLTPGAAKDFNTDKVDLEDIFPALTEAYAQVYPDLELTFDLAKADDFKAKLLDEQATPSDTQKALVNLLLSSDGEKEIVKKRKQVLTEFAKAITGLKTKFNLALGTEVDEADASNWQFSMGQLDDKWSNIETSMTDQGTEIFEQIQELYRARLLNGIVPAGMSLSQAKVADYGQHKEDLELFKTYLKKLNDHELAKTIRGLYDRYINGDDAKPFLREDFVKALTKEVTAHPNEVSEQLLN…	1363
41	1077464.SAMN03334904.TZ95_01710	0.99963	C9	CRISPR-associated endonuclease Cas9	GCF_000960105.1	Streptococcus oralis subsp. tigurinus strain UC5873	Yes	GTTTTAGAGCTGTGTTGTTTCTAATGGTTCCAAAAC	17	AGTCAACGTCTTTTCCTTGAAGGTAACCAAGTCCGTCAAGGTCTTCTTCCAAAGTAGGAATGATCACGTTCTTACGTGGTTTGTCAACACGGACAACTGTTTCGAACATGATACGAGTTCCTTCTTGGATAAATTGACCAAGTGAGTGCAAGTCAGTTGAGAAGTTTGCTGAAGTTGGGTAGATCCCTTTTTGGTCTTTCCCTTCTGACTCACCAGCCAATTGTTTCCACCATTCTGAGAAGTATTGAAGTGATGGTTCGTAGTTTACCAAGATTTCAGTAGCGTAGCCTTTACGGTAAAGGATGTTACGAACTGCTGCGTATTGGTATGCTTCGTTTTCAGCAATCTTGTCTGAAGTGTAGTCTTTACGAGCTGCATTCGCACCTTCCATGAGGGCTT…	MNNKPYSIGLDIGTNSVGWAVITDDYKVPSKKMKVLGNTDKHFIKKNLLGALLFDEGTTAEDRRLKRTARRRYTRRKNRLRYLQEIFTEEMSKVDISFFHRLDDSFLVPEDKRGSKYPIFATLEEEKEYHKNFPTIYHLRKHLADSKEKADFRLIYLALAHIIKYRGHFLYEESFDIKNNDIQKIFNEFISIYDNTFEGSSLNGQNAQVEAIFTDKISKSAKRERVLKLFPDEKSTGLFSEFLKLIVGNQADFKKHFDLEEKAPLQFSKDTYDEDLENLLVQIGDDFADLFLVAKKLYDAILLSGILTVTDPSTKAPLSASMIDRYENHQKDLAALKQFIKTNLPEKYDEVFSDQSKDGYAGYIDGKTTQEAFYKYIKNLLSKLEGADYFLDKIEREDF…	1376
72	1071400.SAMN02603054.LBUCD034_1964	0.999594	C9	CRISPR-associated protein| Csn1 family	GCF_000298115.2	Lentilactobacillus buchneri subsp. silagei CD034| complete	Yes	GTTTTAGAAGGATGTTAAATCAATAAGGTTAAACCC	17	ATTTTGAGGCTTGAAATATTCATGGTCAAATGACCAGACGCTTCATCTTCGACATCACCAAGCAAATTGGTACCGGTAGCGTCCTCTTGGAATTTCTTGCCAAAGAAGTCGAGTACGGGGCTGTCAAAGACGTCGTCCAAGGCAATTGCCAACCGCAGGACTGCATTGGTGCCTTGAGGGGCGTTCATAGCATGAACCGCTTTACCAACGACGGTGATGCCATCAGTGCCATGGTCTTCGTATTTGAAGCCGTGTTTGTCCAGGGATGCCTTGACTTCATCCAGCTTTGGCCCGTTGTAAGGGGCTTTGGCAGGAACGGCGTTAAAAGCATTTTCCAAATCAAGGGACAGATCATCCATCCCGGGACCAACCAGGTAGGACTGCTCCAGCCCCTTTTCA…	MKVNNYHIGLDIGTSSIGWVAIGKDGKPLRVKGKTAIGARLFQEGNPAADRRMFRTTRRRLSRRKWRLKLLEEIFDPYITPVDSTFFARLKQSNLSPKDSRKEFKGSMLFPDLTDMQYHKNYPTIYHLRHALMTQDKKFDIRMVYLAIHHIVKYRGNFLNSTPVDSFKASKVDFVDQFKKLNELYAAINPEESFKINLANSEDIGHQFLDPSIRKFDKKKQIPKIVPVMMNDKVTDRLNGKIASEIIHAILGYKAKLDVVLQCTPVDSKPWALKFDDEDIDAKLEKILPEMDENQQSIVAILQNLYSQVTLNQIVPNGMSLSESMIEKYNDHHDHLKLYKKLIDQLADPKKKAVLKKAYSQYVGDDGKVIEQAEFWSSVKKNLDDSELSKQIMDLIDAE…	1371
186	1122146.SAMN02797784.IV53_GL000556	0.99941	C9	CRISPR-associated protein| Csn1 family	GCF_001438785.1	Ligilactobacillus ceti DSM 22408 NODE_102| whole genome shotgun	Yes	GTTTGAGAAGTGTGTTGTTCTCGATAGGTCTTAAAC	17	AATGTTAGGACCAACACCACAACAAATTATGCGGATTAATAATCGTTATTATTTCCAATTAGTTATTAAATATAAATTTGAAAAAAATCTCGAGCAATATTTAAAAAATCTCTTAGTAAAAAGTCAAACAGATGAAAAAGCGGGAATCAAGTTAGTAATTGATCGGAATCCGTTAAACTTTATCTAATTCAAAAAAGGAAGTGGAGTAATTAATGACTTCAATCGTATTTATGGGAACACCGCAATTTGCGGCACCAATTTTAAGCAGTTTAATCGCACAAGGTTATGATGTGAAAGCTGTTGTTACACAACCAGATCGCCGTGTCGGACGGAAAAAAGTTCTAACACCAACACCAGTGAAACAAGTTGCTTTAGAACATGATTTATTAGTTTTACAAC…	MSKKYQNTKYYVGLDIGTSSVGWAVTDANYELLKVNGHKTWGSRLFTEAETALERRTHRATRRRLQRRKQRLDLLDELFAEELAKVDPQFLLRLKESQYHMEDKSTDDKYVLFNDQNRTDGEFFTEYPTIYHLRSELMQGKKEDIRAVYLALHHIVKYRGHFLLPGDNYDMQGNLSELIKRLFKFIEETLFIEDLGLTDEIQSKIEEILLTKTKTRLDRQKEIVKLFNTKHQKLDDKQKKLLEAIFKLCLGLKGNMVNIFGDKGEYGIDFTDVEDKKKKVEFSADYDNNINDYVDFFGEYFELLEITKKINDTVIFSEILVDGKGFSESKVISYEKHQQDLRKLKTLLKSLDKTLGYKYGEGLYQKILLDDVKSNYVNYSGNSQKLKKCTKDEFYGFIK…	1395
45	1612202.SAMN05421734.SAMN05421734_102363	0.999623	C9	CRISPR-associated endonuclease| Csn1 family	GCF_900096905.1	Pelagirhabdus alkalitolerans strain S5| whole genome shotgun	Yes	GTTTTGGGATCATTCAAAACAACATAGCTCTAAAAC	16	CTGTAAGTGTGAAATTATTCATTATATTAATCTTTGTTTTACTGACGAACCCGACAGGTGCACATATTATCGCAAAATCAGCTTATTACAAAGATCAAACGAGAGAAGAGGAGGCTAATGATGCAAATTCTTAATGTCTTTTTGGTTATATTTCTAATTGTTGCAGCGATTATGGTTGAACGGACAAAAGATTTGCTCAGCGCTGTTATTATTTTTACGTCTTACAGTTTAATGATGGCACTGTTATGGCTTCTCTTACGTGCTCCAGATGTCGCGATGACTGAAGCTGCTATTGGAGCAGGTATTACGACAAACTTATTTGTCGTCGTGATCAGTCGGACAAGGAGGACTGAAAAATGAGGAAAATCTTTACATTTATTATGTTAGGTGGCTTACTAG…	MKKKYTIGLDIGTNSVGWAVIRDDYDLIRKRMKINGDHEKGKMKKNFWGVRLFDEGETAEDRRIRRTTRRRLRRRRNRVQYLQSILKDELNRVDENFLHRLNESFYVPIDKEHNRHPIFGTLDEEHAYHKQFPTIYHLREYLANSNEQVDIRLVYLALAHIIKYRGHFLIEGELNTENSSVEETFADFLNHYNQMFSLQDDGSYINPLSEDISVEYDLTEKTSRSLRAENVLNKFGTEKRNGMLHQFLKLIVGNQGSFKKVFSLTEDRKLNMTKETYEEYLEELLVDIGEDYRELFLAAKNAHDAIELSDILSVSDDKTNASLSSSMVKRYEEHKQDLSALKNFIKVNIPDRYYDLFRNPKKNGYAGYIEGKTTEEDFYKYLKKELDNVEGAGMFLQKI…	1337
61	1616.SAMN02797804.IV73_GL000096	0.999608	CA	CRISPR associated protein	GCF_001438705.1	Weissella kandleri strain DSM 20593 Scaffold1| whole genome shotgun	Yes	GCTTCATATCTCTGTCAAATTAATGAGTTGTTTAGC	16	CGCGAAAAATGGCAACCTGATTCTATACCGGCACCGTTAACCGTTGCACAGTCAAAAAATTTGCATGCTCATCGGTTAGGGGCCCAACGTTTCACAACATCAGGTAACACTAATGCACAAAAAGGCGCTGGTCTGATAGGTGTTTTGGGGCTGCTTTTGGTTTTATTAGGTCAGTGGTCACTTTTAGGTGGGGTGTTAATGGTGAGTGCCGGTTTGTATTGGGGATGGCGTTATTGGCAGCATAGGACAACAGATGATCAACAGATTAGCTTGCCAGGATATGAAAATTGGGATGTAGCAACCATCGAGCTGATGCAGCCTGATGCCCAACAACAAGCTTTATGGCAACAACAGAGGCGTCAGTTAAAGGAAGAAGAAGAACAGCTTATCGTCCGTCAG…	MEKNKEYVIGLDIGTGSVGWSAISTDNYQLIRQKGKNLIGVRLFNSAETAEERRGYRTTRRRLSRRRWRMSLLNDIFRPELNEIDENFLARLKYSWVSPLDQKNPQLNEQGTNASLYGDIEADQAFHRAYPTIYHLRKTLMEDNQKHDLREVYLAIHHIVKYRGHFLTPDFDANSQTIDIKGLFKQLGDVSGSIELQADQTSTVIAAFQSILLDFTKTPTESGRLAGQLFSDQNKDKQAKKQVEELFKLLRGGKGSLADMFLLTDLDKVVKNQLKFAFDDAVDENLNLISNLINEEQYELLLNIQKLRGTIILKQILGDDETVSDAKVRSYEEHAHQLKELKAQVLTKDNKEKFEEAYQLIQKGDASRIDGLKKLKTIINQEHEALRLDKYEADKLLKL…	1370
165	1384066.SAMN02584993.GCA_000526795_02595	0.999477	UA	unannotated protein	GCF_000526795.1	Ruminococcus flavefaciens AE3010	Yes	GTTTGAGAGTAGTGTAATTTTATAGGGTAGTAAAAC	16	GGGAGCTTGTATTGGTGAAGTATGTACCTGTCTTGTCGGGACTTACATCGAAGTAAGCCGTCAGCTCGTTGGAGCTTCCCGACTTTGACGCGAACTCGCTGTCGGAAGCTGATATTTTCTTTATGAGCTTGCCTGTCTCGGCGTCCCAGAAGTAAACTCCCGTGGCGTCCTTTGAGACTACGGTTTTGCCGCCGCCCATGAACGACAGCTGCTCCACGGCGCAGTCATGCTTCAATGAGAGCTGAGGTGCCAGCTGAGTGTGATCGAACATGCCCAGTTCACGGGAAAGAGCATACTCCGCTTCGGGAAGTATTGGCTTTTCCTCGCCTGCCGAGGGCAGAGCTGCAACGGCTTTTTTTATGGCGGGGATAAGACTGCTCTCCTTGAAGAGGTTTTCGG…	MANDKTYLGLDIGTDSVGWAVTDGEYKLKKFRNNLMWGVHLFDEAQQSAERRSFRTARRRLDRRQQRIKLLQDFFAAEILKKDEKFFHRLKESSLLPEDSENRKKNTFFDDKNYGDKEYYKEYPTIHHLICELMDSNEPHDVRLVYYACAYLLAHRGHFLFNVNKDKIDRITEFKPIYTNFYNALIDIVETAPFDENADGMAEILKKHISVTNKDKELKELLFGGKVPKAEDESNIVIKYDQLTKIISGGTVKMSDLFCNEDYKELEKNSVCVKNADFSDTLDMLTGQVDELHLCLIASIKAMYDWSLLVEILAGNKMISISKVEIFDRHKSDLQELKYFVRTYLTKKEYDAIFREISDKSNYVSYVYNAPSENERNKYKKCSQEDFCKFLKTYLESIK…	1374
284	667014.SAMN02232057.Thein_1357	0.60432	NC	CoA-substrate-specific enzyme activase	GCF_000217795.1	Thermodesulfatator indicus DSM 15286| complete sequence.	Yes	GTGAGAAAACCTTGCCTGATTAAGAAGGCATTACGAC	16	CATAGAGCTGCTTCAGCTCTATGGTGAGAAAACCTTGCCTGATTAAGAAGGCATTACGACAGGTCATCTTCTATAGAAAAACTGTAAAAAAGTTTAAAACAGTGAGAAAACCTTGCCTGATTAAGAAGGCATTACGACCACTTCTTCTTCCCAAGGACATTCGACTCCTGCAGGCTTCTCGTGAGAAAACCTTGCCTGATTAAGAAGGCATTACGACTGCGTTGCAGGGTGGTAAAAAACGAGCCATTCTGAGCCCTGTGAGAAAACCTTGCCTGATTAAGAAGGCATTACGACAGTTGTCGCAGGTCCATAGGACGGCTGATTCCCAACCGTGGTGAGAAAACCTTGCCTGATTAAGAAGGCATTACGACTCTCTCTTCTCGCTCCTGCAACGTAATG…	MGYYVGLDVGSGTAKVAVLNEKREIIYHAYEKTHGQPVETAAKILADVEDKFGHELEGLTCTGTAGKTISKILSVAFVNEVMAHARAVEHFHPEARTIIDIGGEDSKLVFISHEDGKFRIKDFALNTLCAAGTGAFLEQQAARLGYTIQEFSKLALKAENIPRIAGRCTVFAKSDMIHLQQAAVPDHEIIAGLCFAIIRNLKSNLAKGKKVLPPIVFQGGVAANYGVRRAIKEIFNLKEGELIIPDYHFIMGAIGASLYGLDGRFTSPYQGSQVLKEYLKERKRTVKRLPKLGPYTVRTPKTQTLFPQSQGKLRVYLGIDVGSVSTKLVAINEEGKLIAKTYSLHHGKPLESVKKGLMALREKLPKNLEIEVLGVGTTGSGRYLVGDFVGADVIRNEIT…	1392
14	1759399.SAMN04287214.ATM98_01990	0.99967	C9	type II CRISPR RNA-guided endonuclease Cas9	GCF_001587175.1	Streptococcus sp. A12 chromosome| complete genome.	Yes	GTTTTAGAGCTATGTTGTTTCGAATGGTCCCAAAAC	15	ATTGACTTTAACTATGAAATACTAACCTTGCCATAGTGGCATCAAAAAGGAGAAATCATGAAAGAAATTCCATTTAATGACTTTGTAGAAAAGTACCAAGCAGGAGAAATTAACGTCGTCGATGTCCGTGAACAGGAGGAATATGATGCTCTTCATCTGGACGGAGTGACCTTACTTCCCTTATCAGTGTTGGCAGAACGCTATTCAGAGCTGAACAAAGACCAAGCCTATTATGTCATCTGCAAGTCTGGTCGACGCTCAGCCCGCGCCTGCCAATTTTTGGAAAAAGAGGGCTATGATGTTACTAACGTCCAAGGTGGCATGGATGCATTGGAATAGCTGGGATATCCTAGCTTGTGAATTCGGGTAGAACATTGAATTCTAGTGGAAATTTTTATA…	MKKPYSIGLDIGTNSVGWAVITDDYKVPAKKMKVLGNTNKKTIKKNLIGALLFDAGNTAADRRLKRTARRRYTRRRNRILYLQEIFAAEMNKLDESFFHRLDDSFLVPEDKGGSKYPIFGTLEEEKEYHKQFPTIYHLRKSLADSKEKADLRLIYLALAHIIKYRGHFLYEDTFDIKNNDIQKIFNEFTSIYNNIFEESSLSNENAQVEEIFTDKISKSAKKDRVLKLFPDEKSTGLFSEFLKLIVGNKADFKKHFDLEEMAPLQFSKDTYDEDLESLLGQIGDDYADLFVVAKKLYDAILLAGILSVKDPATKAPLSASMIERYDNHQNDLSALKQFIRSNLPEKYAEVFSDDSKDGYAGYIDGKTTQEGFYKYIKNQISKFEGTKYFLEKIEREDFL…	1366
33	1915004.SAMN05969983.BMI76_06845	0.999641	C9	type II CRISPR RNA-guided endonuclease Cas9	GCF_001937065.1	Streptococcus sp. 'caviae' strain Cavy grass 6	Yes	GTTTTAGAGCTGTGTTGTTTCGAATGGTTCCAAAAC	15	ATACATCCCTAATGCAGACCGTGTCATTGAAGAAGCAGCTGAATTGATTGATGACTTGAAGGCCTAGAAGGGGGGATAATATGGCAACAGAAATTGTGATGCCTAAATTAGGTTTAACTATGTCAGAAGGGCTGATTAACCAATGGCTCGTCAAAGAAGGCGATACCGTTGCTGCGGGCGATCCCGTGTTGGAAATTAGCTCTGAAAAATTAACAAGTGAAGTTGAAGCTCCGACAGCCGGCGTCATTTTGAAGATTGTCAAAGGCGAAGGAGAAACTGTCCCTTGCAAGCAAGTCATTGCCTGGGTCGGTCAAGAAGGTGAAGCTGTTCCTGATGCAGAAAGTACAGAGACTGAGCCGGATCTGACAGCAGAAGAAAGCAGCAGTTCTCCAAACGAAA…	MTKSYSIGLDIGTNSVGWAVITDDYKVPSKKMKILGNTGKDYIKKNLLGALLFDSGNTAEDRRLKRTARRRYTRRRNRLLYLQDIFSEEMNKVDEGFFRRLEDSFYVPEDKRDAKHPIFGTLDEEKAYHKKFPTIYHLRKHLADSSERADLRLVYLALAHIIKYRGHFLYENLEESNSGVQEVFEDFVKIYDKTFETHLSKITVEVEPILSEKLSKSVKKERVLKLFPGEKSNGQFSEFLKLIVGNKADFKKYFDLEDKAPLQFSKDTFEEDLETLLSQIGDDYADLFASAKKLYNSILLSGILTVTDKSTKAPLSASMIKRYDDHHSDLARLKSFIRQQLPDRYNEVFSDASKNGYAAYIDGKTSQEDFYKYLKKLLEKVAGGADFLDKVEREDFLRK…	1343
52	53444.SAMN04505733.AYR59_00710	0.999616	C9	type II CRISPR RNA-guided endonuclease Cas9	GCF_001702135.1	Fructilactobacillus lindneri strain TMW 1.481 chromosome| complete	Yes	GTTTTAGAAGTACGTCATTCTAATGAGATTAAGAAC	15	TAAGTTTATAATGGCTGCTTCTGGTACTGCGATTACAAAGAATAGTTTGCCATTACAACTTTGTAACGATCAGGGACCAAACGGGTCATATTCTATTTATCATAATCCTAATCCCAATGCAGCAGGAGCAGAAGGTGGAGATGGAAATTCGTATTGGATTGGATATTTGACGATTGACGGTAAAAAACAACGAGTATTAGCTTGTTACCAAAGACAAGGTGTTTTTGAAATCTATACGTCTCAACCAACTAGTTCGAGTCAATGGATTTCCAACACTGGAAAAGATTATATGGATCAAATTGGGAAACCTGATTTAGATGCTTTAAAGGCGAAAGCTGAGTCTGACACAGATAATTCTGCCGATAATACTAATAACGATGATAAACAGAATGATAATTC…	MTQKVIPYNIGLDIGTNSVGWAVTDNENKLLHIKGHNGIGVRLFKEGQSAAERCGFRTTRRRLSRRKWRLRLLNEIFADKIAKVDPSFFARLKQSNVSPKDPNKTMFGNILFDNGNLNDKSFHDEYKTIYHLRQSIIDHPEKKFDIRLIYLAMHHIIKYRGHFLNQANVQDFKGGKIDLEESFKDLNSIFENQGRDLRLVTEDANKYVKELSDNSKTRNDRQKELSKVLYIPIDKNSDKNNKKVTTEIIKAILGMKAKFDVIFGIDAENAKEWSLTFNSDDFDDKIEGLSAQMTDEAGEILLILKELYFALNLSDILNNSVTDKNAKTLSEAMINRYDDHKEQLTMLKQVIDNSDKKHAKALKAAYSAYIDGENNKKISFEDLRKRIQKNLDNSETSKK…	1341
218	240427.SAMN04505736.AYR62_11555	0.999254	UA	None	GCF_001702175.1	Secundilactobacillus paracollinoides strain TMW 1.1994 chromosome|	Yes	GTTTTAGATGAATATCAAATCAATGAGGTTCAAAGC	15	GCTAGTAAGGCTATTAACAGCAATGCTTTTCATGACATGTCAGTCACCAGTAACGATTAATATAGAGGTTTCGTGATACCACTTTTGAAGACTTACTAGCTATGACGACCACTGCCAGAATCAAAGCGTAGTGGAACCGTTCGACCGCACCTCAGCCTGCGGGGCCGAACGGTTGAACGAAGCGACATTAGAGTGCTGCTTTGAATCACTTAACATTGGCAAGATCCTCCTCAAAACTAAACCTCGGATACATCGAGCAATACTACCAAACAAAAAATAAAAAAGGCGTCGCAGCATCATTGCTGTGGCGCCTTTTAACATTAAATCCTACTTAGTTACATAAATATAAAGCGTACTGGTCGAATACCCCAAACTAAACGTGACGCCATTCGAGTGAAT…	MDKKYSIGLDIGTSSIGFVGVDENGWPLNIKGKRAIGAHLFREGEAAAETRGFRTTRRRYNRRKWRLRLLREIFDEPISRVDPTFFARMKESSVSPKDPNYDGLAKEILIPRDKDGKILYPTIYHLRHALMYEDHQFDIREIYLAIHHIVKYRGHFLLDGAAKNFESSNLDLKSDIHEINAILVGIFGNEQVQFNDQYVEKLKEVLLDSTQSRSDRQKAAAKLLLPTNDLDKDTTKILKTVSTEITKAITGLKAKFFVITGNDIAKDQQKDWTFSIDTLDEKMSVIEPSFSEKNFSLITILQKLYSSVTLAGIVPNGLSLSEAMIQKYDRHASDLVLLKKYWDTKPKVLKHQLQNTYAEYIEIHQVVDEFYSDLSKLIKNDDDTLAQEIKSKITIGNFL…	1368
76	764298.SAMN02436328.STRMA_0855	0.999588	C9	CRISPR-associated protein Cas9/Csn1| subtype II/NMEMI	GCF_000187995.2	Streptococcus macacae NCTC 11558 final_molecule| whole genome	Yes	GTTTTAGAGCTGTGTTGTTTCGAATGGTTCCAAAAC	14	GGGAATCACCTTAAAGTCAGTCCAAACAAAGTCTCTGTTAAGTTGACAGCTAAGAAGAAATAATATTATAATCTAAACGAATGTAAAATGGAGGAAGATGCCTAGCATCAAAAAATTATGGGAAAATATTTTGGTACAGATGGTGTACGTGGTGAAGCCAATGTCGAATTAACGCCGGAATTAGCTTTTAAATTAGGACGTTTTGGCGGCTATGTACTCAGCCAGCATGAAAAAGACAAACCGACAGTTTTTGTAGCGCGTGATACACGAATTTCTGGACAAATGCTTGAAAGTGCTTTGGTAGCAGGACTCTTATCAGTTGGTATTGAAGTCTATACGCTTGGAGTTCTTGCAACACCTGGTGTTTCTTATTTGGTTCGAACAGAAAAAGCGAGTGCA…	MTKPYSIGLDIGTNSVGWAVVTDGYKVPAKKMKVLGNTDKSHIKKNLLGALLFDSGNTAKDRRLKRTARRRYTRRRNRILYLQEIFAEEMAKADESFFQRLNESFLTNDDKEFDSHPIFGNKAEEEAHHHKFPTIFHLRKHLADSTEKSDLRLIYLALAHMIKFRGHFLIEGQLKAENTNVQTLFDDFVEVYDKTVEESHLSEISVSSILTEKISKSRRLENLIKYYPTEKKNTLFGNLIALSLGLQPNFKTNFKLSEDAKLQFSKDTYEEDLGELLGKIGDNYADLFISAKNLYDAILLSGILTIDDNTTKAPLSASMIKRYEEHQEDLAQLKKFIRQNLPDQYSEVFSDKTKDGYAGYIDGKTNQEAFYKYIKNMLSKTEGADYFLDKIDREDFLRK…	1338
98	555500.SAMN02471163.I215_05807	0.999569	UA	None	GCF_000300875.1	Galbibacter marinus strain ck-I2-15 contig1| whole genome shotgun	Yes	CCTGTGAATTCCATACTAAGATAGTATTCTGAAA	14	ATTTGATGGGAAAAAGTCATGTGTGAAAGGGAGATCTTTCCTTGTGATTTTTGATACACCTCTTCAGAAAATCCGTATGGGCCGCCTATGACATATACCAATTGCTTGACGCCGCTATTCATGCGTTTTTGAAGCTGGGCAGCAAAGTCAACTGATGAAAATTGTTTTCCTTTTTCATCTAATAGGATTACGCAATCTGCTGGTGAGACTTTGGATAATATCTGCGCACCTTCCTTTGTCTTTTGCTCAGACTCCGATAGATTCTTTGCTTGTTTAATATCTGGAATGATTTCTATACTGAAATTCACATAATGCGACAAACGTTTGGTATATTGTGCAATGAGTTCAATAAGGTTTGAATCATCTGTTTTCCCTACTACAATGAGTTTAATGTTCATG…	MKTILGLDLGTNSIGWALVKEAENENEVSDIIKLGVRVNPLTVDELTNFEGGKAYSNNAERTLKRGARRNLQRYKLRRENLIEILLKNGLINKDTALTEVGKETTHQTLKLRSKSANEKVSLEDLAKILLSINKKRGYKSSRKVNAEDDGVAIDGMEVAKLLYDENMTPGEYVLRLLESGKKHLPDFYRSDLQEEFNLVWKKQSEFYPLILTKELFFELHGKNKSQTWAICKEPLGIVGVKLKGSAKEQKFARYRLRKEALTQQIELEHLAIVLQDINNDSNKSSGYLGAISDRSKELFFNKETVGQYQYKQLQKDPNTSLKNQVFYRQDYLDEFEVIWRNQAKFYPQLTNELKQEIRDVVIFYQRKLKSQKNLISFCQFESTQQNYVEKETGKTKIRT…	1391
111	1847728.SAMN04939523.BTM29_02865	0.99956	C9	type II CRISPR RNA-guided endonuclease Cas9	GCF_001971585.1	Companilactobacillus allii strain WiKim39 chromosome| complete	Yes	GTTTTAGTAGTATGTCATTCTTAGTAGTTTAGAACC	14	AATTATATTTAGCAGTTAACATGTAATCTTTAATAACATCTTGTTCAGAGACTCCCAATGCAAATAGTACCAATGCAGATCCATAACCAGTTCTATCTTTTCCTCCACGACAATGTTGTAAAACAACGGCATCCAATCGAGCAATGTGTAAATCTAAAACATGACGATATAATTCCTGAGCCTTTGGATCTCTCACAAGTTTAATCATACTTTCCTTTAGTCCATCTACGGATAAATCTAAAGTGCCTTGTTTCTTCCTCGCAATTAACTTATCAATTTTTCTCTTATCTGATTTCAAATCTGCACTTGCCATAGCGGCAGTATCATCATCTGGTGATAAAACATAATATTCAGTATCAGGAATCTTTTTATCTGGTCGATTTATACGTTCGTTAATAT…	MNRKTTKYNVGLDIGTASVGWATTGNNYNLLKAKKRNLWGVRLFNTAETAADRRMNRSIRRRYRRRRNRLNWLDEIFSSELFKTDPGFLNRMKYSWVSKNDKSRTRDNYNLFIDKDFNDQTYYEEYPTIFHLRKRLIENPEKADIRLVYLAIHNILKYRGNFTYEHQKFDVSRMNDGLEYTLKELNQALDQFGLSFPNDTDFKLIGDILVKKDWNPSSKVSRIIKELNPTKDMKQFYTYVIKLLVGNKADLTKLFNIESNELSPISFSSNSIENDLATAEEVLSDEQYNIILLANSIYSTIVLNNILNGKTYISFAQVEKYTEHHEDLMKLKNIWRNDEDTAAVKKARNAYEKYLNNGKYTIQEFYKDIGKYLEEKDDDDSKNALEKIDNNKYLLKQRT…	1365
56	1423796.SAMN02369383.FC24_GL001742	0.999611	HNH	HNH endonuclease family protein	GCF_001436505.1	Loigolactobacillus rennini DSM 20253 NODE_1| whole genome shotgun	Yes	GTTTTAGAAGAGTATCAAATCAATGAGTTTATCAAC	13	TAACTGCCTTGGTGGTTGTGTCACCACTAAAAAAGCTAAATCACCAGTTGCTAATTGTTGGGCCTCATGAAAAACTAACGTTGCTTTAAATTGTGTTAATAAATCAGCTAGCAATTGTTTAAACACGCCATGTATTTGCGTTCCCGTTTTCACTGGACCCGGAACTCGTAAGGTCACAGAAATCAAACTAGTTTGCGGATAAGTTATTAACAATTCCTTTTGGCGTGCAACCCGCTGATCTCGTGCCGCTAGCATTTCCATTAAGGTAATGGCAGGTCCATTTAAAACGGCTTGCTCAGACATGATTAACCACATCGATTAAAGTGCCATCCCGGTATTCGATCAACGCCACTGGCCGGTCGCCATAGTGAATCTTGGCCGGTGTGCCTGTGACTGCGT…	MDKPYNIGLDIGSHSIGWTVVDDNSKLVRIKGKLGYGVRLFDEGKTAEERRQFRTTRRRLKRRKWRLRLLREIFEPHIAPLDETFFLRQKQSNLVPTQKKLPQLSLFNDRSDAEFYHKYPTIYHLRNALMTEKRQFDLREIYLAIHHIVKYRGHFLNAAPAASFKSGKFDLENKFDQLNLLFASAYSDLDFTLRTDNVDQVKAILLNEDLSASTRQRQALPLIYQTSADQKAAKKLTKSLATELLKAILGLKAKFDVLTGIETDDTKAWRLTFNAEDFDDKLNELNVTDNEAATQIIEILRELYSSILLAAIVPENYTLSQAMMAKYNAHKQHLSLLRQVKTTLPAKKQKELQAAYDDYIDQHLPLDKFYAKLTKVLPKEKDTDNPQIIQILNLIDLDQ…	1369
6	1348245.SAMN03568761.GCA_001005315_04134	0.999684	UA	unannotated protein	GCF_001005315.1	Kordia jejudonensis strain SSK3-3 contig1| whole genome shotgun	Yes	CTTGTGATTCCTCACGTAAAAATACAATTTGAAA	12	TGAAAAAAATTCTTGGATTAGACTTAGGTACAAACTCCATTGGCTGGGCATTGGTCCATGAAGCTGAAAACAAAAATGAACTATCTGATATTATCAAATTAGGAGTTAGAGTTAATCCTTTAACCGCTGAGGAGAAAACAGATTTTGAAAAAGGACGACCACTTTCAACAAATGCAGATCGCACATTAAAACGTGGAGCAAGACGAAATCTACAACGTTTTAAATTGCGTAGAAAAAATTTGATAGAAATTCTTACTACGCATCGTATTATTGACACACATACAGTGCTTACTGAATTAGGCAATTATACTACACACCAAACATTAGCGCTGCGAGCAAAAGCTGCAAAACATAAAATTGAGAAGGATGAGTTTGCGCGCGTATTACTAGCTATTAATA…	MKKILGLDLGTNSIGWALVHEAENKNELSDIIKLGVRVNPLTAEEKTDFEKGRPLSTNADRTLKRGARRNLQRFKLRRKNLIEILTTHRIIDTHTVLTELGNYTTHQTLALRAKAAKHKIEKDEFARVLLAINKKRGYKSSRKVKNEDEGIAIDGMAVAKELYNQQLTPGQYVYQLLKENKKYIPDFYQSDLQQEFDAIWEFQQQFYESILTDELYTKLKGQGQQNSRKLFLAIHQIYTAENKGKRNDVRLQQYAWRNEALTKQLSIAEVAYVLVAINNEINKSSGYLGAISDRSKSLYFKNVTVGENLYAQLQKDRHTSLKNQVFYRQDYLDEFEKIWETQAQFHSELTAELKKEVRDVIIFYQRKLKSQKHLISDCQFEKGHKAIPKSSPLFQEFKI…	1383
113	699248.SAMN02428953.SRA_06186	0.999558	UA	None	GCF_000286075.1	Streptococcus ratti FA-1 = DSM 20564 strain FA-1 contig1| whole	Yes	GTTTTGGAACCATTCGAAACAACACAGCTCTAAAAC	12	GCCAAACCTATAATAATAAGAAGCAGTCCCAGCAATAAGATGCTAAATACTGTCTTTCTTCTGGATTTTCTGCGGCTAGCACGACGTCTTGGCATAATCAGCCCTCCAATTTCAATATTACTCTTCCATTTATTTTACACAATTTTTTGTTAAAAAAACAGACTTTTTGGGGTTTTTTAAAGAATTTTTTCCATTTTGGTTTCCCGAGCTTTTAAGCCCTGACGCTCATAAAAGGCTAAGGCTCCTTCATTGTCATTCCAGACATTGAGAGTAAGGTCATAGCAGCCCAATTCTTTAGCATATTTTAAGGCAAAGTCAAAAAGTTTCTGACCGATTTTTTGTCCTCTGACTTCTTCGGATACACACAAATCATCGATAAAGAGAGTTTTCAGCGGTTTT…	MKKPYSIGLDIGTNSVGWAVITDDYKVPAKKMKVLGNTDKNYIKKNLLGALLFDSGNTAEDRRLKRTARRRYTRRRNRLLYLQDIFSDEMNKVDESFFHRLEDSFLVSEDKRGDHHPIFGNVVDEVKYHEQFPTIYHLRKYLADTPEKADLRLVYLALAHMIKFRGHFLIDDPKLDVKNTDSQELFSQFLTAYDVTQEDSHLADVKINISDIITEKMNKSRKVEALLFHFPSQKKNSFFGNLVSLVFGLLPNFKTNFNLAEDAKLQLSKDSYDEDLENLLGQIGDEYTDVFVAARKLYDSILLSGILTVNDLSTKAILSASMVRRYEEHNKDLAKLKAFVKANFTHDVFKEVFSDASKNGYAGYIEGKTSQEDFYKYVKNLIGKVDGSADFIEKIDRED…	1370
195	1280685.SAMN02441481.GCA_000424545_00819	0.999372	UA	unannotated protein	GCF_000424545.1	Butyrivibrio sp. NC3005 G634DRAFT_scaffold00001.1| whole genome	Yes	GTTTGAGAGCTTTGTTAATTTATTAGGATGTCAAAC	12	GCAGGTTCGAGTCCTGTCACCCCGACTTTGCAAGTTTGTAAATTGTGTTAAGTGGAATAAGAAAGAGAATTCTACCGTGCGGGTGTAGTTCAATGGTAGAACACCAGCCTTCCAAGCTGGATACGTGGGTTCGATTCCCATCACCCGCTTCACATCGAAAGATGCGAGGTATGTGTTCGTAGCTCAGTTGGATAGAGCAACGGCCTTCTAAGCCGTGGGTCGGGGGTTCGAATCCCTTCGAGCACATTTTGTATGAAGTTCATCTTCATATATTTTACCTTACGGTGGGTATGGCGCAGTTGGTTAGCGCGCCAGATTGTGGTTCTGGAGACCGTGGGTTCGAGTCCCACTACCCACCCTTAGTAATTCAGTAAGGCAAACCTGATTGCGACAGCTAAT…	MKKDSNYFVGLDMGTSTVGFAVTDENYNLIRMKGKDFWGIREFDEAQTAAGRRQKRTSRRRRQREIARIGLLKEYFHEAISKEDENFFIRLDNSRFFEEDKDSILSSQNGIFNDVDYKDKDYFAQFPTIFHLRAALIEDSVVADNKYSRLVYLALLNMFKHRGHFLGGEISDSGDASIEKIYADFVNISNALVGVSFPENAHGIVTEILADSSISRTEKAARMFEALGFLKKNKIENVIVKGLCGLKIDATKIFEELSEENKIDIDFSDSSYIDREQEICSAIGEEKYELIDLMKQIYDFGILSKLLQGKRYLSQARVDSYEKHKNDLKILKQVYKTELSVEQYDQMFRFIDKGSYSAYVNSTNSSGVIKENEGLCRRSFLGKGRSREELYSKIKKDLK…	1356
29	1777878.SAMN04324329.STRDD10_00286	0.999647	C9	CRISPR-associated protein| Csn1 family	GCF_001578805.1	Streptococcus sp. DD10 scaffold00001| whole genome shotgun	Yes	GTTTTAGAGCTGTGTTGTTTCGAATGGTTCCAAAAC	11	CGAGAAAACAGCCATGGTCTTCGGTCAAATGAATGAACCACCTGGAGCACGTATGCGTGTTGCTCTTACTGGTTTGACAATTGCGGAATACTTCCGTGATGTCGAAGGTCAAGACGTGCTTCTCTTCATCGATAACATCTTCCGTTTCACTCAAGCAGGTTCTGAGGTTTCTGCACTTCTTGGTCGTATGCCATCAGCCGTTGGTTACCAACCAACACTTGCGACTGAAATGGGTCAATTACAAGAACGGATCACATCAACTAAAAAAGGTTCTGTTACCTCTATCCAAGCCATTTACGTACCAGCAGATGACTATACTGATCCAGCGCCAGCTACGGCATTTGCACACTTGGATTCAACAACTAACTTGGAACGGAAATTGGTACAATTGGGAATCTA…	MKKPYSIGLDIGTNSVGWAVITEDYKVPAKKMKVLGNTSRDFIKKNLLGALLFDSGETAEARRLKRTARRRYTRRRNRLRYLQEIFLDEMNKLDSGFFHRLDDSFLVPEEKRGSRYPIFGTLQEEVNYHENFPTIYHLRKKLADSKEKADLRLIYLALAHMIKYRGHFLYEESFDSNNNSIQEIFNEFTAEYHNTIEGSCLSGQIEQVEAILTDKISKSAKRERILKLFPAEKSTGLFSEFLKLIVGNQADFKKHFDLEEKTPLQFSKDTYEEDLENLLEQIGDEFADLFLLAKKLYDATLLAGILTATDVSTKAPLSASMINRYETHQQDLAALKQFIKNKLPEKYSEVFSDLSKDGYAGYINGKTTQEAFYKYIKNLLIKFEGAVDFLEKIEREDFL…	1362
53	926559.SAMN02261416.JoomaDRAFT_0891	0.999616	C9	CRISPR-associated protein Cas9/Csn1| subtype II/NMEMI	GCF_000260115.1	Galbibacter orientalis DSM 19592 Joomascaffold_1| whole genome	Yes	GCTGTAAATCATGATTAAAAATACAAT	11	ATTTACCTCATTAGCCTGTATTTCACATACAGGTTGTAAATCATAGTTATATGAAAACAATACCATACATAAGGGTTGGTACTACATTTTATAAATTGGTGAAAGCACCCACAATAGCAGGACATTTTGATGAATTACTTGTCCCCTGGAATGAGCATTCCATTTTTTAAAGAACCGTAAACTTCAAAATAGTCAAACAACTCGGATGTGGTTTACACCAAAGGATATTTACACCCCTGCGCTTCATAGGTTGATTAAGCATAACAGAAACAGAGTAGAAAAAGAATTGGCGAGTATTCTTTTAAGCGCCATGGATAAGTATGAACTCGATTCCATTGCTATATGTCCTATTGATGCCTTGCACATGTTAAACAAGACAAGAGTAAGAACAGATCTTAC…	MKKVLGLDLGTNSIGWALVNEATKEEKKEGKSSEIIKLGVRVNPLTVDEKTNFEKGRPLSTNADRTLKRSARRNLQRYKLRRRNLIEILIKNGFITKDTPLTETGKDTTHQTLKLRAKSAKEKVDLKDFAKILLTINKKRGYKSSRKVNSDEDGLAIDGMAVAKHLYEQNLTPGQYVLNLLQKNKKYVPDFYRSDLQEEFKNIWNNQKTYYFDILTDTLFEELKDKNKSQTWAICKKPFDIAGIKQIGKASDKRLERYKWRTEGLTQKLNLEYLAIALQEINNDINKSSGYLGAISDRSKELFFNKETVGENLYRQLVKTPHTSLRNQVFYRQDYLDEFETIWETQAKFYPQLTHTLKEEIRDVIIFYQRKLKSQKSLISFCQFESWEQTYIEKETGKS…	1397
235	1121947.SAMN02441168.GCA_000423145_00242	0.998255	UA	unannotated protein	GCF_000423145.1	Helcococcus sueciensis DSM 17243 G534DRAFT_scaffold00001.1_C| whole	Yes	GTTTGAGAATGATGTAATTTCATATAGGTATTAAAC	11	ATGAAAGGTAGTTCTGAAAAAACGTCTAAAGTAATAGACCCTGTAAATACTTCTGTAAATACATTAAATGATACATTAGGAGATATAGATAAAAAAGGGACTAAAGGATTAAACAATTTAGGTAAATCTGCAGAACAAGCTGGTAAGAAAGCAAAAGGAGCCTTGGCAGGATTTGATGACTTAAATGTTTTAACCAATCCAGAAAAAAATACCAATCTTAAAAATCCGACAATTGGAGCTGGTGGAATAGGAACTGATGGAGTCGGAGGTATTGGAACATTAGGAAATATTCCAGACTTAAGCGAAGGAATAAAAGCACCGAATATAGATACTTCATGGGTTGATAAGTATGTAGAAAAGATTAGAAACGGTCTAGAAAAAGCAAAACGTTTCTTTGAT…	MVKKDYYIGLDIGTSTIGWAVTDEEYNLMRSKGKDLWGVRFFQEAQTAADRRVHKSNRRRLMRRNSRLQILREIFEDEISKVDPEFYERMDESKYWVEDKKVSGKYSLFNDKNYTDKDYFKEYPTIFHLRKSLIKHEKKADIRLYFLAINQIMKRRGHFLIDGKLNNVTDIEPLKLQFISILNDKYIEEIDENFIDEAFDIISDINEKKTNKKNQIKQLLNRYSFSKDESKVLKNIFELIISGKGKVKNIIDDENIAEKLKDDKKEDFLLSGEAYEENLDYFESVLSEDILLFTTIKSVYDFTLLQDILRGSEFLSFAQVERYNEHKKYLEKLKLVIKRYDNTKERKLYNEIFKSIDNPKGYVAYLGHHEKNGKKTVVKKITNQEFADYIKKMLKENTD…	1355
251	91892.SAMN05818658.BIZ52_00900	0.995663	C9	type II-B CRISPR-associated RNA-guided endonuclease Cas9/Csx12	GCF_001886795.1	Legionella pneumophila subsp. fraseri strain Detroit-1 chromosome|	Yes	GTTTCAGTGGTTGGATTTTTAGATGAGGGATTATTGG	11	CCCAGTTCATGGCCATCATGTAAATCAATCCCACCCGCATACTGAATCGAAACAATTCATGCTGGGGTCGTTCGATGATGCCCAGAGCAATGCCATAACCCTTCAAAATGATGTAAAGCACAACCATGGCTCCCAATGGAGCTTTTAATAACGAGGCCAGTGCATTATAGCCATCAAAAACAAAGTGATTGGTCAGCTTATCCACTTCACCTGCAAGCTGTATGATGAAATTATCAAACTGTAGAGTATTCATGGTTTAAGTTCCCGAAACCAAATGCGGCCACGTAGTGGCTGCTGTCTCGGCATAACCGTCAGCCAATAATTCAAAAAGATTTTTATCGGTTAAATCAGCCAGCGTTATTTTTTGGAATCCCGAATAATGACCTTCCTTGGCAAAGG…	MESSQLLSPIGIDLGGKFTGVCLSHLESFAELPNHANTKYSVILMDHNNFQLSQAQRRITRHRVRNKKRNQFVKRVALQLFQHMLSRELNVKEEIALCHYLNNRGYTYVDTDLDEYLKDETTVNLLKELLPPESEHNFIDWLLQKMQSSKFREILGSRVEEKKDDKELKNAVKNIKNFITGFEKNSVEGHRHRKVYFENIKSDITNDNQLDGIKKKIPSVCLSNLLGHLSNLQWKNLHRYLAKNPKQFDEQTFGNEFLRMLKNFKHLKGSQESLAVRDLIQQLEQSKDYISILEKTPPEITIPPYEARTNTGMEKDQSLLLNPEKLNNLYPKWRNLIPGIIDAHPFLEKDLEHTKLRDRKRLISPSKQDEKRDSYILQRYLDLNKKIDKFKIKKQLSFL…	1372
44	306541.SAMN05421668.SAMN05421668_11176	0.999623	C9	CRISPR-associated endonuclease Csn1	GCF_900116255.1	Halolactibacillus miurensis strain DSM 17074| whole genome shotgun	Yes	GTTTTAGAGCTGTGTTGATTTGAATGATTCCGAAAC	10	GCAAGTACTGAAGAATCCTGACGTGTTTATTGTCCATATTGATGGTGATCATCAAGAACTGAAACACGTTTGGTGATAAATGGCGTCAACATTGAAGAGGAGGAGAACAAATGGCTTTTGTAATTACATCTGAGTGTATTGATGAGAAAGCAGGCGAATGTCAAGAAGTGTGTCCTGTGGATTGTATAGAAGAAGGAAAAGATATGTACTATATTGACCCCGATATTTGTATTGATTGCGGGGCATGTGAAGCGGTCTGTCCTGTTGATGCGATATTCATGGAAGATGAAGTACCAGAATCAGAACATGACTATATTGCCCTGAACCGTCGTTTCTTTGAAGAAAATGAAGGATGACATAAAAGGTCGTAAGCTTTAAAGCTTACGACCTTTTGATATT…	MKKAYSIGLDIGTNSVGWAVTSDDHDLIRRRMKINGDHDKGSMKKNFWGVRLFDEGVTAEERRVNRTTRRRLRRRKNRVHYLQSFFMDEMKKVDENFFHRLTESFIVPMDKDHDRHPVFGTMEEDVAYHNQFPTIYHLRKYLADTDQQVDLRLVYLALAHIIKFRGHFLIEGELSTEHASNDAVRETFKSFLHQYNQAFHLQPDDTYINRIPEDLSVEAELTAKVSKSRKAESVLHKVETEKSNGTFHQFLKLMVGNQGNFKKPFSLDEDRKLDMGKEDYEEDVESLLAEIGEDYRELFLAAKDVHDAIELSGILDGAEPHTKAPLSSSMIARYNEHKQDLQALKTLVKAERPDRYFDIFRNKAKDGYAGYIEGKTTEESFYKFMKKELSKVDGAEAFI…	1336
68	1545702.SAMN03067541.LACWKB8_0354	0.999599	C9	CRISPR-associated protein| Csn1 family	GCF_000761135.1	Lactobacillus sp. wkB8 chromosome| complete genome.	Yes	GTTTTAGATGGTTGTTAAATTGATGATGATTAGAAC	10	TTTTTCGACCGGCATATTCGCTGGTTTAGCCTTGCCAGATAAAATTTTGGCAGCCATTTTGCCAGTTTGTTCTCCTAGTAATTCGTAATCAATTCCGATTGAGGCCAAACCACCAGTTCTAACTTGGTCAACTGAACTTGCTACTAGAGGAACTTTCTTTTCTTTAACTACTTTGCCAACTACTGAAGCTGCTGAATCAAAGGTGTTATCAGTAGGAACGAAAATGCCGTCAACTTTTGAAGCCAGAGTTTCTGTTACTTGTTGGACATCGTTAGTCGTATTTGCCGTTTTAATTAAAACTTTCACTCCTGCCTTCTTCAGTGCAGCTGTTGCTAAGTCAGCCTGAATTTTGGAGTTTGATTCACCAGCGTTGTACATGATACCGATAGTTTTAGCCTT…	MKTITEDYILGLDIGTNSCGWAVMDKKNRLLRLRGKRAIGSHLFEEGHSAADRRSFRTTRRRLKRRKWRLRLLEEIFAEPMAKVDPAFFVRLHQSWVSPLDKDRKKYHAIVFPTAKEDHEFYHDYPTIYHLRDALMREDRQFDLREIFLAIHHIVKYRGNFLQDTPVNSFVASKIDVASFLTNVNQAYADKYGEEQNFIELNENNAAAIEAVIRGKDKDKTTKQLDKAKKITKLLQSSTNKYEKNVTRQIANAIIGYKTQFETILGKDIDKNDKADWEFKLSDGDADDKLENLLPEFDDNDQYIVAEIKKLFGSIALSQIVYENMTLSQSMKCKYKDHGDDYHLLKQYIATLSDHGQVRKLLLAYDLYVNNRHGRLLEAKKEFKQDKALTQDEFYKIVR…	1400
105	1346.SAMN05967356.BMF34_03970	0.999564	C9	type II CRISPR RNA-guided endonuclease Cas9	GCF_001885145.1	Streptococcus iniae strain 89353 chromosome| complete genome.	Yes	GTTTTAGAGCTGTGTTATTTTGAATGGTCCCAAAAC	10	TTTGCCCAGCCCCTTTTAATTGTCGAAACTGGCCTTACTTTTGACGTCAGCATATTCTTCAGCAACTTCTTTAGCTAAAATGCTGGCGTAACTTGCAAGTGAGCACTCCTGACCATATTTATTTGTAATTGCAGTAGTGACGAGTCGATAAGCTAGGTTAGCATTTCTAGAAAGAAGTGGTCCGTGGAAATAAGAACCAAAGACATTCTTATAGTGTACACCTTCTGTATTATCCTTGTCATTGTTACCATTTCCATATTCAATAATTCCAAGTGGTTTCTCGTCATCAGACAGGAAGGTCATTCCTTGATGATTTTCAAAACCAAAATAAGTTTCATTGAATTCTTGATTATGGATTTTGATATCGCCAATAAAACGGTTCTTGTCTTGATTAAGGGT…	MRKPYSIGLDIGTNSVGWAVITDDYKVPSKKMRIQGTTDRTSIKKNLIGALLFDNGETAEATRLKRTTRRRYTRRKYRIKELQKIFSSEMNELDIAFFPRLSESFLVSDDKEFENHPIFGNLKDEITYHNDYPTIYHLRQTLADSDQKADLRLIYLALAHIIKFRGHFLIEGNLDSENTDVHVLFLNLVNIYNNLFEEDIVETASIDAEKILTSKTSKSRRLENLIAEIPNQKRNMLFGNLVSLALGLTPNFKTNFELLEDAKLQISKDSYEEDLDNLLAQIGDQYADLFIAAKKLSDAILLSDIITVKGASTKAPLSASMVQRYEEHQQDLALLKNLVKKQIPEKYKEIFDNKEKNGYAGYIDGKTSQEEFYKYIKPILLKLDGTEKLISKLEREDFL…	1368
123	1520801.SAMN02910384.SAMN02910384_00492	0.999545	C9	CRISPR-associated endonuclease Csn1	GCF_900107545.1	Pseudobutyrivibrio sp. ACV-2| whole genome shotgun sequence.	Yes	CACCTAACTGAATTAACAAGGCTCTCAAAC	10	ATGTTGTTATTCCTCCTGATAGTTAAAGCTTATATCTGTTAGACTTCGCTAACAGGTCATTACTTTACCATAGAAAGTTAGTGGTGTCAAATCTATTTTAGCGCAATCTAACATGTAAAATAAAAGTGCACCCTGGTTTACAAGCTTTTATGATAAAAAAGCTCATTTACCAGGATGCACATCCTAATTTTATTATTATATTTCTACTCCTTTATTAGATTAAGCCTGCAAATAATGAGGCAAGTACTACAGTAAGCACTCCTGCCACTGCAATAGAAAGTGAACTCATAGCACCTTCCACATCACCAAGCTCCATTGCCTTGGCAGTTCCAATTGCATGTGCTGCTGTTCCAAATGCAAGCCCCTTAGAAATCGGCTCATGAATTCTAAATATTTTGC…	MNKRNYYVGLDLGTSSIGWAVTDDKYNLIRIKGKDYWGVREFDEAQTSEDRRHNRTSRRRRQREKVRIGMLQSFFHDAIEKEDSQFFMRLENSKYWKEDKDLLLESVNGVFNDEDYSDKEYFSQYPTIFHLRKALLEDSIEDDKRYARFVYLALLNMFKHRGHFLGGEIGKDGIVAIESTYAALVEKMEDTLENVIFPVDGAEKIESILGNRGISRSEKASQISEQLGLSRANKKEQLIVRGICGLKIDASKIFELDEIEKVEINFSDSNYSKKETEIIDAIGDDKYELIALMKKIYDTGILSSTLHGHSFLSLARVEAYNKHKADLSLLKKIYKEELPTEKYDAMFREIQPGNYSAYVNSTNSGIKGGDGLIRRSLVGKGRSREELYKTIRNDLKNLS…	1354
167	1423734.SAMN02369442.FC83_GL000394	0.999471	CA	crispr-associated protein	GCF_001436375.1	Agrilactobacillus composti DSM 18527 = JCM 14202 strain DSM 18527	Yes	GTTCTGGAAGTATGTCAGATCAATGGATTCAAGAGC	10	ATCTTTACCAAGAAGCAGTTCATTAAGTTATTTGATGAACATCGCCTTAGCAAGTCGCCGGCTGCCTTTGATCAAAAGAAATTGGAATGGATCAATAATCAATATGTTAAAAAAGCCAATCCAAGTTTGATCTCTGACTTAGCCCTGGAAAACTTGATTGAAGCTAAACGCATTGATGCCACACCAGATACTAAGACCATTGAATGGGTTCGCCAATTGGTGGCATTATTTGCCGATCAAATGAGTTATACGCAACAAATCATCGACTTATCTGAAATCTTCTTCTTAGAACCACCAGCTTTAGACGCTGATGCCATCGCTGAATTATCCACCGATACAGCCCCAACGGTTTTAAAAGCATTCCAAGCTAAAATTGATGCCTTAGAAATCTTTACGGCT…	MTKDYSLGLDIGTGSVGFAALDTNYRLLRAKGNNVIGVRLFTPAETAEERRGFRTARRRLSRRRWRLGALNGIFAPELAKVDPNFLHRLKYAWVHPADQQNKGKYSAAPLFNDAALDRQFHDDYPTIYHLRLKLMTDTSQHDLREVYLAIHHIIKFRGNFLRGEGPINASEAFDINTFIDQMTAFYDQAFPDFKIVDQVDQQIIFKGLTDMTLSPADRANKALMGFNNAAQQPNKRIFKAILSGLVGNQVDLMAIFQLDGIPKEDQKEFKFKFVDNDIEEKLAALGDNPALSDEQNEFLTTLYAAFSGLTLKGLLGDATSISAAMVARYASHRTDWTYIKDHVLTPQNNRELRLAYADLMTDNEDVRLKAGKKFAKAIEAADIPAAKKSEFSLKIDNNE…	1366
200	1423758.SAMN02369400.FC41_GL000753	0.999351	C9	csn1 family CRISPR-associated protein	GCF_001436125.1	Lactobacillus hominis DSM 23910 = CRBIP 24.179 strain DSM 23910	Yes	GTTTTAGTTAGTTGTTAGATCAATAAGGTTTAGATC	10	TGACAAAAATAACCGAAGACTATATTGTGGGCCTGGATATCGGGACTAATTCTTGTGGCTGGGTAGCAATGGATTCAAAAAATACTATTCTGCGAATGCATGGAAAAACTGCTATTGGGTCTCACTTATTTGATGCAGGAAATTCGGCAGCTGATCGTCGGGCTTTTCGAACAACACGGAGAAGAATTAAAAGAAGAAAGTGGCGATTAAAGTTATTAGAAGAGATATTTGATTCTCATTTGGCAAAAGTTGATCCATACTTTTTTGCTCGTTTAAAAGAGTCTGGTCTCTCACCTTTAGATACAAGAAAAAATGTATCTTCAATAATTTATCCAACATCTCTTGAAGATAAGAAGTTTTATGTTGATAATCCTACTATTTATCATCTTCGTTACAAGT…	MTKITEDYIVGLDIGTNSCGWVAMDSKNTILRMHGKTAIGSHLFDAGNSAADRRAFRTTRRRIKRRKWRLKLLEEIFDSHLAKVDPYFFARLKESGLSPLDTRKNVSSIIYPTSLEDKKFYVDNPTIYHLRYKLMTEDRKFDLREVYLAIHHIVKYRGNFLYNTPVKAFEASKIDVKGSLKKLNELYEGLDSEFNVELDSNNALEIENIIRDKKIFKINKVKEINQLLSLKTEDKERTKLMKDVSKQIVNAILGYKTKFETILLKDVSKDEADDWEFKLTDVDADNKFENLIGDLNENEQEILLVIRKLANAITLSNIVEEGKTLSESMKDKYKKHSDDLKLLKQVISDHPDRDKAKKLALAYDLYVNNRHGKILQAKDILEKKKTLSKEDFYKEIKKN…	1386
225	700015.SAMN00713604.Corgl_1738	0.999117	C9	CRISPR-associated protein| Csn1 family	GCF_000195315.1	Coriobacterium glomerans PW2| complete sequence.	Yes	GTTTTGGAGCAGTGTCGTTCTGACTGGTAATCCAAC	10	GGTCGGTGGCAACGAAAAATCCCCGACCCGTTTTCACAGGTCAGGGACTTTGTTTTTGGTCGCGGGGACAGGATTTGAACCTATGACCTCCGGGTTATGAGCCCGGCGAGCTACCAGACTGCTCCACCCCGCAATGTGAAGCGCGCTTTGATGCGCAAGAATTTATAGTACGGGTGCTCTCTTACGAACGCAAGCTTTCTTTTGACTCGATCACATAAATCCATATTTGAAATGAGGGCTTCATAACCGAAATCAAAAACTTGAGCCCGATGCAACGAATATGGATACAATGGCCAGCAGTGCCCCACCAACAACGGATGCACCGACGACATCTTGAAACGGAGATCATCATGCTGCTTGCGATCGATATGGGCAACACGCAAACCGCCCTCGGGCTCT…	MKLRGIEDDYSIGLDMGTSSVGWAVTDERGTLAHFKRKPTWGSRLFREAQTAAVARMPRGQRRRYVRRRWRLDLLQKLFEQQMEQADPDFFIRLRQSRLLRDDRAEEHADYRWPLFNDCKFTERDYYQRFPTIYHVRSWLMETDEQADIRLIYLALHNIVKHRGNFLREGQSLSAKSARPDEALNHLRETLRVWSSERGFECSIADNGSILAMLTHPDLSPSDRRKKIAPLFDVKSDDAAADKKLGIALAGAVIGLKTEFKNIFGDFPCEDSSIYLSNDEAVDAVRSACPDDCAELFDRLCEVYSAYVLQGLLSYAPGQTISANMVEKYRRYGEDLALLKKLVKIYAPDQYRMFFSGATYPGTGIYDAAQARGYTKYNLGPKKSEYKPSESMQYDDFRK…	1384
37	1077464.SAMN06705629.B7726_01440	0.999637	C9	type II CRISPR RNA-guided endonuclease Cas9	GCF_002096355.1	Streptococcus oralis subsp. tigurinus strain OD_326128_08	Yes	GTTTTAGAGCTGTGTTGTTTCGAATGGTTCCAAAAC	9	TCTGGTCCATGCATTTCACCTGATACTGCAATACGAATCGGCATGAAGAGGTTTTTCCCTTTAATACCTGTTTCTTTTTGAACTGCTTTGATTTGTGGGAAGATGTTTTCTGTTACAAATTCTTCATCTGTCATTGCTTCTAGTTTCGCTTTGAAGGCTTCTAGAACAACAGGAACGGTTTCTCCTGTCATGACCTCGCGCTCAGCGTCTGTCAACTCTGGGAAATCTGAGAAGAAAAGATCTGTCAATGGAACGATTTCATCCACTGACTTCATTTGTGGTTTGTAGAGTTCCACCATTTTTTCAGACTTGTCAGTCAAACGCCCTGCTTCTTCTAAGTATGGTTTGGCCATTTCAAAGATAGTAGCGAAATCTGCTCTCTTGATGTAGTCGTTGCTC…	MSNKPYSIGLDIGTNSVGWAVITDDYKVPSKKMKVLGNTDKHFIKKNLIGALLFDEGTTAEDRRLKRTARRRYTRRKNRLRYLQEIFSQEISKVDSSFFHRLDDSFLVPEDKRESKYPIFATLTEEKEYHKQFPTIYHFRKQLADSKEKADLRLIYLALAHMIKYRGHFLYEEAFDIKNNDIQKIFSEFISIYDNTFEGSSLSGQNAQVEAIFTDKISKSAKRERVLKLFPDEKSTGLFSEFLKLIVGNQADFKKHFDLEEKAPLQFSKDTYDEDLENVLGQIGDDFADLFVAAKKLYDAILLSGILTVTDPSTKAPLSASMIERYENHQKDLAALKQFIKTNLPEKYVEVFSDQSKDGYAGYIDGKTTQEAFYKYIKNLLSKFEGTDYFLDKIEREDF…	1375
79	1123500.SAMN02440571.GCA_000420365_00677	0.999585	UA	unannotated protein	GCF_000420365.1	Weissella halotolerans DSM 20190 G414DRAFT_scaffold00001.1_C| whole	Yes	GCTTTAGATGTATGTCAGATTAATGGGGTTTATTCC	9	GATGGGTTACAGCTGCCTTGGAATTTACAATTGCCTGAAGTAAAGCAAGCACAAAAAGCAGGTAATCCTTGGCAATCTATCCCGAGTTCCCTCTATGAAGTGGGTTCTAATTATACTGTGCAGGGTGCGGATTTAAATTATGTGGGAGTGATTTTGGGACCTTCTATCATATACGATGAAAAAAATAATTCTCTTGAAATTGATATATCAAAATCAAAAGACTCGAGTGCACATATAAAACCAAAGTCTGCAATTGAATGGACAGAGAAAGATATTGAAAAAAATTTAAAAAATATCGTAAATGTTTTAATGACACGAGGAGTTAAGGGGTTATATATATACGCAGATGATGATAATCTTAGAGAAAAACTAAAAAAATTAGATTTGAGAGTTTGAGAT…	MAYSVGLDIGVGSVGFAGIDNQYNLVRTKGKNVIGVRLFDEADSAAERRGHRTNRRRLQRRRWRLRLLDDIFAKPLQAVDPNFLARLKYSYVNKKDQGQQDHYYGGYVFGSTAADQAYHQAYPTIYHLRKRLMEDDQKHDLREVYLAIHHIVKYRGNFLNPQSSLDIDQQFDVTDFAQALARFADHQALSWALEAPIRFLEAELATGLSNSARVDAAIEAFSFDTKVDRAAIKEMLKGLSGNQIDFTKLFVNVDSADWDQEERKQWKMKLSEEDFDEQALPILERLSQDETEFFLAIKRAYDGIALMRFLGDEQSLSSAMIKAYEDHRRDLTFLKTQVRTPQNRQALSEGYTNYLSVDDKKHKRGAKELAQLIEASDASEQDKATMLDRIANDQFAPKQ…	1319
125	1321779.SAMN02436816.HMPREF1984_02179	0.999544	C9	CRISPR-associated protein| Csn1 family	GCF_000469505.1	Leptotrichia sp. oral taxon 215 str. W9775 Scaffold0| whole genome	Yes	GTTTGAGAGTGATGTAAATTCAGATAGTATTCAAAC	9	AACACATAATGACGGAGTATTCTCAGCTTATACTGACAGTATAAAAAAAGCAAGACATACAGGAATTATTACAGGATTACCTGATGCTTATGGAAGAGGAAGAATAATAGGGGATTACAGAAGGGTTGCACTTTACGGAGTTGACAGACTTATAGAGGAACGTGAAACTAGATTTAAGGAATGCGATCCGGCTGAAATGACTGAAGATAAAATAAGATTAAGAGAAGAGCTTTTTGAACAGATTAAAGCGTTAAAAGCTTTAAAGAGAATGGCAGAAGCTTATGGATATGATATTTCACAACCTGCTTCAACAGCACAGGAAGCTATTCAGTGGACTTATTTCGCATACCTTGCGGCAACTAAAGATCAGAATGGTGCGGCAATGAGTATAGGAAGAAC…	MKKFEDYYLGLDLGTSSIGWAVTNEKYDILRFNKKFMWGTHLFDMGNTASERRIFRTSRRRLKRKKNRIELLQTLFSAEMSKKDFGFFQRLKESQYFIEDKTFKNKNTLFMDENYTDQDYHMEYPTIYHLRKALIDNEESAFEIRKLYLAISHILSHRGHFLFEGELSDNLDFDDIFNEFVKYLNEELNIDFKIKSDVSLQAIKEILTDKMLNRTKKKEKLSELLEEEKNKIYQEIWKLLVGNEAKMSTIFDDKEYEEAKIAFSKGNYDEKEEEYESILGEKILFVQKAKAIYDWMLLQNILKEDKYLSYSKVKLYNEHKKDLKILKDVLKNLDKKIYKEIFSENGLYEEYLRIEKKKIGSKEEKTKDILYNRLKKIFENRDNMAIEDILNKIELDSFL…	1348
8	442899.SAMN05720591.SAMN05720591_104117	0.999682	C9	CRISPR-associated endonuclease| Csn1 family	GCF_900115465.1	Halolactibacillus alkaliphilus strain CGMCC 1.6843| whole genome	Yes	GTTTTGGAATCATTCAATTCAACACAGCTCTAAAAC	8	TGTAAAAGCTTATGAGGAACTTACTGTTAAATCGGCTGCCGAGGGAAACTATGAGGCCGGATTACAGGCGTTAACGATACATCCACTGGTTGGTGATGTTACTAAGGCCAAACAAATATTTAAAGATATACTGTATGAGAACGCAAATTTTTTACCCCAATTCCATTAATAATAAAGAAATGAGAACGACTAATGTACTAAGAAATTTAAAAGTAGTAAATGACATCAAAATTATATCTATGATTAGTAAAGCATAAAAGTAAATTCAGTGTTTTTTCTTTATATAATTCGCCCGCTTTTTAATGTAAAAGCGGTAACAAAAAATATGAGGTGATTAAAATGAAAAAAAATTTATATTTATTCATAACTTTAGTACTCACGTTTTTCTTAACAGCATGC…	MKKQYSIGLDIGTNSVGWAVTSDNHDLIRRRMKINGDYDKGSMKKNFWGVRLFDEGVTAEERRVTRTTRRRLRRRKNRLHYLQSFFMDEMKKVDENFFYRLTESFIVPMDKDHDRHPVFGTMEEEVAYHKQFPTIYHLRKYLADSNEQADLRLVYLALAHIIKFRGHFLIDGELSTEHASNDAVGETFKAFLHHYNHAFHLQPDEAYINLIPEDLSVEAELTAKVSKSRKAESVLHKVETEKSNGTFHQFLKLIVGNQGNFKKTFSLDEDRKLDIGKEEYEEDVEALLEEIGEDYRELFLSAKHVHDAIELSGILEGADARSKAPLSSSMIARYDNHKQDLHALKTLVKAQLPDRYFDIFRNSAKDGYAGYIEGKTSEEDFYKFLKKVLNKVDGAESFI…	1338
90	1589.SAMN03785590.GCA_001188985_00414	0.999576	UA	unannotated protein	GCF_001188985.1	Lactiplantibacillus pentosus strain FL0421 scaffold1| whole genome	Yes	GTTCTAAACCTGTTTGATATGACTACTATTCAAGAC	8	TACTGCTTGATTCACGTTAAGAGGCGACCCGGTCGCCAGTCTTCCAGATACCAGGCACGAGCCACAAAATCAGCACTAAGTTGATCAGTAGCAAGAGCGCCGTCATAATAAAGACCGCATTGTAATTGAACCAGCCGGCAACTAAGCCCCCTAATAAGGCGCCCAGCATATTACCGATGGCTTGAAACGATTGATTATAACTAAAAATCGTGGATGTTAAATTAACTGGCGTATTCTTAGTCAAGACCGTTTGGGTTTCGGGATACAGTGCCCCGTCAGAAATCCCAATTGCAAACCGTAAAATCCCTAATGCGACGACACTGGTGACGATGCCTTGTGGGAAATACATGATCACTGCAAAAATATAGCCGAATAGCAGGACTTTACCCGAGCCATGAT…	MNEPYGVGLDIGTNSVGWTVVDMNGRVRKVKGKTALGARLFKEGATAEDRRGFRTTRRRLKRVKWRLRLLREFFDQPISKIDPNFFARRKYSDISPRDPNYNGLAKTLFNDRTDQEFYHDYPTIYHLRDKLMTSDRKFDIREIYLAIHHIVKYRGNFLRTGPASQYGSASLHLATSFQKLNDLFAQSEESLNFKLVTDEAQLQQIQQILVRTDLSRSEQQRQIWPLMVVLMGATAAEKKRQKDFAKELANALVGLKAKLNVVTLTNVDTTVVKDWTFTLEESQDKLPEIEEQLSEVGQQIMDEVIQLYASVNLAQLIPAGKRFSQHMVEKYNHHEKNLELLKAYIHSQSDSKRGREIRATYDRYIDGVKSKPVTQEMFYKDLMKYVEADATSNHLAAEI…	1358
147	1432788.SAMN06174763.BU202_01255	0.999514	C9	type II CRISPR RNA-guided endonuclease Cas9	GCF_001921845.1	Streptococcus cuniculi strain CCUG 65085 1| whole genome shotgun	Yes	GTTTTGGAATCAGTTGAAACAGCACAGCTCTAAAAC	8	TGATTCGTGACCGTGGTGACTGGGTCATCTCTCGTCAGCGTGCGTGGGGTGTGCCACTTCCAATCTTCTATGCCGAAGACGGAACACCAATCATGACGGAAGAAACGATTGAGCATGTCGCAGAACTCTTTGCAGAGCACGGCTCCATCATCTGGTGGGAACGAGATGCCAAGGATCTCTTGCCAGCAGGTTTTACCCATCCAGGATCTCCAAATGGTGCATTTACCAAGGAAACAGACATCATGGACGTATGGTTTGACTCAGGTTCATCATGGAACGGGGTTTTAAATACCCGCCCAGAATTGAGCTATCCAGCGGACCTCTACTTGGAGGGTTCAGACCAGTACCGCGGTTGGTTCAACTCTTCTCTTATCACCTCTGTTGCCTCAAACGGAGTGG…	MSKKPYSIGLDIGTNSVGWAVITDDYKVPAKKMKVLGNTDKQSTKKNLLGVLLFDNGETAEATRLKRTARRRYTRRKNRLRYLQEIFFEEMNRLDSAFFHRLEESFLVPEDKEADSHPIFGNIADEVNYHQTYPTIYHLRKHLADSTEKADLRLVYLALAHMMKFRGHFLFEGDLGIENINIQSLYAAFVAEYDRTFDESRLSEIVIDAKELLTEKVSKSRRLENIVEHYPTEKKNTLFGNLIALALGLQPNFKSNFQLSEDAKLQFSKDTYEEDLEELLGKIGDEYADLFTAAKSLYDAILLSGILTVNDLSTKAPLSASMVKRYEEHQEDLAQLKKFIKNHVPDSYSDIFKNTSKHGYAGYIENGVKQEDFYRYLKGILSKIKGSEYFIDKIDREDF…	1370
58	210007.SAMN02604090.SMU_1405c	0.99961	HP	conserved hypothetical protein	GCF_000007465.2	Streptococcus mutans UA159| complete sequence.	Yes	GTTTTAGAGCTGTGTTGTTTCGAATGGTTCCAAAAC	7	CCAGAAGAAGTACCTGCTTTGCCAATTCAGCCTGATTTTGTTTTATCCAGTCTTGCGGAGTGGGATTTCGATGAAAGATAAGTTTCACTTTATTTTTAGCCTTCTTTTTTTGCTGGCTTTTTCAGTTCTTGCCACCATTTATTTAGTCTGGCTTTTTTATCCTTTAGAGATATCTTTGTTGGGTTTGGAAAAAGTGGTTTATATGAAAAGCGGTCAGATTCAGGATAATTTCAATCGTTTAATGCTTTATTTGACCAGTCCTTTTCATTGGCAGCTGGTTATGCCTGATTTTCCTTCTTCCAAAGATGGTTTGCACCATTTTGAGCAAGTGAAATGGCTTTTTCATTTAGCACAAATCTGTTTTCTTTTAACCCTGCCTAGTTTTCTTTTTTTTATGAA…	MKKPYSIGLDIGTNSVGWAVVTDDYKVPAKKMKVLGNTDKSHIEKNLLGALLFDSGNTAEDRRLKRTARRRYTRRRNRILYLQEIFSEEMGKVDDSFFHRLEDSFLVTEDKRGERHPIFGNLEEEVKYHENFPTIYHLRQYLADNPEKVDLRLVYLALAHIIKFRGHFLIEGKFDTRNNDVQRLFQEFLAVYDNTFENSSLQEQNVQVEEILTDKISKSAKKDRVLKLFPNEKSNGRFAEFLKLIVGNQADFKKHFELEEKAPLQFSKDTYEEELEVLLAQIGDNYAELFLSAKKLYDSILLSGILTVTDVGTKAPLSASMIQRYNEHQMDLAQLKQFIRQKLSDKYNEVFSDVSKDGYAGYIDGKTNQEAFYKYLKGLLNKIEGSGYFLDKIEREDFL…	1345
168	857291.SAMN02463875.HMPREF9138_01013	0.999469	UA	None	GCF_000234055.1	Prevotella histicola F0411 supercont1.1| whole genome shotgun	Yes	GTTGTGTCTGATAATGCAAAGATACTAATTTTAAAGC	7	GGCGGTAAAGGCAATGTAAACTCCTTAAACATGTATAAACTCATCGCAGATTCGGATACTCCTGTTTCCTTATTAAGTTTGTTGGCAGATAAATTAAGACCCTTATCAGATGGTAATCTCAGTAAGAATGTCGTGAAAGGGATTGCAGAAGGAACTGTTGATCATATAGAAGGAGGGATTTATACTAACTATTTTCATTTCTTTAAAGCAAATACTTTTTATTCAAAATAACCTTATGAGCAATACATTACCACTTGAAGAGTGTTCTATCAATCAGATTTATTTAGATAGTTCAGACGTAAAAACCTACATGATTCCCATCTATCAGCGTAATTATGCATGGGAAGAAGATGAGATAAGAGCGCTGATTAAGGATATCCATGATTCTTTTAGGAAAGA…	MKKILGLDLGTTSIGWALVYESENTDEKSSIVRLGVRVNPLSVDEKGNFEKGKAITTNADRQQTHGARINLQRYKLRRENLKDCLQKQGWIGTEALCEEGKTSTFETYMLRAKAAEEEISLHELCRVLFMMNKKRGYKSNRKANNKEDGKLFDGMTVAKKLYEEHLTPAEYSFQLLSSGKKFKQEYYRSDLKEEFDRIWNEQQKYYPEILTDDFKQQLQGKSKGNTSKIFLGKYGIYSADLKGLDRKLQPLKWRVEALKQQVDKEVLAFVISDLNGQIASTSGLLGAISDRSKELYFNKQTVGQYLWTSLKETPHVSIKNKPFYRQDYLDEFEKIWETQATYHKELTPELKQEIRDIIIFYQRPLKSKKGLISVCELEQRKVKVTIDGKEKEISIGPKV…	1375
216	1588748.SAMN03956215.HMPREF3182_00309	0.999263	C9	CRISPR-associated protein| Csn1 family	GCF_001553405.1	Megasphaera hutchinsoni strain KA00182 Scaffold0| whole genome	Yes	GTTTGAGAGTAATGTAATTCTATAAGTGTCTAAAAC	7	TGAAAAAGCGTAACCGGGAAGAGTATTATGTGGGCTTGGATATTGGTACTAGTTCTGTAGGCTGGGCAGTGGCAACGCCGGATTATCGCATCCCTAAATTCAGAGGGCATAAGATGTGGGGCAGCCGCTTGTTTGCAGAAGGTAAGCGAGCGGCGGAACGTCGCCAATTTAGAACGAATAGACGGCGGTTGGCACGGAGAAGGGATCGGTTACAGATATTAGAGGAATTATTTGCTGAGGAAATGGCAAAAGTGGATAATACTTTTTTTATGCGATTAAAAGAAAGTAAATTTTTCTTGGAAGATAAGACGGTTAAAGAAAAACATATCTTATTCAGTACCGATAAATTTGATGCGGACCGATTTTATAAAGACAATCCTACGATTTACCATGTAAGAA…	MKKRNREEYYVGLDIGTSSVGWAVATPDYRIPKFRGHKMWGSRLFAEGKRAAERRQFRTNRRRLARRRDRLQILEELFAEEMAKVDNTFFMRLKESKFFLEDKTVKEKHILFSTDKFDADRFYKDNPTIYHVRKRLMEEEPQDIRELFLAVHHILKYRGHFLFAGSLEQNGDSIEELVRTLFGKQGLAILDDTIDSNEMVNILKNNEKTKSDRKKAVQELWNPLKDKVKKAQAAEMAGVVLGLNSDISKLFDNSDYKDLKINFSSGDYDEKRDDYANSIGDDIVLLDTMKALYDTLILSQILQGKQSISEAKVEDYNTHKEQLRALKAILKPHKRLYNEMFRENNKKDLSNYVAYISSYSEGKRVNREGFYKYVQAVLKQVDDSDSKQAILEAIRLETF…	1346
85	1384081.SAMN04324904.HMPREF3032_00722	0.99958	C9	CRISPR-associated protein| Csn1 family	GCF_001553345.1	Veillonella sp. DNF00869 Scaffold1| whole genome shotgun sequence.	Yes	AGACATTTACAGAATCACACTACTCTCAAAC	6	GAACGGCAAGATTTGTACTTCCTCTACAAACTCCTTGCCAATGACGTCTTCTGGCTTATAATCTCCACCTTTAACCAATATATTTGGTCGCAACTGTGAAAGCACCTCTGCTGGCGTATCTTCTTCAAATAGAACCACACCATCTACAAAGCCTAAAGAGCTCATCAATAAGGCTCTATCTAGTTCATGATTGATAGGACGACTATCCCCTTTTAAACGGCGCACAGAGCTATCTGAATTGAGGGCCACCACCAAATGATCACCCAGTGTAGCTGCCTCTTTTAAATAGGTCAAATGACCACGATGTAAAATATCAAAGCATCCATTCGTAAAGACAACCACTTCGCCCCGGTCTTGCCATAATCGGATTTTTTGGGCTAATGCTTCTACAGAATAGAC…	MSNFDNHKDSICKHKGLKKGNYYIGLDIGTNSVGWAATNEQYELLKFKSHKMWGSRLFAEAQTAVDTRMKRSARRRLQRRKFRLILLESLFSKEINAVDETFFMRLHESNYHVEDKTNLVKYTLFIDKNYTDVDYYKEFPTIYHLRHHLMTEGTKDIRLLFLAIHHILKYRGNFLYGKKEFSVDGEMYSVLRSTLEELGFGSYVEDENVLQSIANLVLDRGIARSEKVKQIEPLIAQGKKLSSVEKNRLKAWAYLIMGLKANLVNLFTDEDVEVVLPEEKEFKSINLHEGIYEDVRDAYEDAWGDRFAIVDQCKVLHDIIVISSIIKPGQSLSEAKIESYNQHKEDLVLLKSVLKEDKKLYDDMFVVDIDKGTNYVKYIKQGVNGNTSTTQEAFYKYVR…	1376
184	1423744.SAMN02369446.FC86_GL000511	0.999427	UA	None	GCF_001436605.1	Holzapfeliella floricola DSM 23037 = JCM 16512 strain DSM 23037	Yes	GTTTCAGAAGTATGTCATTTGAATAATGTTAGGACTT	6	ACTTGGCGTAATGATGTCATGTAGCCCTTCGTGGGTTTCGGTTTGGTTAACGTTGCATTTGTTGCTTTGGCTTGTGCAGTCATAGTAATCTCTCCTTACATTGGTTAGCCACCTACATCCGTAGGCGGTCTAACGGAATCATAAAGGTGTTGATTGTGCTTCACCTTTAAAAAATAATCATCGGTTGAACTTGCAATCGCAGATTCCATTGGAACCACCCCCTCTTTCAAATTGTCCTCATTAATTCAATAATGATTGTTTCGAAATAGCTGATACTCGTTTGTGTTGAGCTCTTAACTAAATCTTGTTACCAATTATAACCGGTTAAATTAAAAAATCAAGCGTTAAATTCACTTTTTTTTAATCTTTTCAGTTTAATTTAACAATCTCTTGATTTCA…	MNQTKNYDIGLDIGVGSVGWTITDSQSQKVLKVKGKQGIGVHLFNEGQTAEERRQFRTNRRRLKRRKWRLRLLRELFDEPISSIDPEFFARLKYFNESSKDPKNKGYQPQLHDDLKDVDFYRQYPTIYHLRHALMTQKEKFDIRDIYLAIHHIVKYRGHFLMNGHSSSFSVAQTDWKADLTKLFELIQETRTNLDFSFDLTEIDTIKSLLFDKNLSRNDRQKEIVGLINNNSQLDKKDKALTKQLVESVVKGIVGMKTRTDILLGYEVDNKEQSKAWNFSIDELDDQMATIDPALSQNSQAHDIITLIQKLYMTVQLAQIVPEGQSVSEMMINRYNLYAEQLQQLKDYKKINLETGLLLREAYDELMTKALTAAPGKTIHDTFYNKVKKILKDQDNKQA…	1346
221	33036.SAMN03842091.HMPREF3200_01104	0.999229	C9	CRISPR-associated protein| Csn1 family	GCF_001546165.1	Anaerococcus tetradius strain MJR8151 Scaffold0| whole genome	Yes	GTTTGAGAGTTATGTAATTTAAGTAGTAAGTAAAAC	6	GGTGAATATGTCGATGATATGATCCTTCCAGATACGAAAGTCGCATCAGCCATAAGAAGCAAATATCCAAGGGCAAAAATCCTTAAAATAGATACCTCCAAGGCAGAAGCCCTCGATGGAGTTTATGGAGTCCTTACAGCTAAAGATGTTCCAAACAACAAGGTAGGTCATATCTTCCAAGATTGGGATGTCTTCATAGCTGAGGGCGATATAACAAGGAGCATGGGAGATGCTATCTGCCTTGTAGTCGCAGAAAATACAAAAATTCTTGAAGAAGCTAAAAAGCTAGTAGAAATAGAATATGAGGAGCTCGCTCCTGTTTCATCAATAGCCGAAGCAGAAGATCCAAATGCACCTTTAGTTCATCCTACAGGAAATCTCTGCCAAGAGCGTCACGTA…	MGNYYLGLDIGTNSVGWAVTDENYNIERFKKKNMWGIRLFDEAKTAESRRIHRQARRMRQRKIQRLNLLMELFDVEISKVDESFFIRKKESDLHYEDKSQDSRYALFNDKEFNDKDYHNKYPTIFHLIMDLIENDEKKDIRLLYLACHYLIKNRGHFIFEGQKFDVNSSLNNNINKLKSHLDQFYNICLDFDNDKLIEILVNQNLNISEKSKKIKELLRKTNLEVGIANLIAGGSIKLSNMFDDDELKNFDYNSLSFKNSNFDEGRELFEEVLEDRFELVEILKDIHDASVLETMLSSASISPDGGKYISSSMINSYNKHKRDLKLLKKIIKKYKKSEYDNIFRDENIKNNYLSYTRTGINKNKKVQAKDNTDSDGFYKYIVKILKDIKENDSDEDIKY…	1361
26	1354.SAMN04892752.A6P53_11615	0.99965	C9	type II CRISPR RNA-guided endonuclease Cas9	GCF_001641305.1	Enterococcus hirae strain R17 chromosome| complete genome.	Yes	GTTTTGGAAGCATTCAAAACAACATAGCTCTAAAAC	5	CAAGATGATCAAGTTGATGACTCCTGCCCCTTTGCTACAATGAATGAACTGTAACATCGTGACCAACGGACTTTCTTTTAAATCTAAAGATTGCCAAGGAACGACTAACAAAACCGCCACGATCGTTCCAATATAGAAAAAGAGGATACGTGCGGGTAAGCATTGGATCGCTTTTTTAAGGTTTTTCTGTGGATCTGCTGTTTCGCCCACCGTTAAACCGATCATTTCAACTCCGGCAAAACTAAATAAAACCATTGGAAAAGCAGCAACTAAGCCGGTTAGTCCAAATGGAAAAATGGTTTGGAGCTGATCAAAATTTTCTCTAACACCAATTCTTGGTGACTTGAAGTACAAAAAGCAAACGCCAATCCCTAAAAGAATAAATAATAAAATCCCAAA…	MTKDYTIGLDIGTNSVGWAVLTDDYQLMKRKMSVHGNTEKKKIKKNFWGARLFDEGQTAEFRRTKRTNRRRLARRKYRLSKLQDLFAEELCKQDDCFFVRLEESFLVPEEKQYKPASIFPTLEEEKEYYQKYPTIYHLRQKLVDSTEKEDLRLVYLALAHLLKYRGHFLFEGYLDTENTSIEESFRVFLEQYGKQSDQPLIVHQPVLTILTDKLSKTKKVEEILKYYPTEKINSFFAQCLKLIVGNQANFKRIFDLEAEVKLQFSKETYEEDLESLLEKIGDEYLDIFLQAKKVHDAILLSEIISSTVKHTQAKLSSGMVERYERHKADLAKFKQFVKENVPQKATVFFKDTTKNGYAGYIKGKTTQEEFYKFVKKELSGVVGSEPFLEKIDQETFLLK…	1336
181	655355.SAMN05216283.SAMN05216283_107136	0.999431	C9	CRISPR-associated endonuclease Csn1	GCF_900113005.1	Sunxiuqinia elliptica strain CGMCC 1.9156| whole genome shotgun	Yes	GTTGTGGTTTGATGTAAAACAGCTAAGACTTACAAC	5	AAGATCACAAAAAATAAGCGACTGGTAGTAAAAGCAGATGTTCCACAACGCTTTTTTCCCATGCTTAGCAAGATTAAAACGGCCAATTTTATTACCCTTTATGATCAGCAACTTCACAAAACGGAAGAGCTCAACGGGAAGCTGATTTCATATGGAAAGTCAACGGGTGAAAACTCGTTGTTCACACCAATCTACTTTGAGATCGATAATATTGGCAATTTGCTTGCTGGATCTTTTGTGGAAGTTTACCTGAAAACATCGGAAGTTCCGAATGCCATTGTTGTTCCAAAAACAGCTCTGCTCGAAGAAGCCGGACGCTATTATGTCTATGTTGAAGCAGGCGAAACGTTTGAAAAACGGTACGTTACCATCGACTGCAATGATGGTGAAAACTACCAC…	MAKILGLDLGTNSIGWAVVEKEKNEDFKLIDKGVRIFQEGVKIEKGVEGSKAAERTAYRSARRLKYRRKLRKIEVLKVLSEFGYCPPLTNQELRDWRYKGIYPINQAFRNWQKTDEIVSKNPYRYRALAVESKFDLNNEVDRFRLGRAFYHLAQRRGFLSNRLETTKENDGTVKKQIEELNTAKKNNTLGQYFYNLYQKGIKIRGKYTHREKHYLEEFNRIIDFQQLPSEFVDKLHKAIFYQRPLKSQKGLVGNCPFEKNKPRCPVSHPRFEEYRMHAFINNIKLKTPDDDQLRYLNIDEKETIIPLFMRKSKEHFKFEDIAKRLTPKGAKYSYIKRKERSEADYLFNHDMRTSVSGCHTTAQLIAIFGANWEQELVNSYTLKEQKTGLKSTEEIVTDI…	1346
88	1423724.SAMN02369391.FC32_GL001344	0.999579	UA	None	GCF_001434405.1	Ligilactobacillus apodemi DSM 16634 = JCM 16172 strain DSM 16634	Yes	AGTCATACAAAACTACATAGCTCTAAAACA	4	CTGATCAACAACTCTGGATCATTGTATGGTTTCACACTATTTGTCATCAAAGCTTGCGAAATCGTATCTTCCGTGATTTCGTTTGATGTTAAGTTTCCCGCTTCGATCTCACTTGCAATTGCTTGAACTGCCGTTGTCAATTCAGCCCGACTACCATAATTCAAAGCAAAATTCAAAATCATGCCAGTGTTATTTTTAGTCTGTTCAATGGCATCATCTACCGCTTTTTTAGTTTTTTCAGGCAAGCGCTCAGCATAGCCCATCACATTGACTCTGACATTATTTTCAATCAATTCAGGCACAAAAGTATTAAAAAATTTTACTGGTAGATCCATTAAGAAACCAACTTCATCGTTAGGTCGCTTCCAATTTTCTGTTGAAAAAGCGTACAATGTTAAA…	MLQKNYTIGLDIGTNSVGYAVINDNYKVPAKKMKVLGNTDKKTIKKNLMGVLLFDAGETAATTRLKRGTRRRYTRRRNRLRYLQEILGPELAKVDANFLHRLAESSLVTEDKEFSAYPIFGDREEELLYHKTYKTIYHLRSALANKDEKADLRLIYLALAHIIKYRGNFLIEGEIELSDTDIDKVYADFCRSFNELFDTEVLQEIEVEAIFKDKTLSKTKKAEELVKVSGVKKNQVAHQFLKMMVGNTVNFKKVFNLTEDQKLSFGTDSYEDELNDLLAKSDDRYLDVFVAAKKVYDTAILANILNTKNSVATKTIFSQSMIERFKDHQKDLKELKQLFKTYLPEKYPDFFGNSKEDGYAGYIEGKTNEEKFYTHTKKILKNIPQAASVLAQIDVGNYL…	1316
97	221027.SAMN02980915.JO40_04865	0.99957	C9	CRISPR-associated protein cas9/csn1| subtype II/nmemi	GCF_000755145.1	Treponema putidum strain OMZ 758 (ATCC 700334) chromosome| complete	Yes	GTTTGAGAGTAGTGTAATTTAAGATGGATCTCAA	4	AGCCTAACTGCTTGACTCCTGCCGTTTTGGAATAATTTTGCCGTTTCCATACTACACCCCCTTAAAATAAGTATATATCATAGTATATATTATGTCAAGAAAAGCATAATAGAAATTTTGTCATTAATATAAATCCTAATTTATAAAATAAAGAGAAGATCCCTCCTTGACAATATAATATTATATGTGATATAATATTATATATAATAATATATTATGTATATTTTTTTTAAAAAAGAGAGGTGCATATGTTTAAGGGCGCCTTATATTATTTTGTTATGTGTTGGCGGCTTGACAAACGTTTTCCTGTTGTCATTTTATTAAAAGAAATTTTAAATGCCGTAAAAACGGTAATGTCGGTGGTGCTGCCTAAGTTCATTATTGATGCTTTGTTTACAA…	MKKEIKDYFLGLDVGTGSVGWAVTDTDYKLLKANHKDLWGMRCFETAETAEKRRLFRGARRRIERRRKRIKLLQELFSQEIAKIDEDFFQRMEESPFYAEDKTILQENTLFNDRDFTDKTYHKAYPTINHLIKAWIENKVKPDPRLLYLACHNIIKKRGHFLFEGDFDSENQFDTSVQALFEYLREDMELDIDADSKKIKEILKDSALKNSDKQNRLNKLLGLKSSDKQKKALTNLISGNKANFADLYDNPDLKDAEKNSISFSKDDFDALSDELASVLGDSFELLLRAKAVYNCSVLSKVIGDEQYLSFAKVKIYEKHKNDLTKLKEVVKKYFPIEYRNIFGYKQSENNNCNYSRYVGVCKSGSKKKVINKTASQEDFYKFLKDILLKRSDVPEANGI…	1395
132	1423815.SAMN02369386.FC27_GL002053	0.999535	UA	None	GCF_001434295.1	Companilactobacillus versmoldensis DSM 14857 = KCTC 3814 strain DSM	Yes	GTTTTAGATCTAAGTCATCTCAATTACTTAAGA	4	AATAACCAGTGGGACCCTGACAAAACCATCATTGGCGTGATCGATGCGGACGCTTCGATGTCGATAGTTGATATAAATAAGATGGTCAACGTTTTCGACCAAGATGACGACCTAGCCATGGCTCAAAGTCGAGTGGCCATGAATCGGACGAACAATTGGCTTGAGTCTTTACAGGATTTTGAATTTGTCGTGCCAAACTCATTATTGCAAAATATGCGTAATTTCTTTGGGAACGCTGCTGGTGCCGGCAATGGCCAATTTTTCCGTCTGACTGCCCTAAAAAAACACAATCCATGGGGTTCAGCCCTTTTGGAAGATTTTGAGATCAGTACTCGGATACTACTTAAAAATCAAAAAACTACTTTTGTTCCTGATGTGATGGTCTACCAAGAGCCAGTC…	MTKREEPYNVGLDIGSSSVGWAVVDNNYHLLNIKKNNLWGARLFKEAETAQVTRGHRSMRRRYRRRRNRLNWLDELFADELAKIDPSFLLRMKNSWVSKKESTRKRDPYNLFIDEKYNDVDYFNQYPTIFHLRKELITEDKKVDIRLIYLAIHNIIKYRGNFTLENQNFDISQLSSNFSQQISDFFALFSDFGVIMPEDFDPDKISDILLNPNLSPSGKVSEAIATISPKTNVKAKIKIILLLLVGNNGDLKKLFDLETTEKIAVKLSSRHIDSELPIILSELNEQQENIITIANSIFGSIILKDFLGDETSISAAKVISFEDHKQDLQKLKTMWRETSNKEAVKAGKKAYEDYIGHEDSETFYKKIKKFLEKAQPVDLANKALAEIELENYLPKQRNR…	1347
171	1120918.SAMN05216249.SAMN05216249_1331	0.999459	C9	CRISPR-associated endonuclease Csn1	GCF_900112085.1	Acetitomaculum ruminis DSM 5522| whole genome shotgun sequence.	Yes	GTTTGAGAGCAGTGTAATTTCATAGGGGTCTCAAGC	4	TGGAAAAAGAAAAAATATACTTAGGATTGGATATAGGAACAAATTCAGTTGGTTATGCAGTTACCAATAATAAATATGATATTAAAAAATTTCACGGAGAACCAGCTTGGGGAAGTGTAATATTTGATGAAGGTAATTTGCAAAAGGAAAGAAGAAGTTTTAGAAGTGCCAGAAGACGTCTTGCAAGGAAAAAACAAAGAGTATTGTTTATTCAGGAGTTTTTTGCGAAAGAAATTTACAAAGTTGACCCGTATTTTTACCGCAGAATTAAAGAAAGTGCTCTTTATCGAGAAGATGCAGAAGAGGGAACCTCTTTGTTTTATGATGATAATTATACAGATTCAGATTATCATAATGAATATCCATCGATTCATCATTTAATAGATGATTTAATGAAGA…	MEKEKIYLGLDIGTNSVGYAVTNNKYDIKKFHGEPAWGSVIFDEGNLQKERRSFRSARRRLARKKQRVLFIQEFFAKEIYKVDPYFYRRIKESALYREDAEEGTSLFYDDNYTDSDYHNEYPSIHHLIDDLMKNKNPHDVRLVYLAISWLVAHRGHFLSNISLENIDQIKDFKSVYDNFMNFFDYEKPWDAEYSTVLADIIKNDMRVNDKYKALKEYLFGTTKPTKEISDTFPYSKEGILKLISGGTYKLKDLYGKEEYDEFGSISLKMDDEKMMEIASQIGDDFELIVALRSISDWSILAKVLGEKKTISKAKVEIYDKHKEDLELLKRIVRKYLPENYNELFRDDNGGKYGAYTKSGKTEDFYKYLKKLLEKINSDGVNDEEVKIVKEKLEFNNFLP…	1342
7	714313.SAMN02603515.LSA_08670	0.999682	UA	None	GCF_000225325.1	Fructilactobacillus sanfranciscensis TMW 1.1304| complete sequence.	Yes	GTTTTAGAAGTACGTCATTCTAATGAGATTAAGAG	3	TTATTTAGACATATTTAGGAAAAACAAGTATAATTTAGTTAATCTATTTGTTAATTTGAAAGGACGTATTTAATTGACTGAAAATAATAAACAAAACATGGAACGTGGTTTAAAAAGTCGTCACGTTCAACTAATTGCTCTTGGAGGAACGATAGGAACCGGATTATTCTTGGGAGCTGGTAAATCGATTCATCTTGCAGGACCATCAATCCTACTTGCATATTTGATTGCTGGGGTAGCTTGTTTCTTCTTGATGAGAGCACTAGGCGAACTATTATTGTCACATACAAGCAGTGTTTCATTTATTGATTTCATTGATAAGTATCTAGGCAAAAAAACAGGATTTGTTGCTGGATGGACCTACTTAATTTGTTGGATAACCATTGCAATGGCTGAAAT…	MNKQPYNIGLDIGTSSVGWSATELDNRLLHIKGHNGIGVRLFKEGESAADRRGFRTTRRRLARRKWRLRLLNEIFATEIAKVDPSFFARLKQSNVSPKDPNKTMFENILFDDENLDDQKFHHDYKTIYHLRQAIINHPEQKFDIRLIYLAMHHIIKYRGHFLNQANVQDFKGGKIDLEKSFKALNDIFENQGRDLRLVTDKANQYVKVLSDNAKTRSDRKKELSKLLYVPIDKDTDKNSKKVTGEILKAILGNKAKFDVIFGIEVENPKEWVLTFNSDDFDDKIEGLSSQMTDEDSEILLILKELYFALNLSDILNNSVTDKNAKTLSEAMINRYDDHKNQLAMLKKVIDSSDKKHAKELKEAYSAYIDGENNKKISFEDLKKRIQKNLVDSELSQKIN…	1331
59	1423759.SAMN02369452.FC92_GL000539	0.999609	CA	CRISPR associated protein	GCF_001434845.1	Liquorilactobacillus hordei DSM 19519 Scaffold1| whole genome	Yes	GATCTAACATTATTGGTTTAACGTCTTTCTAAAAC	3	ATATAAACAACCAATAGCCAATAATTCCAAAAAGAACTGGCCCAATCAATTCTAAAAAAAGATTCAAATAATTCTGAGTTGTAATTGCATCAACCATTGTCGATCCAACTCCTAGTAAAAGAACAAAATTAACAATCACTACTATCGTCACATATTTCCATTTAACTTTAAAAATCTCATAGGGTTTCGCAATTTTTTGATTGTGCTTAAAAAAGATAAAAGCACTCACCAAAAATAAATAAGGCAAAGTAGACGAGACATTGTCCATTAAAGTTAAAATTTCATAAAAAGCTTTTGCAGAATTATTCCCAAATGATGTTAATGCGATTAACACACAGACAATCAATGCCTGCCACCACATAGCATTACTAGGCATTCCGAAACGATTAAGTGCTGGAA…	MENNRYNVGLDIGTSSIGFAVTDEQDELVQVKGKNYIGVRLFKEGQTASERRSFRTTRRRLKRRKWRLGLLEEIFAPYLAQGDPYFLARMKESNISPRDERKKYYGSLLFSDDTVFYDKYPTVYHLRHALMTEDRKFDIREIYLAVHHIIKYRGNFLINTLINEFSSKAVDFKKDADILNDLFEQFYISDINDSFQLNTADMNEISELLLDNSKTRLDRQRESLKKLAKKVDDISVAKKHQKIATEFSKAILGNKAKFDVILNVTTDSSNDWSFKLEDEDADEKIVVLLEELNTPQQEALNIIHQWYSQISLNGIVPDGKSISEAMISSYELHKEHLALLKQQINNTKDKKKAHGLHEAYNEYVHGNNNKKLNQADFYSKVKQNLESSLITDEILELIN…	1363
69	1123307.SAMN02256435.GCA_000380065_01777	0.999599	UA	unannotated protein	GCF_000380065.1	Streptococcus massiliensis DSM 18628 A3I3DRAFT_scaffold_0.1| whole	Yes	CTGTGTTGTTCTGAATGGTTCCAAAA	3	TCCTGGTCTTAAAAAATTAGGGATTTTCACTTGAAAGTTGAGTGAAATTTCGTTATAATAAAGACACTCAAGGGAGTAGCTGGCGGAATATCCGCGTCAAGGTCGTCAATACGAAAGCAATTTCCGGCCTTGGATGAAATAGCGAGACTTGTTACAAACAGGTCTCTTTTTTGTATTCTAAAGACAGTTTTGGGATAAAAAAGATGCCTTGGAAATATAGGAGGACTACATCGTGTCAAAAGAACAAAAACACGAAGCATTTCACACGCAGGCACCCGAAGAAGTTTTGCGCCAAGTTGATAGCTCAGAGCAGGGCTTGACCTCAAGCGAAGCCGAAAAGCGTCTGACTGAGTACGGTCGCAATGAGTTAGATGAGGGTGAAAAGAGAACTCTCTTGAT…	MKKPYSIGLDIGTNSVGWAVVMEDYKVPSKKMKVLGNTDKQSIKKNLIGALLFDSGETAVERRLNRTTSRRYDRRRNRIRYLQHIFAEEMNRADENFFHRLKESFFVEEDKTYSKYPIFGTLEEEKNYHKNYPTIYHLRKTLADTPDKMDIRLIYLALAHIIKYRGHFLIEGDLDIENIGIQDSFKSFIEEYNTQFGTKLDSTTKVEAIFTENSSKAKRVETILGLFPDETAAGNLDKFLKLMLGNQADFKKVFDLEEKITLQFSKDSYEEDLELLLSKIDEEYAALFDLAKKVYDAVLLSNILTVKEKNTKAPLSASMIKRYEEHKDDLKAFKRFFRERLPEKYETMFKDLTKPSYAAYVSGLYKKDAKRGLVPTSKRVTEDDFYKFSKGLLIDVEGA…	1353
100	1121865.SAMN02596961.OMW_01633	0.999568	C9	CRISPR-associated protein cas9/csn1| subtype II/nmemi	GCF_000407225.1	Enterococcus columbae DSM 7374 = ATCC 51263 acyDG-supercont2.1|	Yes	TATATTGATTTACATCATTCTCAAAC	3	GGCTAGGGCTCGTGCAATCGATACCCGTTGCTGCTCGCCTCCAGATAATTGGGCTGGAAAATTGTTCAGACGATGCGCTAAGCCCACCATCGTCAACACTTCAACAGGATCCATCGCATCTTTAGCTAGTTCAGTGGCTAATTCGACATTTTCCTTAGCAGTTAGATTAGGAACTAGATTATAAAACTGAAAAACAAAGCCCACATCCGTCCGACGATACGCCGTTAATTGTTTCTCATTAAATTTGGCAATATCCACACCATCAATCAAGATTTCGCCTTCATCAGGAGTGTCCATGCCTCCTAAAATATTCAAGACGGTTGATTTACCGGCACCACTCGGCCCTAAAATAATGGCCAATTCGCCTTTTTTTACGGAAAAAGACAGTTGATTGTTGGC…	MQQYYLGVDMGSASVGWAVTDEKYQLVRKKGKDLWGVRTFDIAQTAEVRRVSRTNRRRQNRRKQRIQILQELLGEEVLKIDAGFFHRMKESRYVAEDKRTLDGKQVELPYALFVDQGFTDKDFYKQFPTINHLIVYLMTTSDTPDIRLVYLALHYYMKNRGNFLHSGDINDVKDIQSILEQLENVLKEYVDDWELSLKDKVDAIKEIYNKDLGRGERKKAFINTLGVKTKSAKAFCSLISGGSTNLAELFDDSGLKESEYAKIEFANANFEDSVEGIQALLEDRFAVIEAAKRLYDWKILTDILGDNASLAEARVKSYETHHEQLVELKSFIKKYLDRKIYQDIFINPNIANNYPAYVGHTKINGKKQELEVKRAKRNDFYAYIKKQVIDPIKKKVSDK…	1350
1	1121007.SAMN02441476.GCA_000430665_01667	0.999703	UA	unannotated protein	GCF_000430665.1	Aquimarina muelleri DSM 19832 H527DRAFT_scaffold00001.1_C| whole	Yes	None	0	TAGAGCATAATTTTGTGCAACGGGTACGTGATGGGATTTATCTCGAATTTTCTGACGATTGTAAGATTAAAAACAACGTTAGTTCTCATAATATACGATATGGGCTTCATTTTATGTTTTCGAATAACGATAGTTATGAAAATAACACCTTCGAGAAAAATGGTGCTGGTGTAGCCGTTATGTTTTCGAAAAAAATAAAAATGTATCGTAATATTTTTAAAGAAAATTGGGGCTCTGCATCCTATGGAATGCTACTAAAAGAAATAAACGACGCCGAGATTACAGAAAACACCTTTGAAGAAAACACCATTGGTATTAATATCGAAGGATCTAACCGAATACAGTACTCTAAAAACAATTTTATTAATAATGGTTGGGCAATAAAAGTTCGTGGCGCTT…	MKQILGLDLGTTSIGWAFVNEAEDSTEKSSIIKTGVRVIPLSTDEQQDFKKGDSITINADRTLKRGARRNLQRYKQRRKAVLQILKQVKFLDQIKFLSEDGDSTHSTYALRAKAPVQKISKQDFARVLLMINKKRGYKSSRKANNAEDGQIIDGMTVAKELHNKSLTPGQYSYQLLVDGKQQLPDYYRSDLQNELDSIWKFQKEFYPEILNEEHKENLTGKNKTQTESYIKKTLGIDKAENKGKNKKLEQYEWRNKGVSEKIELRELAFVLIEINNQIHQSSGYLGAISDRSKELFFDNLTVGQYQYNFLKENPGKPLKNQVFYRQDYMDEFDAIWKEQSKHYPELTEEIRKSLRDITIFYQRKLKSQKGLINICELEGKEKEIWVDGMRKKKYIGPRV…	1374
3	1235799.SAMN01731001.C818_01246	0.999698	C9	CRISPR-associated protein cas9/csn1| subtype II/nmemi	None	None	No	None	0	None	MRDYYIGLDLGTGSLGWAVTDREYEIMRAHGKALWGVRLFDSANTAEERRGFRTARRRLDRRNWRIELLQELFGEDIGKVDSGFFLRMKESKYMPEDKRDVNGNCPKLPYALFVEDGYTDKDYHRQFPTIYHLRKWLMETEETPDIRLVYLALHHMMKHRGHFLFSGNIEKIKEFQETFRQYIGKIREEELDFHLCIEGEELRETENILKDKNLTRSAKKTRLIKLLGAHTACEKAALNLVAGGTVKLSDIFGNSELDACEKPKLSFADAGYDDYAGMIEDELGEQHVIIETAKAVYDWSVLADILGDYRCISEAKAAVYEKHQKDLRHLKELVKENLGRDVYKEVFVKTNEKLPNYSAYIGMTKKNGVKSEMEGKRCDRKAFYDYLKKTVVNAIPDES…	1338
4	1450649.SAMD00038621.GCA_001293735_00788	0.999692	UA	unannotated protein	None	None	No	None	0	None	MKEYHVGLDIGTSSIGWAVTDSQFKLMRIKGKTAIGVRLFEEGKTAADRRGFRTTRRRLKRRKWRLHYLNEVFAPHLQEVDENFLRRLKQSNIHPDDPAKNQAFIGKLLFPDLLKKAERGYPTLIKIRDEAPEEERAHYPVTNIYKLREAMINEDRQFDLREVYLAVHHIVKYRGHFLNNASVDKFKVGKIDFAKSFNVLNEAYKELQNGEGSFAIDLDQIDEIGKLLLDTSKKKLDRQKEVAKLLAVKVADKDETKSNKKVATAISKLILGYKANFATDALVDDKANDWKIDLSSETSDDDIEKFSGELNDAQNDILTEITSLFSQLMLNEIVPNGMSISESMMDRYWTHQRQLAEVKKFLATQPSEVRKSFNSLYNQYIGQEPKTKGYDFEKGLKKL…	1369
5	1262767.PRJEB815.BN591_00776	0.999692	C9	cRISPR-associated protein Csn1 family	None	None	No	None	0	None	MSQNIVDYCIGLDLGTGSVGWAVVDMNHRLMKRNGKHLWGSRLFSNAETAANRRASRSIRRRYNKRRERIRLLRAILQDMVLENDPTFFIRLEHTSFLDEEDKANYLGADYKDNYNLFIDEDFNDYTYYHKYPTIYHLRKALCESTEKADPRLIYLALHHIVKYRGNFLYEGQKFNMDASNIEDRLSDVFTQFADFNNIPYEDDEKKNLEILEILKKPLSKKAKVDEVMALIAPEKDFKSAYKELVTGIAGNKMNVTKMILCEPIKQGDSEIKLKFSDSNYDDQFSEVENDLGEYVEFIDSLHNIYSWVELQTIMGATHTYNASISEAMVSRYNKHHEDLQLLKKCIKDNVPKKYFDMFRNDSEKLKGYYNYINHPSKAPVDEFYKYVKKCIEKVDTPE…	1333
12	1608583.SAMEA3312815.BN1356_01002	0.999674	CA	CRISPR-associated protein	None	None	No	None	0	None	MKKPYSIGLDIGTNSVGWSVVTDDYKVPAKKMKVLGNTDKEYIKKNLIGALLFDSGETAEATRMKRTARRRYTRRRNRILYLQDIFSPELNQVDESFLHRLDDSFLVAEDKRGERHVIFGNIADEVKYHKEFPTIYHLRKHLADSSEKADLRLVYLALAHIIKYRGHFLIDEPIDIRNMNSQNLFKEFLLAFDGIQVDCYLASKHTDISGIITAKISKSRKVEAVLEQFPDQKKNSFFGNMVSLVFGLMPNFKSNFELDEDAKLQFSRDSYDEDLENLLGIIGDEYADVFVAAKKVYDSILLSGILTTNNHSTKAPLSASMIDRYDEHNSDKKLLRDFIRTNIGKEVFKEVFYDTSKNGYAGYIDGKTNQEDFYKYLKNLLQKVDGGDYFIEKIEREDF…	1361
13	44008.SAMN03202984.GCA_001318175_00242	0.999672	UA	unannotated protein	GCF_001318175.1	Enterococcus cecorum strain CE1 chromosome.	No	None	0	None	MNKYYLGLDMGSASVGWAVTDENYHLVRRKGKDLWGVRTFDVAQTAKERRVTRGNRRRQDRRKQRIQILQELLGEEVLKTDPGFFHRMKESRYVVEDKRTLDGKQVELPYALFVDKDYTDKEYYKQFPTINHLIVYLMTTSDTPDIRLVYLALHYYMKNRGNFLHSGDINNVKDINDILEQLDNVLETFLDGWNLKLKSHVEDIKSIYNRDLGRGERKKAFVNALGAKTKAEKAFCSLISGGSTNLAELFDDSSLKEIETPKIEFASSSLEDKIDGIQESLEDRFAVIEAAKRLYDWKTLTAILGDSSSLAEARVNSYQMHHEQLIELKFLVKEYLDRKVFQEIFVSPNVANNYPAYIGHTKINGKKKELEVKRTKRNDFYSYVKKQVIEPIKKKVSDE…	1350
15	1262996.PRJEB966.BN742_00418	0.99967	C9	cRISPR-associated protein Csn1 family	None	None	No	None	0	None	MNKNYYIGLDMGTNSVGWAVTDQEYNLIKLKGTHAWGARIFQEAKDKKGTRAIRSSRRRMDRRKYRIHLLNQLFAQEIQAIDSTFFIRLAYSAYWEVDKKDKGIGRNILFKTKQEESQFYKKYPTIWHLRKSLLENQPDAFSDLRYVYLAFHHIMKYRGNFLHEGEIKTNELQVQQIEQLNQFLINKYKEIYDNDVEERTFIANHQIDALKEILLNKNTNKTTKEKEIKKLFDYADCESLEPYISCFSKLAVGGKFDLSKLGYEGNIQFSDPSFEEKASILQDDFRLIAIAKEMYDFVILNDLLKDQPNLSTAMVHVYETHRQDLKKLKDIIIDIDANKGLQNNDRWYFKLFKDKNAPKNYSAFIHKNSNQKRPSIDEFNDEIKKILIEHRNDVSLEKQ…	1344
17	1262734.PRJEB683.BN459_00011	0.999668	C9	cRISPR-associated protein Cas9/Csn1 subtype II/NMEMI	None	None	No	None	0	None	MKSILGLDLGTTSIGWALVKESENDNEKSEIVKLGVRLVPLTTDERTDFEKGKSITTNADRTSKRSMRRNLQRYKLRREALVSELKKEHWIDEGYRFSEDGPGSTFSTLRLRAKAAEEEISLQDLAKVLLQINKKRGYKSSRKLNSAEDGQAIDGMSVAKVLYDRGLTPGEYVYQRMLDGQYAIPEFYKSDLQAEFDKIWNLQKSYYPELTAELYDKLTDKNKSQTWAICRDELGVQGFKSSFTGKERLKEAYFNRQQASKQKVDLEVLTCVLQDINGQKASLSGLLSAISDRSKELYFNRMTVGQMLVRQIQEDPNRSLRNTVFYRQDYIDEFEKIWSVQSRFHPELTQERKKKLKDIIIFYQRPLKSQKGLISLCEFESREVDISVDGVIKKKKIGP…	1392
20	45972.SAMN03198126.GCA_001075645_01069	0.999662	UA	unannotated protein	None	None	No	None	0	None	MTNKTWYLGLDIGTASVGWTATDTEYKIIRKNKKRLWGVRLFEEATTAEERRGYRSSRRRLARKKSRLNLLEELFTQEIAKIDANFFLRLKESQYHYEDKTHQVPYAIFNDKHYTDKDYYKEYPTIYHLRTKLMTEENPDIRKVFLAIHHILKNRGHFLLQGQSFKDGNLNNLIKELLDLDILHIGFDVTEEVASKIATISLEKKTLTDKVNDLKKLYPKEKQLLEVFRLIFGGKTSLDKLFVIDEYKELDASVKSVSFKEKIYEEVRHDYEQVLSNYIELLDLAKLVYDSIILSDIKKEGKTLSESKVDLYNKHRDDLTKLKNLVKNDSKLSEDKKVELYSVIFKEDKDKGTNYVNYIRKSEEGKGCNYEDFKKFLVKELAKLEESTAKDEILRDLEL…	1391
23	649756.SAMEA3545238.ERS852387_00689	0.999653	UA	Uncharacterized protein conserved in bacteria	None	None	No	None	0	None	MNKKYYLGLDIGTNSVGWAVTDENYNLYKYAGKRMWGIRLFEAADTAAERRMKRSNRRRLSRKKQRIDLLQELFSEEIVKKDLTFFIRLNESRLHFEDKSTGEKYPLFVDKEYTDIDYHKQYPTMYHLRKELIENPEPHDIRLVYLACHHILKNRGHFLINGSISDVKNLSFVCGEMIKEFNSVSEYEISLTDIRELERILSDKKTAKSVKAKQVAQLFECTPAEDKEQQKCAKAIITNLSKLIVGLKGNISKMFHQPLEEISTKSFKFTEAKYEDEIMPAIEENYPDYASVIDRIKGVYDWSVLVEILDGEDYLSFAKVKAYEKHGKNLHILKNVMKKYCKDEVYQAFFNGINEKNGYGNYIGAIRKNGHTYKMDRCKSEEDFYKGLQKILSTIVPDQ…	1352
24	1985173.SAMN06840505.CAP35_04795	0.999652	C9	type II CRISPR RNA-guided endonuclease Cas9	None	None	No	None	0	None	MAKKVLGLDLGTTSIGWAFVLEDESNTEKSEILKLGVRVNPLTTDEQLNFEKGKPVSINAERTLKRSMRRNLQRYKLRRNNLIAILKEHNIITDTSVLAENDKHTTHSTYALRAKAATEQLELEEFARVLLMINKKRGYKSSRKAKNQDEGQLIDGMAIAKRLYEENLTPGQLCYQLLKDGKKILPDFYSSDLQVEFNKVWDLQAKHYPAILTDDFKKEIQGKGQRATAAIFSKVHGMYTAENKGSFLNKKLQAYKWRSEAVTMQLDIREVAYVLAEINNNLSSSSGYLGAISDRSKELYFNNLTIGEYLYNHLKNNPHARTKNQVFYRQDYMDEFEKIWTVQAQHYSQLTDALKAEIRDVIIFYQRKLKSQKGLVSFCEFENKIIEVTGEDGKIKKKT…	1380
25	717962.SAMEA2272068.CC1_00180	0.999652	C9	CRISPR-associated endonuclease| Csn1 family	None	None	No	None	0	None	MKQEYFLGLDMGTGSLGWAVTDSTYQVMRKHGKALWGTRLFESASTAEERRMFRTARRRLDRRNWRIQVLQEIFSEEISKVDPGFFLRMKESKYYPEDKRDAEGNCPELPYALFVDDNYTDKNYHKDYPTIYHLRKMLMETTEIPDIRLVYLVLHHMMKHRGHFLLSGDISQIKEFKSTFEQLIQNIQDEELEWHISLDDAAIQFVEHVLKDRNLTRSTKKSRLIKQLNAKSACEKAILNLLSGGTVKLSDIFNNKELDESERPKVSFADSGYDDYIGIVEAELAEQYYIIASAKAVYDWSVLVEILGNSVSISEAKIKVYQKHQADLKTLKKIVRQYMTKEDYKRVFVDTEEKLNNYSAYIGMTKKNGKKVDLKSKQCTQADFYDFLKKNVIKVIDHK…	1338
27	1262848.PRJEB1042.BN818_00031	0.99965	C9	cRISPR-associated endonuclease Csn1 family	None	None	No	None	0	None	MKDFYIGLDMGTDSVGWAVADEDYNLCKFKGKAMWGVRLFDESATAAERRGFRTARRRAQRKRQRILWLQMLFNEEISKKDIAFFQRLNESKLYLEDKSTNVPYAVFADESFTDVDYHKLYPTIYHLRKELVQSDEPHDVRLVYLALHHLIKNRGHFLFENVGSDFEKESSFEVLFKNLQNYILGEYELALECISPLQIADILKDKSKRKTTKSSEICKLLGISKKGQPRLNAIVLLMCGQSVKLADLYGDENYNKEEKSSISFEKGYEDNEETYRELLLERFELIEKIKALYDWAILADILKGETYISFAKVKTYDEHRHDLQQLKAFVKERCRSDYNEIFRETSDKLNNYTAYCGKFKENGRNGVILHSANQTDFCKYLKSKFDKLDKSGYEDMFEK…	1323
28	391587.SAMN02436147.KAOT1_02362	0.999649	UA	None	GCF_000154725.1	Kordia algicida OT-1 1103813601120| whole genome shotgun sequence.	Yes	None	0	TTTCCTATTTCAAAGAAGAAAATTACAATGATTAAAGCTAAATATTAAAAAAAACACGTCGTGAACAATAACTTTTTTTATATCCTTACTTGCACTTTACCGAATACGAGTGTAATAATTCAAGACGTGTTTTATGTAGGATTTAAGGCAAATCCTGCTGTTTAGGGCAAAGCGGTTCTTTCAATTGGTTAGTTAGTCCGCTTTGCTACCTAAACAAAAATAACTAAAAATTATATCTATGAAAAAAATTGATCGTTTCGGTTGGTTCGTTGCGGGTTTTTGTTCCGCAGTAATCATCGAAGTAGTATTTTTTTTAATAGCCTATTATTTTTATTTAAAGTAACAGAATAATTTACCTAAAATCCCTCTATATTATCGTAAAACTAAAATTATTCTGAA…	MKKILGLDLGTNSIGWALVNEAEHEHEQSSIVKLGVRVNPLSVDEKTNFEKGRPLSINADRTSKRSARRNLQRFKLRRKNLINLLLKHHIISNETILTEVGKNTTHQTLKLRSKATQEKISLEEFARILLSINKKRGYKSSRKEKNEDEGFTIDGMAIAKELYDNQLTPGQYVYNILQDGKNYIPDFYRSDLQAEFDDVWQFQKKFYSSILTDEFYLKLKGQGKENTRKLFLAIHQVYTAENKGKRDAVKLQYYKWRSEAVKKQLSIEEVAYVLVEINNNINKSSGYLGAISDRSKALYFNNETVGEYLYGQLVKNRHNSLRNQVFYRQDYLDEFEKIWETQAKFYDELTNELKQEIRDVVIFYQRKLKSQKHLISDCLFEKHHKAIPKSSPLFQEFKI…	1391
30	1852364.SAMEA4519250.GCA_900104595_01110	0.999647	UA	unannotated protein	None	None	No	None	0	None	MGKDYTIGLDIGTNSVGWAVLRDDLDLVKKKMKVFGNTDKKALKKNFWGVSLFDEGQTAADARMKRTMRRRLARRHQRIVFLQEEFFQKAMNEKDANFFHRLNESFLVEEDKEFNRHPIFGKLEEEKAYYKKYPTIYHLRKELADSTQQADLRLVYLAMAHIIKYRGHFLIEGKLSTENTSVSETFKVFLDKFNEASKIADNELKLDTTIDVEKVLTEKSSRSRKAENVLNFFPTEKKNDTFDQFLKMIVGNQGNFKKTFDLDEDAKLQFSKEDYDTELENLLGMAGDGYGDVFEAAKNAYNAVELSGILTVQDSLTKAKLSAGMIKRYDDHKEDLALLKKFFLNNLGYEEYVSYFKGDGKKDNNGYASYIDGHTKQDDFYSYTKKMLDKVEGADYFLA…	1342
31	39498.SAMN02745115.SAMN02745115_00320	0.999646	C9	CRISPR-associated endonuclease Csn1	None	None	No	None	0	None	MENKQYYIGLDVGTNSVGWAVTDTSYNLLRAKGKDMWGARLFEKANTAAERRTKRTSRRRSEREKARKAMLKELFADEINKVDPSFFIRLEESKFFLDDRSENNRQRYTLFNDATFTDKDYYKKYKTIFHLRSDLINSDEKFDVRLVFLAILNLFSHRGHFLNASLKGDGDIQGMDVFYNDLYESCVEFEIDLPQISNTDNFEKILSQKGKSRTKILEELAKEMSISKKDKTKYAILKLICGMKIKVGDIYADEDIQDEDKKKDLGFRESNYEERALEVKEIIGDEYFDLLEKAKAVHDKGLLSNIIGNSKYLCEARVEAYENHHKDLLKIKELLKKYDKKAYTDMFRKMTDKNYSAYVGSVNSNIAKERRSVDKRKIEDLYKYIEDTALKNIPDDNKD…	1391
36	864565.SAMN00120458.HMPREF0379_1981	0.999637	C9	CRISPR-associated protein| Csn1 family	None	None	No	None	0	None	MENKQYYIGLDVGTNSVGWAVTDTSYNLLRAKGKDMWGARLFEKANTAAERRTKRTSRRRSEREKARKAMLKELFADEINRVDPSFFIRLEESKFFLDDRSENNRQRYTLFNDATFTDKDYYEKYKTIFHLRSALINSDEKFDVRLVFLAILNLFSHRGHFLNASLKGDGDIQGMDVFYNDLVESCEYFEIELPRITNIDNFEKILSQKGKSRTKILEELSEELSISKKDKSKYNLIKLISGLEASVVELYNIEDIQDENKKIKIGFRESDYEESSLKVKEIIGDEYFDLVERAKSVHDMGLLSNIIGNSKYLCEARVEAYENHHKDLLKIKELLKKYDKKAYNDMFRKMTDKNYSAYVGSVNSNIAKERRSVDKRKIEDLYKYIEDTALKNIPDDNKD…	1391
38	272626.SAMEA3138320.gene:17567131	0.999637	UA	None	None	None	No	None	0	None	MKKPYTIGLDIGTNSVGWAVLTDQYDLVKRKMKIAGDSEKKQIKKNFWGVRLFDEGQTAADRRMARTARRRIERRRNRISYLQGIFAEEMSKTDANFFCRLSDSFYVDNEKRNSRHPFFATIEEEVEYHKNYPTIYHLREELVNSSEKADLRLVYLALAHIIKYRGNFLIEGALDTQNTSVDGIYKQFIQTYNQVFASGIEDGSLKKLEDNKDVAKILVEKVTRKEKLERILKLYPGEKSAGMFAQFISLIVGSKGNFQKPFDLIEKSDIECAKDSYEEDLESLLALIGDEYAELFVAAKNAYSAVVLSSIITVAETETNAKLSASMIERFDTHEEDLGELKAFIKLHLPKHYEEIFSNTEKHGYAGYIDGKTKQADFYKYMKMTLENIEGADYFIAKI…	1334
39	1122226.SAMN02440658.GCA_000423405_02299	0.999634	UA	unannotated protein	GCF_000423405.1	Mesonia mobilis DSM 19841 G551DRAFT_scaffold00001.1_C| whole genome	Yes	None	0	TTAACTTTATTAGAAACCGGCGTAAACCATATTCCTTTTTCGGTAAATGCAGATGATGAAAGTTCTCAGGAATACCGAATGGCATTAGTATTTAGCAATGAAGAAAACTTAGGAACTCAAATCACAGAAGAAAATTCTTTAGTAATGTATCCTAACCCGATTAAAAATGAAAGTCTACATATAAGACTAACACAAAATTTCGCCTACGAAGACTTAAAAATCAAGGTGACTAATATGATGGGACAACAAGTTTACACCTCTGAAATTAATGCATCAGGACTTCGTCAAATTCAAATTAACGAAGCAAATACCTGGGAAAGTGGTGTTTACATGATCTCTTTAGATAACGGTAAGAATACTATTACTAAAAAGATTATTAAACAGTAAAATTTTAAATAG…	MKRILGLDLGTTSIGWAFVNEAEKDNEESSIIKTGVRVVPLSTDEENDFKKGNSITINADRTLKRGARRNKFRYQLRRKALIKELKNIGFINENTKLTETGNNSTHELLRLRNRAVIEKMEKDEFARILLSINKKRGYKSSRKANSSEEGELIDAMGITKKLYEQNLTPGEFSYQLLKEGKKAIPDYYRSDLENEFDKVWKRQKTFYPDILNKILRKELVGKNKNQTWKICENPFDIEGIKLEGNRDEKKLEKFRLRKIALTEQIDLEHLAIVLQEINNEINKSSGYLSEISDRSKELHFNNLTVGQYLYNQIAQNPHKSLKNQVFYRQDYLIEFQKIWDKQAEFYPALTEKLKDKIQNEIIFYQRRLKSQKGLISYCEFESWEQNATVDGQVKHKTVG…	1371
42	76595.SAMN05660313.SAMN05660313_02303	0.999628	C9	CRISPR-associated endonuclease Csn1	GCF_900119145.1	Cellulophaga fucicola strain DSM 24786| whole genome shotgun	Yes	None	0	TGCATTATCTCCTTGTTCAAAAACAAATTCAATAGCATTCTTAGAGTTTACTGACTCTTTCAGCTTACTTCCTTTTTCTACAACAGAAAAAGATGTTAACGGCTGCTGACTATGCTTTATTAAATCTTCTGTAAATTTAAAATTTAAAGACTCTTTGTTTTCACTTAAAACACCTAAAGACAAAGAATTTATAGGTTTTACAGTTCCGTCATTTGCCGCTATCATAATTACACCTTTGTATTTTTTTAAAACAAAATCTGTAATATGATCACCTATAACATTAATCATTTTAGGCTTTCTTTTTCCTAAAACAATTATGTCTGGCTGTTGCTCTTCAATCTGTTTTGCTATTTCACTTTTAACGTTTCCAAAAGAAAAACTATGCTTAATTTTTACATC…	MKRILGLDLGTNSIGWALVNEAENTSEQSEIIKLGVRVNPLTVDEKTDFEKGRPLSVNADRTLKRGARRNLQRFKLRRKNLIEILLKSKIIFDDTFLTEIGKNTTHQTLGLRAKAANEKIELLDFAKVLLAINKKRGYKSSRKSINEDEGVAIDGMSVAKTLYENNLTPGQYVLNLLENNKKYIPEFYRSDLQSEFDMVWNNQKTYYPEILTETLYKELQGKNKGATWAICQKPFNIAGEKLEGKAQEQKLKKYQLRVQALTEKLDLEHLAIALQEINNDANKSSGYLGAISDRSKELYFDKITVGQYLHSQIKINPHTSLKNQVFYRQDYLDEFEQVWETQAKHHPILTNALKEEVRDVIIFYQRKLKSQKHLISNCQFEKYHKAIPKSSPLFQEFKI…	1384
43	439219.SAMN02910293.SAMN02910293_00168	0.999626	C9	CRISPR-associated endonuclease Csn1	GCF_900104235.1	Streptococcus henryi strain A-4| whole genome shotgun sequence.	Yes	None	0	TCCTTTATTTTATCTAAAATGATAGAAAAAACTGCTGGACTTGTCCAACAGTTAAATACTTTTAGAGTGAGCTGGCGCTAAAGGTGTCACCGTGTTCAATATCGCCGTATTCAAAGCCACGATTAAACCAACGTTTACGTTGCTCCGATGTGCCATGAGTGAAACTATCAGGATATGTTTTCCCATAAGCTTCTTTTTGCAAGTGATCATCACCAACAGCATGGGCAGCAGTCATGGCTTCTTCAAAATCCCCTTCTTCAAGAAGTCCCTCCCCTTGAACATAATTTGCCCAGGCTCCTGCATAGTAGTCTGCTTGAAGTTCGAGGCGGACATTAAGGGCATTAGCATCCTTTTCAGACAGGCTTTGGTATTTTTTATGATAAGCGGACATGGTACCAA…	MKKSYSIGLDIGTNSVGWAVITDDYRVPAKKMKVLGNTDKEYIKKNLLGALLFDSGETAETTRTKRTARRRYTRRRNRILYLQEIFAEEMSKVDESFFHRLDDSFLVEEDKRGERHPIFGNIADEVKYHEDFPTIYHLRKYLADSAEKADLRLVYLALSHIIKYRGHFLIDEPIDIRNIDSQVLFEKFLDAYDSVVENSHLSEEKTTISDVINLKVSKSRKVEALLAQFPQQKKNSFFGNLVSLFFGLTPNFKSNFDLSENMKLQISKDSYDEDLENLLGMIGDEYSDVFVAAKNLYDSILLSGILTTKDLSSKASLSASMIERYDEHKKDKQLLKDFLRDNIGRDAFKEVFYDDSKNGYAGYIKGKTSQEDFYKYLKNKLGKVAGSEYFIEKIDRDDF…	1378
46	1895794.SAMN05660561.BGO48_06240	0.999623	C9	type II CRISPR RNA-guided endonuclease Cas9	GCF_001898335.1	MAG: Mucilaginibacter sp. 44-25 SCNpilot_cont_1000_p_scaffold_1|	Yes	None	0	TGAGGAACGAAGCATCTATCTACGCTATAATTGTTTGAAGGATGATCCGCTTTCGCTCAGCATGACAAGATGTAATTACCTTTCGTATATAGAAGGCATCAGGCCGCTACTTCTTCGCTATCCTGTAAAATTTACCGCTATCGGTTAAGCCGTACAGGGCGCCGTCCTTGCCGGTAACCAATGCCCGCCAGCGTTCGTTTTTATCGCGCAGCAAACGCTCCTCGCCTACCACTTTATTGTTCCTGATCACCAGGCGCGCGATGTGCGAGCCGCTTAAGCCGCCTACAAACAGGTTGCTCTTCCACTCGGCGATATTCCCGGTGTAAAAAGTAATGCCACCGGGCGATATGGTAGGGTCCCAATAATAAATGGGCTGCGTCATGCCTTCTTTTTGCTGTA…	MKRILGVDLGTTSIGWAYVHEAETKQEQSCIIKLGVRVNPLTTDEKDDFSKGKPVSVNADRTLKRTARRNLQRYKLRRQNLIELLLQAGLIQPGTPLAETDEGSTHQTYALRARAATERIEKEELARVLLMINKKRGYKSSRKAKNEDEGQLIDGMEIAKRLYHENLTPGQLAYRLLQEGKKSLPDFYRSDLMAEFDKVWRLQATFYPEIFTNEFRKDIEGKGQRATSAAFWTRYGFNTAENKGNWHERKLRAYQWRAAATGTRLTEAEAAYVIAEINNNISNSSGYLGEISDRSKELYFNNQTVGQYLYHQLQQNPHANTKNKVFYRQYYLNEFETIWQTQAVYHSELTPELKNEVRDVVIFYQRKLKSQKDLVNFCEFESKIVEYEKDGKKVKYQMG…	1387
47	1262886.PRJEB787.BN563_00577	0.999621	HP	putative uncharacterized protein	None	None	No	None	0	None	MGKEYYLGLDIGTDSVGWAVCDTNYKIPKFKGNAMWGIRLFEKSNSAEERRGFRSSRRRTQRKRERLKLLEMLFDEEISKIDPAFFIKLRESNLYLEDKSTKIPYCVFSDENYTDKDFHRDYPTIYHLRNELIKSNKPHDVRLVYLALHHIIKNRGHFLFDYSYKNDKSGDFMPIYNDLKNYFYDNYEIELDCSDVDEFANTLKDKSKGKTKKNAEIAELFGVSKKYDKVLYSALSLLSGSSVKLFDIFDDEALKDVEKKSVSFSSGFDDNANDFQSYLGERFELLEKLKAVYDWAVLADILDGKEYISEAKVAIYEKHKRDLKTLKKYIKIYMPEKKAEIFNISSKDNNYVAYSKHIKTSNGTGVLISTCTQEEFCAYLKKTLGICKDASYEEMFKEI…	1333
48	1423747.SAMN02369428.FC69_GL001629	0.999618	HNH	HNH endonuclease family protein	GCF_001435065.1	Latilactobacillus fuchuensis DSM 14340 = JCM 11249 strain DSM 14340	Yes	None	0	TATAAATCTTTCAAAGCCACACGTCGTTCGAACAGACCGGTCGGTGATTGGTAGATGATTTGGGTCTCAGGGCTAAGCGATATCCCATTAGATTTTTGAAGTTTTCCAAACGGCGTAGACATATTTAGTGCTTTTAAATCCCCCATCGCTGCATTCGCATGTAATCCAATCAAAATTCGATCTAAAATTGTCTTTTGTCCCACCTGAATTAATTTATGATTCTCCCATTGATCCTGCCATGGTAATTCGTTAAATTTATCACGTCCTACAAATAATTTCTCTCTAAAACTATTCATGTCATACAGTGGGAAATATTTCTGAACTCGTTCTAATATTTGATCATAAACAACTGTTGCCTGTGCCTCCAACTCAGCCTTTGGCAATTGGCCATTTAACACT…	MNKRYNIGLDIGTNSIGWSVVNDQSQLVRIKGKLGYGVRLYDEGQTAEDRRLFRTTRRRLKRRKWRLGLLREIFEPYITPQDATFFLRQKQSNLSPKDLQKQQPQIGLFNDRLDSDFHYQYPTIYHLRYALMTEKRQFDLREIYLAMHHIVKYRGHFLNAAAASSFKSGEIDLAKDFAALNQIFGTIFSEVGFSLSESNLDEIKSILLDNNLSASVRQRKALPLIYQTAASKDSEKQYKAIATELLKAILGLKAKFNLITGIEVEDVKAWTLSFNAEDFDAKLSDLNIADNDDAVQIIEILRALYSGVLLTGIVPEGQSISQAMIDKYEAHKAHLIMLRSIREQLSDKENKALEKAYDDYIDHPEDKQHGSREDFYAAITKVLKKDSEDTNIIEILKLI…	1364
49	29394.SAMN06236401.BWX42_01730	0.999618	C9	type II CRISPR RNA-guided endonuclease Cas9	None	None	No	None	0	None	MQKNYTIGLDIGTNSVGWAVMKDDYTLIRKRMKVLGNTDIKKIKKNFWGVRLFDEGETAKETRLKRGTRRRYQRRRNRLIYLQDIFQQPMLAIDENFFHRLDDSFFVPDDKSYDRHPIFGSLEEEVTYHNTYPTIYHLRKHLADNPEKADLRLVYTALAHIVKYRGHFLIEGELNTENTSISETFEQFLDTYNDIFKEQLVGDISKVEEILSSKQSRSRKHEQIMALFPNENKLGNFGRFMILIVGNISNFKPVFDLDDEYKLKLSDETYEEDLDTLLGMTDDVFLDVFMAAKNVYDAVEMSAIISTDTGNSKAVLSNQMINFYDEHKVDLAQLKQFFKTHLPDKYYECFSDSSKNGYAGYIDGNTNQEDFYKYIEKVMKTVKSEEKDYFLDKIDREVF…	1332
54	1505723.SAMN04487792.SAMN04487792_1350	0.999612	C9	CRISPR-associated endonuclease Csn1	GCF_900112665.1	Lactobacillus bombicola strain R-53102| whole genome shotgun	Yes	None	0	GACCAACAAAAATACTTAAATATTGCTTATATGAAAGCAGAACAAATGAAATCATTAGCACATGATTTACTTGAGTATACAACGTTGAAATCAACTAATATTAAACTGCAACTTGCGCCCTTACATATTTATTCAATGTTGGAACAAGTTGCAGCTGGCTTTGAATTTGAAGCGCACGAAAAGGGGATAACTTTTAATATTGAAACTAGACCTAAAGATTTGACAATTCAGGCAGACCCAGAAAAATTGGTACGGGTCTATAACAATTTAATTGCTAATGCCTTAAAATATGGTACAGATGCAACTCAAATCAATTTGATTGCTAATTTAGTTAACAATAATGAAGTTGAGTTACGTGTTGAAAATAATGGTGCAGCAATTCCTGCAGATTCCTTGAAA…	MTKLNDDYILGLDIGTNSCGWAVTDKKNNLLKLRGKTALGSHLFEEGHSAADRRGFRTTRRRLKRRKWRLGLLEEIFAEEMAQVDPSFFVRLHKSWISPLDKMRTKYPAIVFPTAEEDSEFYKKYPTIYHLRHALMTEDKRFDLREIFLAIHHIVKYRGNFLQDTSINNFNASKIDVGPVLSDLNNSYRQLTDENLDSIQFKIENAGQIEAVIRGQDDERTLYKSDKVKKIAQLLVDSSDKAAKNVAKQVANAIMGYKTQFETILNKEIDKIDKGSWEFKLTDADADDKLESLLTELNEQEETIIAEIRKLFGAITLSNIVYEGMTLSQSMVEKYNQHGNDYKLLKSVAKNHHDKQKAENLRLAYDLYVNYRHGRLLKAKTTLKKWHKGSGVLSKEEFY…	1396
55	1122983.SAMD00004645.GCA_000613945_00767	0.999612	UA	unannotated protein	None	None	No	None	0	None	MKRILGLDLGTTSIGWALVNEAESDNEKSSIVRLGVRVNPLTVDEKSNFEKGKAITTNSDRQLRHGARINLQRYKLRRQNLRDCLQKQGWLGAEPIYEEGKASTFETYELRAKAAEEEISLHEFARVLFMLNKKRGYKSNRKANNKEEGQLFDGMTIAKKLYEEHLTPAEYSLQLLNNGKKFTQGYYRSDLNAELERIWDEQKKYYPEILTDEFKQQLEGKTKNNTSKIFLAKYGIYSADLKGLDRKIQPLKWRVEALQQQVDKDVLAFVISDLKGQIANTSGLLGAISDRSKELYFNKQTVGQYIRASLKENPHISIKNKPFYRQDYLDEFEKIWETQATFHKQLTSELKQEIRDIIIFYQRPLKSKKGLISVCELEQRKVKATIDGKEKEITIGPKV…	1380
60	119224.SAMN03955537.AKK44_08325	0.999609	C9	CRISPR-associated protein Csn1	GCF_001302265.1	Streptococcus phocae strain ATCC 51973 contig_1| whole genome	Yes	None	0	CAAGATTTCGTACTCGCGCCATTTGTCTCAGCTAGACTTCAGCTTTAAATGATTCTCATATTATTAAAACGATTATACCATTTTAAGCCTTATAAATCAATGATTTCTAAAGGTTATTCTTTTATCAGTTGGTGCTAAATCTGAAACTTACTTATTCCTGTGGCTGTGGTGAGAGCGGTTATATTATTAAAGTAAAAGAAAATTTAAAAAACTCTTGCATTAATGCATTATTAAAGATAAAATAGTGGCATAAAAGCGTCAATATGGCGCTTTCTATTACTGGCTAGGAAAAATTAGGTATTCTTCTTAGCTGCTTAGACAAAAATGATTTTATTAAAATCATCTCAATTTTTAGGTGTTGTCAAAGGAGACCGCTATGGTAGAGAAAAAATCGTACTC…	MVEKKSYSIGLDIGTNSVGWAVITDDYKVPAKKMKVLGNTSRQSIKKNMIGALLFDEGGPAASTRVKRTTRRRYTRRKNRLCYLRDIFESEMHTIDKHFFLRLEDSFLHKSDKRYEAHPIFGTLQEEKAYHDNYPTIYHLRKALADNTEKADLRLIYLALAHIIKFRGHFLIEGALSANNTDVQQLVHALVDAYNIMFEEDQLDIEAIDVKAILTEKISKTRRLENLISNIPGQKKNGLFGNLIALSLGLTPNFKSHFNLPEDAKLQLAKDTYDEELNNLLTQIGDEYADLFLSAKNLSDAILLSDILTVNGDGTQAPLSASLIKRYEEHRQDLALLKQMFKEQLPDLYRDVFTDENKDGYAGYISGKTSQEAFYKYIKPILETLDGAEDFLTKINRED…	1368
63	1520812.SAMN02910398.SAMN02910398_00330	0.999607	C9	CRISPR-associated endonuclease Csn1	GCF_900112195.1	Butyrivibrio sp. YAB3001| whole genome shotgun sequence.	Yes	None	0	ATCGGTCCGCCGGTAGGATAAACTGTCATATCTTTGCACAGTCCCTCACTTGGCGCAAGCATGATGCAACGCACTACATCTTCACCGATATGCTGTGATACTTCCATCACCCTCTTTTTATCTTCAACATAAACTATAAGCGCATCACTGATAAAAGGAAGGTCACCATCTTCAAATCTTACATCCACTACAGGTCCCATGACCTGCGCTATCTTTCCAGTATTCAATAGAGTTTCCTCGTTTCATCTATCATCTTGGCATCAGGACTTATCCTGGCCTTTTCAGCAGCCTTAGCCATTTTGGCTCTCTTAAGCGCCTTGGCTCCACTTACAACCTCAGTTATCTCCTGGGTTATCATAGCCTGCCTTTGCCTGTTATATGTTCGCTGAAGATCATCAA…	MNTGKYYVGLDMGTSSVGWAVTDDSYVLQRAKGKDMWGVRLFSEAKTAEDRRTARIGRRRRQRQVARINYLTMCFAQAIEAVDSGFLLRLKESKYHFEDRSEDNKQKYAIFNDKDFNDTDYLKKYPTIFHLRAELLDSNPIKPHDVRLVYLALLNLFKHRGNFLNESLSVDGKEASMNDAYRHLVETASLFDISVPEIVEASEIEQTLSRTDISKKKKLELLLKTVGITKKESPEVYEILQLCCGMKGKLFNIFGDVVDEENKNYSFAFSDSNYEEKVAEIIDIIGDEYYELVAGAKEIYDIGILANIMKGEQYLSIARVNLYNSHHEDLILLKKILKKYSKSAYESFFRKMSDGNYSAYVGSVNSDKEKVRRNGNKGRGQDELYKTINDILKKLPEKA…	1380
64	1262791.PRJEB812.BN588_00731	0.999603	C9	cRISPR-associated protein cas9/csn1 subtype II/nmemi	None	None	No	None	0	None	MENKYYVGIDLGTSSVGWAATDENYNFLRLKGKTAWGARLFDGANTCQKRRERRSKRRRMARRKYRLLLLNQLFAEEMAKVDKTFFLRLANSTYWAEDKAKDDKGNDLGKNIIFKTWKEESEFYNNYKTIWHLRNELVKNNDNAFSDLRLVYLAIHHIIKYRGNFLTEGDNFNEKPTVELIRELNSILSKLDEENSNDFLLDDEESIIEDENNKYISEDKLDKLLEILKSDEYKSKKDKQNDIDKLFVKNRSQLIKKYIDMYKVLVTGGSFKISRIDKELGDLEIDFNNGFDENLDEIKSKLGNAIDLVFNAKKIHDYNSLSKLFGDKNANKNLSQIMVDVYDNHKKDLRNLKKVIRSVDVKLDKKGKESLYYSIFRPIKLTKEDNKRDENNKKTKKSQ…	1398
65	1071918.SAMN05421544.SAMN05421544_1126	0.999603	C9	CRISPR-associated endonuclease Csn1	GCF_900101995.1	Riemerella columbipharyngis strain DSM 24015| whole genome shotgun	Yes	None	0	TTATCGGCGGTTAGGGTTTCCTCTTCATCCCAGTCAAAATAAAGATTTTCTAAGGGTTTATATACTGGAGATAGTTTTACCAATAACGGAATCAGCTGTTTATTGACAATAGATTTAACCCAAATCCTATCCGAAGTAAAACGGGCATTCGCCAGCTCGTACTGCACTTCCACAGAACCTACAAAGCCTTTTTCATCGGTCAAACCTGTGCCACCAAGATAGCGTTTGGATATTTCGTTATCGGCCCTTTTGATTAAAGTATCGAAAGTCTCCCCACTATTGGCGTTGGAGAGGTTAGGAATATCAAATTTTTCACCCCCACGCGCAATCATAAAGCCATTGCGCTTGAAATGCGTTGCCATCTCAAAAAGTTCCATCATACGGCTGTCGTCCTCTCGG…	MKPKRILGLDLGTNSIGWALVEESASIEQPSKIVKLGVRVNPLTTDEKNNFEAGKPLSTNADRTTKRGARRNLQRYKLRRENLIQLLIEHHLINKNTPLTEIGKGSTYETLSLRAKATKEKISLEEFARVLLAINKKRGYKSSRKVNNEEEGQAIDGMAVAKKLYDEQLTPGQYVYSLLSQNKKYVPDFYRSDLKTEFDKVWHFQKQFYPEILSDELYKALQDKNKTQTWAICKHPFQIEGITLKEKGAELKKKKYELRSLALSEQFDLERLAIVLQEINNNLNQSSGYLGAISDRSKELYFNKETVGEYLWKQIQKNPHTSLKNQVFYRQDYLDEFEQIWATQAKFHSQLTDELKEQVRDVVIFYQRKLKSQKGLLSFCQFESQIQKYTDPETGKEKK…	1385
75	544644.SAMN05717228.BHV81_09745	0.999589	C9	type II CRISPR RNA-guided endonuclease Cas9	None	None	No	None	0	None	MKKVLGLDLGSSSIGWAYVHEAEDGDKLGSSKIIKLGVRVNPLTVDEQRNFEQGKSITTNALRTLKRCMRRNLQRYKLRRENLIEVLKKHGFISDASMLSEQGNYTTFETYRLRAKAAVAEISLEELARVLLMINKKRGYKSSRKNRGEDEGKFIDGMSVAKQLYDRGITPGQFSLELLKEGKRHLPDYYRSDLQNELDRIWDFQQSFYPEILTQNFREQIRDKGQKNTSQIFLREYQIYTADNKGTDKLLRALEWRVEGLSRKLSVEELAFVMSDLNGSISGSSGYLGAIGDRSKELYLGRQTVGQYLMEKLNTNPNGSLKSKVFYRQDYLDEFERIWETQAGFHKELTPELKKEIRDIIIFYQRSLKSQKGLISFCELESKLVEIEVNGKMRKKVVG…	1392
77	1189612.SAMN02469969.A33Q_2779	0.999588	C9	CRISPR-associated protein| Csn1 family	GCF_000295935.2	Indibacter alkaliphilus LW1 Indibacter_contig_30| whole genome	Yes	None	0	CCAAGCCCGTTGTCAGCGACTTCAAAATGCCAGATATCTCCTTCTTCATAGGTTTTGATTTCTACTATAGGATCTCTATCCTCACTCTTGTATTTGAGCGCATTAGAAATTAAATTTTGAAGAACCTGCCTGATATTCGGTCTTTGTGATTTGATCGTAGGAAGGCTAGACCAAATTAGCTTTGCCTTGTTTTCTTCAATATTAGTTTGGAAAAGAGAAGTGATTTCTTCCAAAAGCAAATTCAAATTGATTGACTCGCTGGGGATGTGAATCCTGCCTACCCTGGAATACTCCAATAGATCCAGAATGATTGATTTCATTCTCATAGCGCCCTCAACTGCAAACCGGATATATTGTACTCCCTTGTCATCGAGTTGCTCAGCATATTTTCTTTCTATC…	MKKILGLDLGTTSIGWAFIKEPEKDVVGSEIVDMGVRIVPLSSDEENDFAKGNTISINADRTLKRGARRNLQRFKQRRNALLETFKEKNLIPSNFQYAEDGPSSTFSTLKLRDKAAKEKIELDDFVKVLLQINKKRGYKSSRKAMSEEDEGTAIDSMGIAKELYENDLTPGQWVYEALKNGRKNVPDFYRSDLQEEFKKIVNYQSEFYPDILNTSFVEDWMGKASTPTKQYFNKRGVQLAENKGKREERRLQEYKWRAEAVNFKIDLSEIALILSQINSQISNSSGYLGAISDRSKELYFKNLTVGQYLYQQVKKNPHTRLKGQVFYRQDYLDEFEKIWSVQSSFYPQLNDELKQEVRDVTIFFQRRLKSQKHLISNCEFEEHHKVVPKSHPIFQEFRI…	1354
78	502558.SAMD00060993.EGYY_25780	0.999587	UA	None	None	None	No	None	0	None	MNLRHVGNYNIGLDMGTASVGWAAIDEQGELLHFKGKPTWGSRLFDSANTAATARMPRGQRRRYIRRRWRLDLLQKFFSEEMAEKDPEFFIRLRQSSLWPEDREGGHTAYHWPLFNDSDFNEKEYYEKFPTIFHLRQWLMETDEKADIRLIYLAFHNIVKHRGNFLQENNDSLSAQNANMRESLESFCIALEEWCDEKELTCSCDPQKLEHLFKEVKYRSDIRDGFAALLGLACSGENEVDVKAMAKEMGKAIVGYKADFSKIFTECDKEGSSFRLSDDEGPEAFLDICPDDGIALFEAIQMVYSSFILTGMLTEKGLSLSKISAYNQYGQDLESLKALVKEYVPNEYSSFFRGPTYSGSTEYDPSKAQGYTRYNLGPSKKGSGAKPMAYEDFKKSVEQ…	1380
80	295069.SAMN05421856.SAMN05421856_10856	0.999584	C9	CRISPR-associated endonuclease Csn1	GCF_900109935.1	Chryseobacterium taichungense strain DSM 17453| whole genome	Yes	None	0	ATCTACAATGTTCTTCCAGGCTTCCTGCTGCTCGTCGTTCCAGATGCCGACATCGTTCAGGGTGGCAAGTCCTTCCGGAGAAACAGCGGTACATTCGGTGAGGATCAGTCCTGCACCACCTACGGCACGGCTGCCGAGATGTACAAGGTGCCAATTGCCGGGAATACCATTGTTAGCGCTGTATTGCTGCATCGGCGATACAACGATTCTGTTTTTCAGGGTAAGGCTGCGGAGATATAATGGAGAAAATAAGTTCATTTTAATTGTTTTGTGAGGTTAAAAGATGTTCTGCTTCTTGAAGTGATGATACGAGTATATTTTTTACTTCATTAAGTGTCTGATTCAGCACATGCTGATGTTCATTAGGTTTTTCGAGGATGTCCAGCTTTTCTTCCAGCA…	MTKNILGLDLGVSSIGWAYVQEDSKNYENSKIIKLGVRVNPLTVDEQLNFEKGKPITTNAGRTLARSARRNLQRFKLRRANLIDILKKNHILKESDLLAEVGKNSTFQTQELRAKAAKEKIELSEFARVLLLINKKRGYKSSRKAKNEDEGQIVDGMAVAKKLYEENLTPGEYSYQLLQQGKKQLPDFYRSDLQAEFDKVWSFQKQYYSEILTEDLYKELQGKNKNATWATLKEPFSLVGIKQTGTMQEKKVEKYFWRSEAVKRQLDFESLAVVFQEINSNLNNASGYLGAISDRSKELYFHNQTVGEYLFQQLKVNPHTKLKNQVFYRQDYLDEFEKIWETQLKYYKELTKELKQQIRDIIIFYQRKLKSQKGLISICEFENREIEITENGKTKKKTV…	1395
81	1262792.PRJEB817.BN593_00816	0.999582	HP	putative uncharacterized protein	None	None	No	None	0	None	MKTDYFMGLDMGTGSLGWAVTDSSYHLCRAHGKDLWGVRLFETAQTAEERRVFRCNRRRLDRRKRRIQLLQDIFAPEIYKIDPGFFLRLKESRYLPEDKKNLEGKTPELPYALFVDKKYTDKDFHKEYPTIYHLRLRLMQDRTPADVRLVYLALHHLIKHRGHFLFAGIEADKVTDFSAAFSEFLRIVQEQELDISFTPDEESSQIIKETLQNTNFTRSKKSTELIKGLKASTGCEKALLKLISGCKVKLSAVFDDPGCDAYEKPQVCFAESSYEDYAAILEDELEDRFIVIAAAKALYDWSVLVNILGEASTVSEAKVGIYEKHRRDLKYLKHLVKTNLTREDYQDLFVKAGAKKNNYCAYIGMTKKNNKKVVLEEKRCTKEDFYAYLKKEIYSKVQE…	1340
84	109790.SAMN05596977.BFX48_07075	0.999581	C9	type II CRISPR RNA-guided endonuclease Cas9	None	None	No	None	0	None	MKEIKDYIIGLDIGTNSCGYVVTDKQNNILKLKGKTAIGARLFKEGQAAADRRSFRTTRRRLARRHWRLGLLEEIFDPEMEKIDPNFFRRLKESDYSPKDSRKQFNAIVFKSIKADKRFYKKYPTIYHLRNALMHDNQKHDLREIFMAVHHIVKYRGNFLREDSVNAFKAAKFSLRGEDGIGPVDKLNDLLKEIYSEYSPELATNNLSKIEDIIKDKNLYKQDKLKQVATLLIKEADSKDKAKLNKDIAKQVANSFMGYMFRLDTLFSLTDVDVKDYKLKFSDANIDESLDDLTSLLTDAQIEFVLELQSIYNTIVLNEIVPDGMSLSESMIKKYDDHKEDLKIFKEYIDSLSDQKKAKKLLSAYNLYVNYRKSDLVEAKNLFKNKKVGDKNFADVISN…	1395
86	1123314.SAMN02441159.GCA_000423745_02089	0.99958	UA	unannotated protein	GCF_000423745.1	Streptococcus plurextorum DSM 22810 G575DRAFT_scaffold00001.1_C|	Yes	None	0	TGAGCTTTATCAACTCCTGCTCTTCCATTTTCAAGAAAAACGAGCAACTGAATGCTTTGAACTCATTGAAGACCATTTGAAGCTCGTCAAGCAGCCATTTTTGACCGTCTTCAAGACCTTTCTCAAATACAAAGCTTACATCATCAACGCACTTGAGTTGCCTTATTCCAATGCCAAGTTGGAAGCGACCAACAAGCTTATCAAGGACATCAAACGCCAAGCTTTTGGATTTCGAAACTTCAAAAACTTTAAAACTAAAATTCTCATCGCTTTGAACATGCAAAGAGAGAGAACCAATTTGATTCTCTCTCGTGCTTAGTTATAAGTCACCCACTACAGTTGACAATGAGCCAAAATTGGGTACGGACTAAGCCTTATTTTAACTTGCTGTGTTGTTTC…	MQKTYSIGLDIGTNSVGFSVVTDDYKVPSKKMKVNGNTDKKYLKKNLLGTLLFDSGETAAGTRMRRTTRRRYVRRNNRLRYLQEIFADQMEQIDPNFFHRLKESFLDEEDKQFEQHPIFGTLAEEVAYHQQFPTIYHLRKHLADSKEQVDLRLVYMALAHIIKYRGHFLIEGGLESQAVGIQQLFDEFVQVYDSVFEGSDLVSIHAEVEPILVDKLSKSVKKDRVMQLFPTEKSNGNFAEFMKLIVGNQADFKKVFSLDEKAVLQLSKDTYEEELADLLGKVGDDYLDLFHAAKRLYDAVLLAGIITSQDIATKAPLSASMVQRYEEHQSDLKALKKHIPNYKPDERKLYKEMFNDSTKNGYAGYIEGGVKQEEFYKYTKALLSEIENSQYFIDKIERE…	1347
87	482234.SAMN02428975.SCAZ3_06950	0.99958	HP	putative cytoplasmic protein	GCF_000268305.3	Streptococcus canis FSL Z3-227 contig1end| whole genome shotgun	Yes	None	0	CAGTCACCTCCTAATTGACTCAAATCAGTCCTCGTTTCGTAAAGACCTGTGATGGATTGATAGATGAGAGTTGCATCTAAAACTTCTGTCACTGTTTGATACCTCAATCTTCCTTGTTTTACATCCAAGTCCAAAAATGTAAATCCTCCTGATGCTCCAAAAGAAGTATATTTAAGTAAAGAAACAAATGAATTTGATAAGAGGATAGAATCTGAAACTGCAAATTGCTCATCAAAAGAAGATTTTAAATTTGAATTCACCTTATTCTTCAGAATATATTTCTCAGAGAAGTCAATAATTTTTTCAAAAATCTCCTTGAATTCCTCACGATGTTGCTCTATATATCCTAAATTATTTGAACCAGTCGTAGCTGAAATATTTTGGGTATAATATAATAAT…	MEKKYSIGLDIGTNSVGWAVITDDYKVPSKKFKVLGNTNRKSIKKNLMGALLFDSGETAEATRLKRTARRRYTRRKNRIRYLQEIFANEMAKLDDSFFQRLEESFLVEEDKKNERHPIFGNLADEVAYHRNYPTIYHLRKKLADSPEKADLRLIYLALAHIIKFRGHFLIEGKLNAENSDVAKLFYQLIQTYNQLFEESPLDEIEVDAKGILSARLSKSKRLEKLIAVFPNEKKNGLFGNIIALALGLTPNFKSNFDLTEDAKLQLSKDTYDDDLDELLGQIGDQYADLFSAAKNLSDAILLSDILRSNSEVTKAPLSASMVKRYDEHHQDLALLKTLVRQQFPEKYAEIFKDDTKNGYAGYVGIGIKHRKRTTKLATQEEFYKFIKPILEKMDGAEEL…	1375
89	1262970.PRJEB827.BN603_00131	0.999576	HP	putative uncharacterized protein	None	None	No	None	0	None	MKQDYYIGLDMGTESVGWAVTDVDYNLIKKRGQDYWGVYLFDEAQTAQGRRAFRTNRRRLARVRHRLNLLQELFDSEISAKDFGFFYRLENSKYFDEDKPEIARGKFLLFNDKDFGDKEYYKNYPTIFHLRNALRTQEIKDVRLLYLAVHHILKNRGHFLFGEQDFNVNDASDVSGEFEKINRFLSENDGAGFDREKIPEIFETLCNENLAKRERKEKILELAGNSKNKLLGEAVNAVVGLNFSLSKMFGEDRDFQGENKMSFTDSSFEEKLAKARMALDDDEADFLETLKKVQSVASLHNILHGKEFISEAKTEAYETHRRDLSELKKYVRENCPEKYALVFRRQVKKGKKNTSGADENEKDDKKVNNYAAYIGMDKGKGFEKCKKEDFYAFLKKEIG…	1352
91	1423773.SAMN02369490.FD30_GL002021	0.999576	UA	None	GCF_001434785.1	Levilactobacillus namurensis DSM 19117 NODE_1| whole genome shotgun	Yes	None	0	TAAAGGTCGTTCAAACGAACCCGTCGATGAAATAGTCCCGTTGGTGACTCATGGATAAGGACTGCCTGTTCAGTTAACTTAATTCCATTCTTCACTTGAAGTTGCCCAAATTGACCTGTACAACCAATATCTTTCAAGTCGACTCGGGTTGCATTGGCGTGCAACCCACCTAACAGCCTCAACAGGAGCTCACGTTTACCTAAGTTTAGTGTTTTATTCTCTTTCCCATTTTTCCCTATTGTTATACTAAAGCTATTCACTGTAGAACGCTTTTGCAAGAGCTCCTCGGCCGCAAATAGCCGTGACTGAAATTTATTCATTTTATAGAGTGGGAAGTAGTATTTGACCTGTTTACAGATTTCATGATAAACCGCCATCAACTCATCATCCTTTGGTTTA…	MDKKYGIGLDIGTSSIGWTVVDKYGHIIRVKGQTGIGVRLFREGQTAAERRTFRTTRRRLSRRRWRLRLLREIFDEPISAIDENFFARQKASSLAPGDARYQQAFQLFNDRTDQAFYCKYPTIYHLRQALMTESRQFDIREIYLALHQIIKYRGHFLLGGAAKDFQSDKLDLEAYFTTINAQLAGIYSDGSVQLPTLDWNQACQELTDTSRTQSDRKNWLVKELKSYGDSQLKPIYTQIANAILGFKTDLAKIMGINDPEKALSFNLDALDDHRDDVAELLTDEQIPLVNLLAKLHTALELAAILPDGQTLSGKMVEIYETHRKQLKTYKAFIRQLPDRQQRLALKQAYDHYIDQGLNREAFYSEVKAILEKQKPLTATGQAMKKAMDQNAFLLKQRTK…	1376
93	1080071.SAMD00042493.GCA_001431045_01287	0.999574	UA	unannotated protein	None	None	No	None	0	None	MTKPYSIGLDIGTNSVGWAVITDDYKVPAKKMKVLGNTDKNYIKKNLLGVLLFDSGNTAEDRRLKRTARRRYTRRRNRLLYLQDIFSEEMSKVDESFFRRLEDSFYVPEDKRDAKHPIFGTLDEEKAYHKQFPTIYHLRKHLADSSEKADLRLVYLALAHIIKYRGHFLIEGEFDTQNNDVQGLFDEFLVVYDNTFENSSLHVQDVQAEEILTDKISKSAKKDRVLKLFPNEKSNGRFAEFLKLIVGNQADFKKHFELEEKAPLQFSKDSYEEDLEGLLTQIGDDYAELFLSAKKLYDSILLSGILTATDVSTKAPLSASMIKRYKEHQTDLAEFKKFIRQNLPDKYNEVFSDTSKNGYAGYIDGKTSQEDFYKYLKKLLAKVAGSADFLDKVEREDFL…	1345
94	1121130.SAMN02584930.GCA_000519105_00299	0.999574	UA	unannotated protein	GCF_000519105.1	Butyricimonas virosa DSM 23226 K252DRAFT_scaffold00001.1| whole	Yes	None	0	TCTTTTATTGGTTTATATAATAGCTACAATTTCTTCCATTTAATTCTCAAACTATTAGTCACCACGGACACCGAACTGAAAGCCATCGCGGCAGCCGCAATCATCGGGTTGAGTAAAAAACCGTTGATCCCGTACAACACCCCTGCCGCTAAAGGAATACCAATTATATTATAAATAAACGCCCAGAACAAATTTTGTCGAATCGCCCGCACCGTCTGACGCGAAAGCACGATAGCACGGGGAATCACGTTCAGATCGGAAGTAATCAATGTCACCTTTGCCACGTCCACGGCAATATCCGACCCTTTCCCCATGGCAATACTCACGTCGGCCTGAGCCAATGCCTGCGAATCATTGATCCCGTCACCCACCATTGCCACCACTTTCCCTTCGTGCTGT…	MKKVLGLDLGSSSIGWAYVHEAENEAELGSSKIIKLGVRVNPLTVDEQRNFEQGKSITTNASRTLKRCMRRNLQRYKLRRENLIEVLKKHGFISDASILSEQGNYTTFETYRLRAKAAVAEISLEELARVLLMINKKRGYKSSRKNRGGDEGKFIDGISVAKQLYDRGITPGQFSLELLKEGKRHLPDYYRSDLQNELDRIWNFQQSFYPEILTQNFREQIRDKGQKNTSQIFLREYQIYTADNKGADKLSRALQWRVEGLSRKLSVEELAFVMSDLNGSISGSSGYLGAIGDRSKELYLGKQTVGQYLMEKLNTNPNGSLKSKVFYRQDYLDEFERIWETQAGFHKELTLELKKEIRDIIIFYQRSLKSQKGLISFCELESKLVEIEVNGKMRRKVVG…	1392
95	1121333.SAMN02743355.GCA_000686665_00791	0.99957	UA	unannotated protein	GCF_000686665.1	Thomasclavelia saccharogumia DSM 17460 BR82DRAFT_scaffold00001.1_C|	Yes	None	0	GCCATGCTGATGTCCACAGTTTAAGACATTGATCAAAGTTATCATTGTGAAAATAGTCATATCCTTGGTAAATGAGTTCAGTTGTAGTAATTGTATTTGTTTTTGAGAGTTTAGCTAAGTCATTAGCATAAGAAGTTTCGTTAAATGTAGTTTGATACATGATCATATTTCGAATATGTTTTTCTAAAACCTTGCCAATTAAATGTTTAGCTTCCTGCTTACTGCATCCTTCTCGTTGAAGCCTTACATATGTTTCATTGGTGCATTGAGGTTTTTTCATTTTGATTTGATTTTCAACTACATTTTGGATTTCGGTTGTTAGAATTTTATTAGACATACGTTTCTCCTTTATAATAGATATTTTAACATGTAAATAGTAAAAATTATAGAGAAGATGTT…	MDRRKIKYSIGLDIGTSSVGWAVIDNDFKLLKKGNKNMWGSRLFETAETAANRRENRSTRRRYNKRRERIRLLQELMANMVLSVDPTFFIRLSQTTFLDEEDKSALLNGKYQGNYNLFIENDYNDQDFYNNFKTIYHLRNYLCRSTQKEDPRLIYLALHHIVKYRGNFLYEKQDFRLDVSSIEEDLQSVLDKINEFNDLGMVFDELTVIKILNILKEDNNRNQKIDKCLKQIAVDKKNKQIFKYLFSGIVGNQFNFTKMVSNEIIKYEDEDIKLKFSDDNFENKIEEYSIALKEYLEFIELMKKIYSWITLNNILKSGNSISEAMINRYDMHHDDLRKLKKLIKGYDRKVYYEVFRNQSDKLKNYYNYINHPKKVSREEFYKYLKKVLEKINSEEVNYF…	1320
96	759913.SAMEA3138428.SDSE_1207	0.99957	HP	K09952 hypothetical protein	None	None	No	None	0	None	MDKKYSIGLDIGTNSVGWAVITDDYKVPSKKFKVLGNTDRHSIKKNLIGALLFDSGETAEATRLKRTARRRYTRRKNRIRYLQEIFSSEMSKVDDSFFHRLEESFLVEEDKKHERHPIFGNIVDEVAYHEKYPTIYHLRKKLADSTDKADLRLIYLALAHMIKFRGHFLIEGDLNPDNSDMDKLFIQLVQTYNQLFEENPINASRVDAKAILSARLSKSRRLENLIAQLPGEKRNGLFGNLIALSLGLTPNFKSNFDLAEDAKLQLSKDTYDDDLDNLLAQIGDQYADLFLAAKNLSDAILLSDILRVNSEITKAPLSASMIKRYDEHHQDLTLLKALVRQQLPEKYKEIFFDQSKNGYAGYIDGGASQEEFYKFIKPILEKMDGTEELLAKLNREDLL…	1371
99	1723382.SAMEA4555319.GCA_900120405_01268	0.999569	UA	unannotated protein	None	None	No	None	0	None	MKNYTIGLDIGTNSVGWAVIKDDLTLVRKKIKISGNTDKKEVKKNLWGSFLFEQGDTAQDTRVKRIARRRYERRRFRIRELQKIFDKSMGEVDSNFFHRLDESFLVEEDKEYSKYPIFSNEKEDKNYYDKYPTIYHLRKDLADSNQKADLRLIYLALAHMIKYRGHFLIEGDLKMDGISISESFQEFIDSYNEVCALEDENLEIIYNDELLTQIENIFKQDISRSKKLDQAIALFQGVKRQSLFGIFLTLIVGNKANFQKIFNLEDDIKLDLKEEDYDENLEELLSNIDEGYRDVFLQAKNVYNAIELSKILKTDGKETKAPLSAQMVELYNQHREDLKKYKDYIKAYLPEKYGETFKDATKNGYAGYIDGKTSQEDFYKFVKAQLKGEENGEYFLEAI…	1335
102	1500294.SAMN02787088.GCA_000799335_00271	0.999566	UA	unannotated protein	None	None	No	None	0	None	MNKNILGLDLGVSSIGWAYVHEDSKNFENNKIIKLGVRVNPLTVDEQLNFEKGRPITTNAGRTLARSARRNLQRFKLRRSCLIDVLKKNNILSETDLLAEVGKNSTFQTQELRAKATKEKVELSEFARVLLLINKKRGYKSSRKVKNDEDGQIIDGMTVAKKLYQENLTPGQYSYRLLQEGKKQLPDFYRSDLRSEFDKVWNFQKQFHPDIFKEELYTDLQGKNKNSTWAILQEPFSLVGIKQTGTAQEKKTEKYFWRNEAVKKQLDFESLAVVFQEINSNLNNSSGYLGAISDRSKELYFNNQTVGEYLFQQLKANPHTKLKNQVFYRQDYLDEFEIIWDTQSKYHKELTKGVKEEVRDIIIFYQRKLKSQKGLISICEFENREIAITENGRTKKKTV…	1399
103	1123035.SAMN02440477.GCA_000378765_01330	0.999566	UA	unannotated protein	GCF_000378765.1	Psychroflexus tropicus DSM 15496 F598DRAFT_scaffold00001.1| whole	Yes	None	0	CTGCTCCCCAATACACATTGCTTGCTGGTTCCCAGGTATCTTCACGTCCGCCGCTAAAACCAACAATATCAAGTCCCATATCTTCATAAGCTACGGTTCCTGCCAAAATCATTAAATCTGCCCAGGATAGACTTCGACCGTATTTTTGTTTGATAGGCCATAGTAAACGTCTGGCCTTATCCAAATTGGCATTATCTGGCCAGGAATTGATCGGTGCAAAACGCTGCTGACCGTCACGAGAACCTCCGCGTCCATCGGCGGTACGGTAAGTTCCTGCACTATGCCAGGACATACGGATAAAAAATGGACCATAATGACCGTAATCTGCAGGCCACCAGTCTTTAGAATCTTTCATGACGGCTACCAAGTCAGCTTTTAATTGCTCGTAATCCAGCGCGG…	MKRILGLDLGTTSIGWAYVNEAENEKEESLIIKTGVRVVPLSTDEENDFKKGNSITINADRTLKRGARRNKFRYQLRRKALIDELKGIGFIDDKTKLTETGNNSTHDLLHLRNKAVTEKVEKEELARILLSINKKRGYKSSRKANNSEEGELIDSMGVTKKLYEDNLTPGEFSYQLLKEGKKVLPNYYRSDLENEFDKVWVKQKEFYSDILDDNLKKELSGKNKNQTWKICEKPFDIKGIKLEGNRDEKKLETFRLRKIALTEQVELEHLAIVFQEINNEINQSSGYLSEISDRSKELHFNDLTVGQYLYNQISKNPHTSLKNQVFYRQDYLNEFQSIWNKQAKFYPELTEDLKDKIQNEIIFFQRRLKSQKGLISYCEFESWEQDVSIDGENKRKIVG…	1370
104	1262888.PRJEB806.BN582_02003	0.999565	C9	cRISPR-associated protein Csn1 family	None	None	No	None	0	None	MEVGNYYLGIDAGTDSVGWAVTDNQYNVIRKKGKSLWGIRLFDGANTAQERRTFRALRRRNERKKQRINLLQELFCKEICKLDPNFFIRLRDSSLWSEDKEEKQIYSLFNDKNFNDRNYHNNYKTIYHLRADLIKNKEKHDARLVYLAIHHIMKNRGHFLFNGNIESVTSFENTFNEFKNCLLDELEINLECPSISEFENILKDRTFKGTQKCKKLKELCSIPSSDKKLDNIFKLISGLKADLSIIFEDESFKENEHNKISFADSNYEETREVLNSEIQEKTLIIDIFNSIYNWVILSDILSGGEYNGGLYLSIAKVNTYNKHSKDLKILKSVIKKYFPQKYTDIFASNKENNYCSYIGMYKSGGKKYSVKKCSDKPEEFYKTIKNIINKNTAEEISND…	1356
106	84521.SAMN04487994.SAMN04487994_10624	0.999564	C9	CRISPR-associated endonuclease Csn1	GCF_900100125.1	Dolosicoccus paucivorans strain DSM 15742| whole genome shotgun	Yes	None	0	CATAAATTTAACACATCGATTCTTTCTTCAAATAGCCCAGTAATGGACTGACGAATTAACATAAAATCTTTCTTATTAGATAGGTTTTCTCCCAATCTAGACGGTAGAGCTTGGCCACGCGTTATTCTCATCAGTGGAATGCCAGGGCTGTACTCTGCTTTGAATAAGCTGAGGAGACCAGATAGTACTTGAACTTTATTTTCTAGCGTTAACTGATTGAATTCTTTCTTGTAGTCTTCAATTTGATCTAAATGTCTAGTCAGCAATTGACGATACAACTTACTATTGGCTTTTATTTGAAGTTCATCATACATTTCTCGAAGTATTTCATGAGTTATTCCACGTTTTTCTAGTGAATTGCCACCGAACAGTTCATAATTTTCTATTTTCTTCCAATTG…	MSNRTKKYFIGLDVGTGSVGWSVTNENYTVLNFNKKRMEGVRLFTSGETAEARRMHRTNRRRLRRRNERLQTLRDLFAPLINQVDADFFTRMDESFLHLEDRSLNTKNSLFDDKNYKDQDYHRQFPTIYHLRQALIDGEQSVDIRHIYLAVHHILKYRGHFLVSGDLNSESNLHELLERANDSFKTMFDSYLFDLDGENSDEIGAILKNETLNLTQRKNALKLYQIQVEDKELKKLISRWSDLLAGSITSIVNLFPELDEENKEKIQFSASNYEDVYVALSMLDEEQLRLIDYIKYIYDWGILETIRDGEKYLSQAMINQYNQHGEDLELLKCVVKQHGTTKEYNDLFRNRALKNNYVHYIGQSNEAKQADYDEFKRYLKKLLKKYPEQATQEITDKLD…	1349
107	402612.SAMEA3138269.FP1524	0.999564	C9	Probable CRISPR-associated (Cas) protein. csn1 family| subtype Nmeni	None	None	No	None	0	None	MKKILGLDLGTNSIGWAFINEAENEIEVSSIVNTGVRIVPLTTDEESDFKKGNTISINADRTLKRGARRGLQRFKQRREALLETFNRIKFIATDFVYAETGAATTFSSYQLRAKSAVEAVTKEELVKVLLMLNKKRGYKSSRKAKTAEEGDAIDGMKIAKEIFENNLTPGQWVYNSLSKGGKFIPDFYHSDLQKELEKIVRFQNQFHSEQINDKLLADIQGKSRTQTSQHFSKTLNIPLAENKGTREETKLQHYQWRNEALANELDMKILAFIITEINNQINQSSGYLGAISDRSKELYFNQETVGQYQYKQLQENVHAKLKNQVFYRQDYLDEFEKIWETQAKFHSELNEKLKAEIRDITIFYQRKLKSQKHLVSFCEFEKGHKAIPKSSPLFQEFRI…	1354
108	1807757.SAMN04517364.GCA_001701235_01451	0.999563	UA	unannotated protein	None	None	No	None	0	None	MKLIFGFDLGSTSIGWAVVQEKENDTETSRILKLGVRVNPLTTDEKTDFEKGKPITTNANRRLVHGMRLNLSRYKQRRKELIKNLIRFKFISPDTVLCENGSNTTFETLRLRAKAATEEITLEELSRVLLMINKKRGYKSNRKAQPNDNGAIDNIDIAKKLYQRHLTPGEYVFNNLKQGIQYIPPFYRSDLINEFNKIVDCQTQFYPHLKNIDTGSLLKAKNCDIILDGQDVQRIKQKGCPSEKKRELYCLRAQAATQQIRLEELALVLEKISSEIRNSSGYLGDISDRSKELFINNQTIGQYLMSQLDRNPNNKLKGQVFYRQDYEDEFNRIWETQARFHKELTPERLHIIRDIIIFFQRDLKSQKSNIAICEFEKQKREITVDGKKKIIEFGPKVCP…	1370
110	1930019.SAMN06140835.GCA_001941075_00942	0.999562	UA	unannotated protein	None	None	No	None	0	None	MSQYFIGLDIGTESVGWAVTDRDYRLCKCNGKAMWGVRLFDEAQTAAERRTARIARRRTQRRRQRLDWLQEVFSEEIAQVDPAFYQRLAESKFPDDEKSGDGSLGKFALFADKTYNDRDYHKEFPTIYHLRYALMTEDREFDVRLVYLAVHHIMKHRGHFLFPNLTLDEISFDAVWGSLCEYMEERYEYRPQPAKTGEFQQALANQNSSVEDKSAAIIKATGFKQVKKGDAEAVARSKQLEAIYTILSGKKVSLSDLYPNSDVDKKTNFSFQDDFEKQSAPLEAALGDDLELLLRLKAVYDWALLAELRGGKTYLSEAKIASYNKHKSDLEKLKKVICSACPEKYAEIFRESRKKLNNYVAYTGHAPKGKEQPGYCYHRCNYEEFSKYLQGILKAASHP…	1383
112	1469557.SAMN02665270.GCA_000797445_02793	0.999558	UA	unannotated protein	GCF_000797445.1	Lacinutrix jangbogonensis strain PAMC 27137 ctg7180000000537| whole	Yes	None	0	TGAAAAAGATATTAGGATTAGATTTAGGGACTACATCTATTGGATGGGCTTTGGTAAATGAAGCTGAAAATAAAAGTGAAAATTCAGAAATTATTAAACTTGGAGTAAGAGTCAATCCACTTTCTATTGATGAGAAAACAAATTTTGATAAAGGAAAACCAATTTCTACAAATGCAGATAGAACATTAAACAGAGGAGCAAGAAGAAATTTACAACGTTATAAACAAAGACGTGAAAACTTATTTGAGATATTGTTAGACAATAAATTAATCACGAAAGAAACAATATTAACTGAAACAGGAAACAACACGACCCATGAAACTTTAAGATTAAGAGCTAAAGCACCTAATGAGAGGATAGAACTAGATGAATTGGCTAGGGTGTTTTTTTCAATAAACA…	MKKILGLDLGTTSIGWALVNEAENKSENSEIIKLGVRVNPLSIDEKTNFDKGKPISTNADRTLNRGARRNLQRYKQRRENLFEILLDNKLITKETILTETGNNTTHETLRLRAKAPNERIELDELARVFFSINKKRGYKSSRKAKSEDEGNAIDGMSIAKELYENNITPGQYVYELLLNKKKYIPDFYRSDLQNEFNIIWEYQKQFHSNVLNDEMYKKLEGQGQQNSRKRFLAIHGIYTAENKGKRDAIKLQHYKWRAEAITNQLPIDQVAYVLVEINNNLNKSSGYLGAISDRSKELYFKNETVGENLHRQIKENNHTSLRNQVFYRQDYLDEFEQIWVRQAKYYSELTLELKNEIRDVVIFYQRKLKSQKHLISNCQFEKQHKAVPKSSPLFQEFKI…	1371
114	1122152.SAMN02440851.GCA_000425905_00198	0.999557	UA	unannotated protein	GCF_000425905.1	Lactobacillus psittaci DSM 15354 H628DRAFT_scaffold00001.1| whole	Yes	None	0	CCAAAAGGATATCGATGCTGAATTAGACAAGAAGCGTGAACAAAATGCTGAACTTGTTTTAAAGGAAGATAAGGCAGCTAAGGGTGACACTGTTATCATCGATTACAAGGGTACTATTGATGGTAAGGCCTTTGATGGTGGTAGCGCAGAAAACTACTCACTTGAACTTGGTTCAAACACTTTCATTCCTGGCTTCGAAGACCAACTTGAAGGCCACAAGGCTGGCGATGAAGTTGATGTCGTTGTAACTTTCCCTAAGGATTACGGTGCAAAGGATTTAGCTGGTAAAGAAGCTCACTTTGCTACTAAGTTACACGAAGTTAAGTCTAAAGAACTTCCTAAGTTAGATGACGAGTTTGCTAAAGACGTTGATGACTCAGTTGACTCACTTGATGAATT…	MKEVKDYIIGLDIGTNSCGYVVTDKQNNILKLKGKTAIGARLFKEGEAAADRRAFRTTRRRLARRRWRLGLLEEIFDEEMAKVDSSFFRRLKESDYSPKDSRKQFNSIVFESSEADKDFYDKYPTIYHLRNALMHDDQKHDLREIFLAVHHIVKYRGNFLREDSVKAFKAAKFTLQGEDGIGPVDKLNDLLKEIYIEAAPELATDNLSKIEEIIKDKKLYKQDKLKQVATLLTKEADTKDKAKLNKDVAKQVANAFMGYMIIFDTIFNLSDVDSKDYKVKFSDANIDEKLDTLTSLLTDKQTEFVLELQNIYNTIVLNEIVPDGKSLSESMVKKYDDHKEDLKLFKAYLNSLTDVKKVKELKAAYVLYVNNRKANLLAAKKLLGKKADNMNNFEIFSKF…	1390
116	279824.SAMN03080617.SAMN03080617_03313	0.999553	C9	CRISPR-associated endonuclease Csn1	GCF_900103735.1	Algoriphagus alkaliphilus strain DSM 22703| whole genome shotgun	Yes	None	0	ATCCCGGGTTTTAATAGGATAAAGGTATTTTTGAGTATGAAGAATTCTAAAAAACTCATTTTTCTGATCGCCTTTCTTTTTCCTGTTTTGGGTTTTTCCCAGCAGGATTTCAAGCTTCATTCCCACAATGATTACCTTCGAAAACTCCCTTTTTGGGAAGCATTTGGTGCTGGTGCCGCATCCATCGAAGTGGATGTGATTTTGCAAAACGACCAATTGATGGTCGCACATGAGGCTGCCAGCATCAAATCCGAACTGACACTTCGCTCGCTTTACTTCGAGCCAATCCAGAAATCGGTAGAACAAGGGATGATCCAAAAGTTTGATTTCCACCTCCTCGTAGATTGCAAAACGGAAGGATACAGTACGCTGGATCAGGTAGTGAAAGATGCGCGAGCT…	MKKILGLDLGSTSIGWALVFEAENEQERSEILKLGVRVIPLTTDEQGNFEKGKAITTNQDRTSKRSARRNLQRYKLRRQELMKTLTEYGLINKDSILAEDGPNTTFQTLELRSRSAVERIEKNELARVFISINKKRGYKSSRKAKNEDEGQLIDGMKVAMELNRKKITPGQFSLERLQQGKRFLPDFYRSDLQNEFDRIWEFQSQYYPEILSNNLKQQLIGKNQKAVWAICEKPFRIVGTKRNTSGFDRKLENFQWRVDALQKQLSLEQLIVVLQEINSQINSSSGYLGSISDRSKELFFNHQTVGQYLFEQIKADRHTRLKGQVFYRKDYEDEFDTIWNVQSQFYPELNLELKEIIKEIIIFYQRRLKSQKGLIGICELEGKKIEMVVDGKTKIKLIG…	1374
117	1903263.SAMEA4519295.GCA_900104665_02101	0.999553	UA	unannotated protein	None	None	No	None	0	None	MNKNMNYSIGIDTGTSSVGWAVIDEQFKLLKKNKNHLWGSRIFEEARTAANRRLNRSSRRRYNKRRERIFLLQSIMEKMVLEKDPTFFIRMKNSTFLVQEDKKEVLQENYKDNYNLFSDKEFTDKDYYKKFPTIYHLRNYLCNSNKKEDPRLIYLALHHIIKYRGNFLYEGKEFINDKLDIKEKLGSLLNHVFEENGIEEDIDDINIQNIIETLTSNLTKKEKVEKCVSKFEATSSLKSILTNLFNGVLGMSCNFSKIYPFEKLKDDDKDIIFKLSEEDFNDLLTKYETALDDNKLSVFEEIQNVYSWIELQQILGEDSNGATISEIMIKKYEDHKKDLKQLKKIIKEYDTKVYHEVFRDKINEHNYYNYIYHPKKASQDNFYKYIKKILLKIDTCEAY…	1322
118	1612.SAMN03703094.ABB44_04615	0.999552	UA	None	None	None	No	None	0	None	MTKKEQPYNIGLDIGTGSVGWAVTNDNYDLLNIKKKNLWGVRLFEGAQTAKETRLNRSTRRRYRRRKNRINWLNEIFSEELANTDPSFLIRLQNSWVSKKDPDRKRDKYNLFIDNPYTDKEYYREFPTIFHLRKELIINKNKADIRLVYLALHNILKYRGNFTYEHQKFNISTLNSNLSKELIELNQQLIKYDISFPDNCDWNHISDILIGRGNATQKSSNILNNFTLDKETKKLLKEVINLILGNVAHLNTIFKTSLTKDEEKLSFSGKDIESKLDDLDSILDDDQFTVLDTANRIYSTITLNEILNGESYFSMAKVNQYENHAIDLCKLRDMWHTTKNEKAVGLSRQAYDDYINKPKYGTKELYTSLKKFLKVALPTNLAKEAEEKISKGTYLVKPR…	1356
119	1673718.SAMEA103984634.GCA_900178525_02569	0.999552	UA	unannotated protein	None	None	No	None	0	None	MRTILGLDLGVSSIGWALVREGDNENETSSIIKLGVRVNPLTVDETSNFERGKSITTNADRTLKRSMRRNLQRYKLRRNNLIEILKRNGFISEDSILSETGNKTTFETHHLRAKAVTERVTLDQLARVLLMINKKRGYKSSRKSKSQDEGQLIDGLEVAKRLYEDNLTPGQLIYLFLKEGKKNIPDFYRSDLQIEFDKVWNFQSQFYPEILTDDLKTKSEGKSKLNTAKLFLALHGVYTAENKNKDKRLQAAKWRVDGLKKQLTVEEVAFVISEINGEISNSSGYLGDISDRSKELFFHKQTVGQFLMMQLKNNPNTSLKNKVFYRQDYLNEFEAIWENQAKYHDVLTPELKQEIRDVVIFYQRRLKSQKGLISFCEFESKEIEIIVDGKKKIKKNGFR…	1373
120	396268.SAMN02797776.IV45_GL000634	0.999549	C9	CRISPR-associated protein| Csn1 family	GCF_001437055.1	Limosilactobacillus secaliphilus strain DSM 17896 NODE_2| whole	Yes	None	0	GGTGTAATTGATATTTCGTAAAATATTGATCACAGTGATGCTGCGCCATTGTCCGCCACGCTTTGTCGGCACCTGCTTTTGATTTAATTTTTTAGCTATTTGGCTGGCTGATATGCCACTTAAAAAGCGTTGAAAGACTTGTCGTACAGTCTTGGCTTCAGTATGGTTGATGACTAAGTTGCCATCTTTAATTGAATAGCCATAGGGTGCTGAAGATACGTGGAACTTACCACTAGCAAATCGTTGCCTGATCGCCCAACGCAAATTACCTGCCGTCGAGTGGGATTCGTCTTGGGCAAGGCTGCTGAAGATGGACAAGAATAATTCACTGGCCATCTCTCCGGTATTAATGTGTTCCTTCTCAAAGATGATTGGGATATTTAATTGCTGCAGTTCTCG…	MYKKDYTVGLDIGSTSVGFAAIDDDYQPIRLKGKRVIGVRLFEEGKTAAERRNFRTTRRRLNRRKWRLSLLEEIFDPYMAKVDPTFFARLKQSNLFPKDKNKKFTGSLLFPKTTDSKFYDEYPTIYHLRYHLMNDSRKFDLREIFLAIHHIVKYRGNFLNSAPIASFSTDKINLVDDFETVNAAYLQINSSNPVQLDTDQADQVSRILLDNKLSNLDKQKQAAKALAQKSGDKKQDKINNTTIKQICKALLGYKFDLAVVLNIDSDDHNKWKLQLSDENIDSRLAELTGELNEAQLDILNVLSRLYSQITLNDIVPSGMTLSEAMIEKYKAHKKHLKMLKDFARSLSKKDYGQVMEAYAEYIGNIPESASSKAQKKISQDDFYKKIKRYLDDSKLGQKI…	1365
122	1640685.SAMEA3443460.GCA_001050095_02024	0.999548	UA	unannotated protein	None	None	No	None	0	None	MGKEYTIGLDIGTNSVGWAVLQEDLDLVRRKMKVYGNTEKNYLKKNFWGVDLFDEGMTAKDTRLKRTTRRRYFRRRQRISYLQTFFQEEMNRIDPNFFNRLDESFLIEEDKLSERHPIFGTIEEEVAYHKNYATIYHLRKELADAEEKADLRLVYLALAHIIKYRGHFLIEGRLSTENTSTEETFKTFLQKYNQTFNPVDETISIGSIFADKVSRAKKAEGVLALFPDEKRNGTFDQFLKMIVGNQGNFKKTFELEEDAKLQFSKEEYDESLEALLGEIGDEYADVFEAAKNVYNAVELSGILTVTDNSTKAKLSASMIKRYEDHKTDLKLFKEFIRKNLPEKYHEIFNDKNTDGYAGYIDNSKKTSQEKFYKYITNLIEKIDGAEYFLKKIENEDFLR…	1330
124	1797342.SAMN04313819.A2W98_03045	0.999545	C9	type II CRISPR RNA-guided endonuclease Cas9	None	None	No	None	0	None	MKKILGLDLGTNSIGWALVSENENKKEIIGMGSRIIPLSSDDKTEFSSGNTISKNQKRTEKRGQRRGYDRYQLRREALTAELKKNNMLPDENLIKLKPLELWGLREKAVNEQITLNEFGRVLYHLNQKRGYKSSRSDANLDKKDTDYVKEVKGRFEDINEQGITIGQKFYAELQKNEYYRIKQQVFPREAYIKEFEKICEQQQIYYPYIITNEFVRHLKDDVIYYQRKLKSQKGLVSICEFEGFYTKTKEGKEIFAGPKVAPKSSPLFQVCKIWETINTITLKNKKGEIFFISIEKKNEIFEYLDNNEKLTQVRLFEILELDKNDGWSGNKQTAKGLQGNITKALILNAIKSSKFDEQHIQFNLTVDDLDKECYLVDRKTGEILETKVKKTIKPNIEEL…	1302
126	1797316.SAMN04313829.A2X08_11820	0.999543	C9	type II CRISPR RNA-guided endonuclease Cas9	None	None	No	None	0	None	MKKILGLDLGTNSIGWALVNEADNEREKSSIIKIGVRVNPLTVDEQQNFEKGKSITTNADRTLKRSMRRNLQRFKLRKENLIEILKKQKFINDETILSENGNKSTFETYNLRAKSATEEITLEQFARVLLMINKKRGYKSSRKAKSQDEGQLIDGMEIAKKLYNDNLTPGQFVFQILKEGKKYIPDFYRSDLQAEFDKIWSFQKQFNPDILTEEFNKQIIGKGKVNTTKIFLAKYGIYTIDNKGADKKSQAYNWRVEALTNQLTKEELAFVISDLNGIISNSSGYLGSISDRSKELYFNKQTVGQYLIAQLKENPHTQLKNQVFYRQDYLDEFNTIWETQAKFHKELTNELKEEIRDIIIFYQRKLKSQKGLISFCEFESKQIEINIDGKKKLKTVGSK…	1373
127	1218092.SAMD00045731.GCA_001544295_02506	0.999541	UA	unannotated protein	None	None	No	None	0	None	MAKEYTIGLDIGTNSVGWAVLDTNYDLIKKNMKIQGNGDKKKSKKNFWGVRLFEAGETAESTRMKRTTRRRYTRRRNRISYLQEIFQGEMDKVDENFFHRLEDSFLVPEEKRNECHPIFATLEEEVAYHEQFPTIYHLRKFLADSTELADIRLVYLALAHIIKFRGNFLIEGKLNTENSSVKETFKVFLQAYNQAFTVQENGSLINPVKETTDVSPVLQERVSRQRKAENALKLFPNEKSNGTFMQFLKLIVGNQGNFKKTFGLSEDAKLQFSKEEYEEELENLLGAVGDDYADVFAAAKNVYDAVELSGILTVKDIKTKAKLSASFIKRYEEHKTDLEKLKKFVRKELPEKYYEVFRDSTKNGYAGYIENSSKVSQAEFYKYLEKLLKNIPGSEYFFD…	1330
128	32019.SAMEA3298594.ERS672215_00979	0.99954	CA	CRISPR-associated protein	None	None	No	None	0	None	MKDYYLGLDMGSSSVGWALSDERYNLLRAKGKDLWGVRLFDEAKTAAERRTFRSQRRRLERSKWRLSLLASLFEEEISKIDDKFFDRLKDSKFFIDDKSDQQPNTLFNDVNFTDKEYHKRYPSIYHLRNALFNQNDKFDIRLIFLALSHIVKKRGHFLFDGDKAGFGEDIDVTLDELKAYLQDAFHTKLEFTSEFKSIMLDKNLRKKQKEEELKNSIKISSDTINSKDGKSILIKLFLGYEANLKPFFLEYKVEKDNEYKINFSKEDYEEKLLDMTSKFEETTYFIEIAKKIHDYFLLEEIMLGFKNISASKVSIYQKHKNDLKTLKNIVKNQINNSYNAIFKDIGLDNYPAYVSCWNSKKHKEKQKGCTKDKFYAFLKTKLKNINNAKEILDSIDNDD…	1367
130	165185.SAMEA3545427.SAMEA3545427_01917	0.999537	UA	Uncharacterized protein conserved in bacteria	None	None	No	None	0	None	MSKKYYLGLDIGTNSVGWAVTDENYNLCKYAGKRMWGIRLFEGGETAEQRRISRSNRRRLSRKKQRIDLLQELFAEEIAKMDPTFFIRLNESRLHLEDKSTGEKFPLFRDKDYTDIQYYKEYPTMYHLRKELIENSKVHDIRLVYLACHHILKNRGHFLINGSFSDVKKLSSVCESMLNSFNGISKYQIEINDIERLEEILSDRKKQKSVKAKELIQIFECGPCEDKTDEKTCKAIVSNLCKWLTGLKGNINSIFDMQFEEIDTSSFSFTEPKYEDTISAALEEKYPDYADVIQKIKAVYDWSVLVEIMAGEDYLSFAKVNAYNKHKENLCILKEVIRKYCDSEIYHKFFNGFDEKNGYGNYIGSIYKNGHSYAMKKCSTEDFYKTLGKILDKIQPEKE…	1351
133	1236508.SAMD00012187.GCA_000614025_01504	0.999535	UA	unannotated protein	None	None	No	None	0	None	MRKILGLDLGTTSIGWALVNEADNDNESSSIIRLGVRVNPLTVDEKSNFEKGKAITTNSDRQQRHGARINLQRYKLRRQNLRNLLQDQGWLSNEALYEEGKGTTFETYKLRAKAAEEKISLHEFARVLFMLNKKRGYKSNRKANNKEEGQLFDGMTIAKKLYEEHLTPAEYSFQLLSKGKKFAQDYYRSDLIAELERIWNEQKKYYPEILTDEFKQQLEGKTKVNTNKIFLAKYGIYSADLKGLDRKLQPLKWRIEALKQQVSKEILAFVISDLKGHIANTSGYLGAISDRSKELFFNKQTVGQYLWASLKNPHISIKSKPFYRQDYLDEFEKLWETQAAFHKQLTPELKHEIRDIIIFYQRPLKSKKGLISVCELEQRKVKVTIDGKEKEITIGPKVA…	1379
135	1871021.SAMEA4555314.GCA_900120345_02332	0.999531	UA	unannotated protein	None	None	No	None	0	None	MKENYYVGLDIGTNSIGYAVTDEHFNLLKYKGEPMWGSHVFEEGKQCAERRAYRTARRRLNRRQQRVHLTQQIFAKAIGEIDKHFFIRLKESALFREDTSGRDTYIFFQDKTYTDKEYHRDYPTIHHLIKELMEDKTPHDVRLVYLAVAWLMAHRGHFLSEVNKDNIAALLDFDSIYGNFMELFSEKPWMCDDKEKFKSILLLNQTVRNKERQFWDLLYAGKKPKTEEEDHISKEGIIKLLAGGTVEAGKLFCQKDFEEKISVSLRKSEEDFQLILSEMDEEDAEYLIRLRALYDWALLVDSLHGCSSISEAKVKDYDQHKSDLNVLKNFVHKYCPDEFNAIFKNIDKENYAAYVYNIPKEKRTKEYKKKATQEEFCDYLKRKLKDIACEPEDQKVYQE…	1352
136	1262880.PRJEB728.BN504_01169	0.999525	C9	cRISPR-associated protein Cas9/Csn1 subtype II/NMEMI	None	None	No	None	0	None	MGKNYYLGLDMGTSSVGWAVTDEKYRILRAKGKDLWGVRLFSEAKTAAERRTHRTSRRRLDREKARIACLKEMFAEEINKIDPGFYQRLNDSKYFLEDKKEHQPYAIFADTGYTDKEYYDEYPTIFHLRKALLNIENDKKKYDVRLVYLAILNMFKHRGHFLNANLDDKSGGNLKEYIEMLHQSMVNILNINLKNVEIEKIEKILKSTQYSNSERLENLLELYELSKNKNKIETEIFKFICGLKGTISKIYVEDKFEDEFAKMTLSFRDSNFDEKIIEIEDNLDDDKYDMFLLIKQIHDWSVLANIMNGEEYLSVARVKLYDKHKKDLEVLKKYYKQNSMEEYNKMFRQMNDGNYSAYVGSVIYKDNSVRRGCKSKKEDFYKNILNTIKSWEDCEAKEY…	1350
137	1120975.SAMN02746064.SAMN02746064_01911	0.999525	C9	CRISPR-associated endonuclease Csn1	GCF_900128885.1	Alkalibacter saccharofermentans DSM 14828| whole genome shotgun	Yes	None	0	CATATCGTCAGCAAATCAATCTCTGACCGGTACAATCCCGTAATGGATTGATTTACTAAAATGAATTCATCTACACTTGAAACATTCTTTGAAATCAACGACATCCCTGATTTTTTACTGCCATTAATCAATTCTAGATTCGCACCCATGTTGCTTAATTGTGAAATCTGTAATATTTGATTTAAAACTGTGCATTGTTCCAACAGATTCAATTTATCAAAAAATATTTGACCATTCTTTAGAGTCTCTCCAATTGGATTAGGTCTTTTTGAATAAATAGAGTTTTTATGTTTATCTAATAACTCATTGTACAACTCAATATTTTTTTCTGAACTTATCTCTTTGTCTGTATAGCCAATATCAACTGCTTTCTCAACTTTTTTTATATAATTCAACCAG…	MKKQNDYFLGLDIGTSSIGWAATDVKYKLLRAKGKDLWGVRLFKEAETAMNRRTFRISRRRRQREVGRIGLLKEIFAEEIQKVDSSFYQRLDESKYHANDKSTDFKYVLFTDKNFTDQDYYIEYPTVFHLRKELIECKDAHDIRLVFLAILNLFKHRGHFLNASLDAEQSMNFNCLFEDLCKQLEDKLDIVLDSSIEPKNIEEILVEKGLSRTRKAEKIAIDFGVKKSKDKVIYELIKGISGLTISIDVIFGEEYVDDDNKKISFSFRDSNYDEEIAKVSETIGEAYMEVVNLLKAIHDQALLANVMQGHKYLSEARVESHKKHHEDLVILKKIIKKYAIQEYDSIFRSDGDGSYSAYVGSVNSRSKQRRNMKKRNAENLYATIKKVLKKCPEEDPDVK…	1355
140	1586267.SAMN03992719.GCA_001418685_01895	0.99952	UA	unannotated protein	GCF_900018365.1	Apibacter mensalis strain R-53146| whole genome shotgun sequence.	Yes	None	0	AAATGATATGGCATAAAAAAAGTATTTTCTCGTGGAAAATAAATAAGGTAAGACTATGTATTCCCAAAAAAGTAAGTATAGGAAATTTGTAAGACTTAAATAATGAAAAGAAGTAACATAAAAAAATACATAAAGGCACGGTAATTAAAATAAAAGGACTTACATAATTTCCGTAAATTTCAAAATAAGGAGTATAAAAGTATAAATAGTAAAGAATGCTTACCCCTACTATCAGACTTATTGCAAACAAAATTATTGTAATTTTGTTAAACTCATATTCTTTATTCTTAATTAAGAAATCGGCTAACCAAAAACCTATAACATAATGCGGTATTCTAAAAGTTAGATTATAAAGATATTCGTAAGTTCCATAGGTTGAGTAGCTAAAGATATAAGCCG…	MSFKKILGLDVGVASIGWAVVRENEENPNFNTITKLGVRVVPITSDEKLNFEKGKSITSNAERTLARSSRRNLQRFRLRRKNLIAILLQNQIITPTTPLTEKGKFTTFETLKIRAKATKEKIELEELARVLLHINKKRGYKSSRKVKNSEDGKAIDGMEAAKILYENKLTPGQYTYQLLEKGSNKIPDFYCSDLQIEWEVIWNFQKQFYPNLLTEDFKKELKGIGQRATAALFLKKYGIYTALNKGKREEKKLQAYKWRSKSVSEKIPVEELAYVIAEINSHITNSSGYLGTISDRSKELYFNQQTIGENLYAQVAKNTHAKLKNQVFLRQDYSAEFEQIWETQAKFHPQLTPELKKKIRDSIIFYQRKLRSQKRLISICEFENREIEIIKNGKKKKKK…	1395
141	1123490.SAMN02440645.GCA_000426745_01464	0.99952	UA	unannotated protein	GCF_000426745.1	Veillonella montpellierensis DSM 17217 K357DRAFT_scaffold00001.1_C|	Yes	None	0	TATATTAACTTAACTGCCTTTTCATAAAGACCTGTAATAGAGGTTTCATAAATAATACACTCTTCTAGCTTCTTCAAATTCATATTTTGTGTCCATCGTGCCATAGAAACTCCAATCGATGTTAAATTAAATGTTGTTTTATTATTAGACAATAGATTTAAAATTTCTAGCAAACAAACACATTGAGCACCTAATGTTAATTGACGGAATTGACTCCGCGTGGTCTCACTTGCTAATTTATTAAACCTAGCTTGATAAGCTTTTTTAAATATTCTCTCTTGCATCTTCATCAGCAATAACTCATAAAAAGCTTCATTTTCTTCTAATGTAATAGCTTCTATAGATTGTGCCATAGCTTCAACATCATCCGATTGACTAATCTTAGATAAGGCCTTTAAA…	MRYNDGDYYVGLDIGTNSVGWAVATPDYRIPKFRGHKMWGSRLFPEANRANERRQFRTNRRRLARRRDRLNILEELFAEEIAKVDNTFFMRLKESKFFLDDKTIQEKHILFSTDNFDVESFYQDNPTIYHVRQRLMNIVPNDIRELFLAVHHILKYRGHFLFEGPLEQNGHSEEDLLRVLLGDNGLAILEDTIDVAEIATRLKNKQETKSERKKAIKELWKPLHNQIKEKQAEEVAGLILGLTCSDISKLFANDEYKTLDSNIRKINFSTGDYDEKRNDYAASIGDDIELLDTMKALYDRVLLSHILKGHSSISVAKIEDYNTHKKQLRILKDVLKPYKSFYDEMFRENHRKELSNYVAYISSYREGKRVNRESFYKYVQSVLKKVEDSESKQVILDAI…	1350
142	1262809.PRJEB887.BN663_00497	0.99952	C9	cRISPR-associated protein Csn1 family	None	None	No	None	0	None	MATKKEYNIGLDIGTTSVGWSVVETDNQKVMRKGNKALWGVRLFEEATTAESRRMQRSTRRRYDRRRERIKLLQEEFSEEINKVDKNFFQKLKESKYVENDKINKKIVLTKEEKQELKDYQNKYKTIYHLRDELINNPEKKDIRLVYLAIHHIIKYRGNFLYQNANFNIDNLDIKDKLNELFSILSNNIQELEIPEDYINIIDFDELEADLLKDTKNDVKALLIDNLTELTNKSSATEFGKLMVGNKGNINKLLMLETDNKIEISFSGTDYDDKYEEYQEALGENIEILDILKQIYDCIFLKKIFKGNKNTSISSLMVKSFEQHKKDLNFLKELFKDNRELYNEIFRTKKDLCLYEKYITNKIDCDEFRKEINKLLESLFSDENIKQNLLDEYNLEVKE…	1343
143	154621.SAMN03267181.RV11_GL002871	0.999518	C9	CRISPR-associated protein cas9/csn1| subtype II/nmemi	GCF_001886115.1	Enterococcus phoeniculicola strain DSM 14726 Scaffold1| whole	No	None	0	None	MMKKEYTIGLDIGTNSVGWAVLTENYDLVKKKMKVYGNTETKYLKKNLWGVRLFDEGETAADRRLKRTTRRRYSRRRNRICRLQDLFTEEMNQVDANFFHRLQESFLVPDEKEFERHAIFGKMEEEVSYYREFPTIYHLRKHLADTSEQADLRLVYLALAHIVKYRGHFLIEGELNTENSSVSETFRTFIQVYNQIFRENEVPLAVPDNIEELFSEKVSRARKVEAILSVYSEEKSTGTLAQFLKLMVGNQGRFKKTFDLEEDGIIQIPKEEYEEELETLLAIIGDEYAEIFSATKSVYDAVALSGILSVTDGDTKAKLSASMVERYEAHQKDLVQFKQFIRKELPEMYAPIFRDNSVSGYAGYVENSKVVTQAEFYKYIKKAIEKVPGAEYFLEKIEQ…	1335
144	336988.SAMN03121843.NT96_06980	0.999517	UA	None	GCF_001752515.1	Oenococcus kitaharae strain NRIC_0649 map unlocalized plasmid	Yes	None	0	TTCGTTAATTATTTATGAGCTGTCTAATCATGTATTAGGGATCGGATCGGTCTCGACTGATCCGGTTAGCCGGCATCAAGGTTATGCAACGGCTATGCTTAGACAATTCATGACTGCCCATCTGGCATTTAATTTCTTTTTATTCAGCGATATTGATCCATCTTTTTATATGCGGCTGGGCTTTCAGGCTGTCAGTCAGGAAAACCAGTCTTATTCCGATACGACGCTGATGTATTATCCTGAGGATTTTCATCCAGCAAAGGATCAGCTGCCAACTTATTTTTAGGGTCGCAAACGGTCAGAAAAACATTCTCAATTAAATTCGGGGGGTGTTTTTTTGACTTTGATCTTGTCATTGCGAACACATGTTCGTATAATTTTCCTATGACTAACGAGCAA…	MARDYSVGLDIGTSSVGWAAIDNKYHLIRAKSKNLIGVRLFDSAVTAEKRRGYRTTRRRLSRRHWRLRLLNDIFAGPLTDFGDENFLARLKYSWVHPQDQSNQAHFAAGLLFDSKEQDKDFYRKYPTIYHLRLALMNDDQKHDLREVYLAIHHLVKYRGHFLIEGDVKADSAFDVHTFADAIQRYAESNNSDENLLGKIDEKKLSAALTDKHGSKSQRAETAETAFDILDLQSKKQIQAILKSVVGNQANLMAIFGLDSSAISKDEQKNYKFSFDDADIDEKIADSEALLSDTEFEFLCDLKAAFDGLTLKMLLGDDKTVSAAMVRRFNEHQKDWEYIKSHIRNAKNAGNGLYEKSKKFDGINAAYLALQSDNEDDRKKAKKIFQDEISSADIPDDVKA…	1389
146	1263020.PRJEB841.BN617_00610	0.999516	C9	cRISPR-associated protein cas9/csn1 subtype II/nmemi	None	None	No	None	0	None	MEKNYYLGLDLGSNSVGWAATDEDYNFLRLKGKTAWGARIFSEAKDCKERRTYRSNKRRLARRKYRLVLLKQLFAEEMTKVDKTFFLRLANSTYWEEDKTKDSDGNEIGKNLIFKTHEEEKQYYTKYPTIWHLRKALIENDEEALSNLRYVYLAIHHIVKYRGNFLTEGEMGNDIPPITTIEEINQTLSLLEVDSSEDATDKTTYIKPESYNELFTILENNNLNKVKKQQEIDKLFISSKERSENIKNYINLFKTIIVGGSFSLKKINEDTEDISVDFTKDFENSEADISKALGDSFNLVLIAKKYYDYIILKELLGKNKEISEAMVQIYEEHKDDLKSLKTILKDLDNKLGNDGKDRIYYSVFKQEPTEKFKETNYLSFVQGGKLEELNKYIKKILEN…	1348
148	655815.SAMN02603855.ZPR_4422	0.999514	HP	conserved hypothetical protein	GCF_000023465.1	Zunongwangia profunda SM-A87| complete sequence.	Yes	None	0	GTTTATGTATTGTTTATTATTAACGTTTAATAAAAGAGACCAATTTTTGAACAGCAGCTGTCCAGAATTTGATCATTCCCTGTTCAATTTTTGATCAGCAAGGGTATCAAATCTGAACATGTTCACAACTGAGCCTATTTTTGGGCTACTAGAGGGATGGTATTGGAGATACCCCCAATGTTTAAGCTCTCGAACTAACTTATGATACGTTGTCCGGGAGCGTATTTTAGCCAATCCCCTTACCTGCTGACTATTGATCATCAAATTCCGGGGAAAATGCTTTTGATTCCACAGCTCAAAAAAGGCCAGGTATAAGCTACGATGTGATACGCCGATGCGATCATCTTTTGCAAATCTCCGAAGCACGGCATTAAGATGTCTTATATAATTTACCTCACT…	MKRILGLDLGTNSIGWALVNEAENEKEISKIIKLGVRVNPLTIDEKTNFEKGRPLSTNADRTLKRGARRNLQRYKLRRENLIEILIDNHIITKETPLTEIGKGTTYQTLSLRAKAVRERIDLEDFAKVLLAINKKRGYKSSRKASNDEEGQAIDGMAIAKELYERGITPGQYVLELLENDRKYIPDFYRSDLKQEFNKIWNNQKTFYPEILTDELFKELDGKNKSQTWAICQKPFNIKGIKRITKGREKTIENYHWRVKGLSGKLNLEKLAIILQEINNDINQSSGYLGGISDKSKKLYLNKETVGEFLYKQIAKNPHTSLKNQVFYRHDYLDEFEQIWKTQSNFNANLTDELKQEIRDVIIFYQRKIKSQKSLISFCQFESWEQEYFDKETGKTKTRT…	1388
149	1702287.SAMEA37238668.GCA_900155405_00161	0.999513	UA	unannotated protein	None	None	No	None	0	None	MKKNNDYYIGLDMGTNSVGWAVTDTKGRLQRFNKKDMWGSRLFEEAKTAAERRTFRTSRRRYDRVRQRIEFLQDIFAPIIAKKDFEFFMRLNESKFYPEDKKTDGRFALFNDADFTDVEYFKLYPTIYHLRAALLKPNHITDPRLLYLAIHHIVKNRGHFLFAITDMESIRSFQMIYTQLSEHLKRINPDFELPVDVQDKFAAILLNEELNKRDKKKQLKELCPHEDKRLEYAFKAIIGDKANLKDIFGVEEYDEGTKKEVNFEKADYDADKDEIESVIKENIHVLNALKAVYDWTVLTKILGDYAYISDSQVALYDAHAKDLRILKSLIKKYAKSQYADAFRHENVKGNYANYVGSTNYDNKQPVIDNPSVTQEDINKYFAAILSDITPDESDRESYQ…	1391
150	1121914.SAMN02440633.GCA_000425665_00600	0.999513	UA	unannotated protein	GCF_000425665.1	Gemella cuniculi DSM 15828 H612DRAFT_scaffold00001.1| whole genome	Yes	None	0	AAAGTTCCACCTTTTACGGCAGTTCTTTCCATATTTTTCAACAACACTATTCCTAATATTAGAAATACAAAAGCTAGTAGAAACTCTCCTCTAATTAGATATATATTATTCACTACACTCTCCCCACCTATTAATTTTTGTGCTAAAAGTATAGAACGTGTCAGTGGTAAAATGTAACAAAACTGCTCTACTAGGTATGGGAAATTACTTACTGGAAAATTTGCCCCTGTAAATATTAAAAGCACTTTGTCTATCGTGTTCGTTACTAGGTGAATTTCGGTCGTTAATAATATTAAACATGAGATGAAAAATCCAAAACAAGTCGCCACAAATATCGCTAATATTAAAATAAAAATAAACTCCAATATTTTTTGTCCTGTCCAAGCTAATCCCAATAAT…	MESKKWYLGLDIGTASVGWAATDTEYKLLRKNRKRLWGVRLFEEATTAAERRGLRAGRRRLARRKWRLNLLEELFAEEVVKVDKNFFLRLRESKYHFEDKTNKETFTLFNDKKYTDKDFYKEYKTIYHLRKELMTEKNPDIRKVYLAVHHIIKNRGHFLLQGQSFKDGNIDNFIKELLNLEFVKVGFEITDEEIEKIKYISLQKKNLSAKVDDLKKLYPKEKQLHEIFKLIFGGKPTLDKLFNIAEYKELDSDIKSISFKNKIYEEERPKYEDVLSNYIELLDLAKQIYDGIILSDIKKVGQTISESKVESYEKHSEDLDKLKSLIVNDAELSDEKKKEIYYAIFKEDKDKGTNYVNYTLRSREGKGCSYEDFKKFLEKELDKLESSEIKENIIKELKL…	1390
151	1123299.SAMN02441486.GCA_000425025_01345	0.999508	UA	unannotated protein	GCF_000425025.1	Streptococcus castoreus DSM 17536 H346DRAFT_scaffold00001.1| whole	Yes	None	0	TACCGTTCGCCATCCCATAATTCTTCTCCTAATTGGCTTAAGTCAATGCGTGTCTCATAAAGACCTGTGATGGATTGATAGATAAGGGTGGCAGAAAATACTTCATTAGGAGAAGTATAACGTCTTCTATCAATCTTAGTTCCAAAGAAATGAAATTCAGTTGCTGCTTTCATTTGCGTAAAATTCAATAAATTAATAAAGGATTCTGATAAGGAAGTGGCATCAGCATTTTTATTTTTTTCATACAAAGACTTGATCTTTGCAAAATTATTATCTGCTTGAATATACTCTCGATTATAAAATTCAAAAATTGCTAATAATTCCTCAAACGCTTCCTGATGTTCTTCAATACAATAATCACTCGCTTGATTCTCAATGATATTTCCCAAACGTTGCAAC…	MSKRKPYSIGLDIGTHSVGFSIIDENYKVITKKMRVMGNTSHQYSKKPILGALLFSEGTTSEDRRLNRTTRRRYNRRHQRLLYLQEIFEDEMNLVDENFFHRLSESFLKAEDKEFTKYSIFGTLSEEKEFYKKYPTIYHLRRDLADNTKRADLRVVYLALAHILKSRGHFLQEGTINLENIGVEEKFQEFLELYNSIFGQEIVVNSQVIEKILTGLNSKSRKVDLILAEIPSEKSTGKLAQFLKIIVGNQGDFKKVYELEEKLTLQFSKDTYEEDLEKLIEVIDDDNQQHLFDLAKAVYDAVLLSAILTVKDNTTKAPLSASMVQRYQNHKDDLRDLKAFFKTHIPDQFDTMFKDKSQKGYAGYVEGLHKKDKLGKFIQTSKPVSQEEFYKFTKTLIGN…	1364
153	1729581.SAMN04166283.AP058_02262	0.999504	C9	CRISPR-associated endonuclease Cas9	GCF_001529295.1	Flavobacterium sp. TAB 87 contig000001| whole genome shotgun	Yes	None	0	ATCTGAATAGCCTGCGACTTTTATTTTATGAACGCATCCATCACTACCATTTGTCTCTGCATCTAAAACTTTAAAATGATAGGATGCGAATTGTTTAAATTCTTCGAGGGTTTTAATTTCACTTGTTGGCATGGCTCTGATTTTTTAATTCAACATTTTCTAAACGCTCTAATTCGGTTTCAATTAGTATGGTTGCTTTTTCTTGAAAAATATGACATCGTCTTTCTAAAATTTCAGTATTTAAAAAACTTGATGTTTTAAGCTCTACCCACCTAAGAGAACTGAGATTTACCTTTAGCAATTCAAAAAGCTTTTTATCCTCTTCTGTTTTTCGTGGAAAAGTATCAGTGGTCAGCGAGCAGAAAATTTCACAAATGTCAAAGAGATAAACCAATGAAA…	MKKILGLDLGTTSIGWAFINEGENDNETSSIINAGVRIVPLTTDEEADFKKGNTISINADRTLKRGARRGLQRFKQRRDALLQSFRGINFISSNYVYAETGKQTTFSSYKLRAKSATELVTKEELVQVLLMLNKKRGYKSSRKAKTAEEGDAIDGMKIAKEIFENNLTPGQWVYNSLSIGGKFIPDFYRSDLQKEVEKIVRFQNQFHPEQMNEKLLENIQGKARTVTSQYFSRILNIPLAENKGTREETKLQHYKWRNEALTEELDLKVLAFIITEINNQINQSNGYLGAISDRSKELYFNQETVGQFQYNQLKENAHTKLKNQVFYRQDYLDEFEKIWETQSKFYPELNDELKSEVRDITIFYQRKLKSQKHLVSFCEFEKGHKAIPKSSPLFQEFRI…	1352
154	39488.SAMEA3545301.ERS852450_01865	0.999502	UA	Uncharacterized protein conserved in bacteria	None	None	No	None	0	None	MQKYYLGLDIGTNSVGWAVTDENYNLCKFGGKRMWGIRLFDGAQTAEERRMNRSNRRRLSRQKQRIDLLQELFAKEIAKVDPTFFIRLNESRLYMEDKSTGTKFPLFADPGYTDKEYYKEYPTIYHLRQELIKNPESHDIRLVYLACHHILKNRGHFLINGSFSDLKNLSFVCREMLDAFNELSKYQLMISDIDALEKILSDRKQQKSAKVKELVQIFECVPREDKSDAKICKEILSNLCKFLVGAKGNITRLFDTDFDEMETSSFSFGDSKYEDSLLPSLEENYPDYANVIQKIKAMYDWSVLVEIMAGENYLSFAKVNAYKKHKENLSILKSLMKKYCTPDVYQRFFYETDEKSSYGNYIGAIHNNGHSHTMKKCDEETFYKSLSKILDKLVVQKTD…	1349
156	322505.SAMN04487836.SAMN04487836_1582	0.999501	C9	CRISPR-associated endonuclease Csn1	GCF_900112735.1	Sharpea azabuensis strain KH2P10| whole genome shotgun sequence.	Yes	None	0	TGGCTAAAAATAAGGATATAAGATATAGTATAGGACTAGATATAGGGACGAATTCTGTAGGCTGGGCAGTTATGGATGAACACTATGAACTGTTGAAAAAGGGAAATCACCATATGTGGGGGTCAAGATTATTTGATGCAGCAGAACCAGCGGCAACAAGACGTGCAAGTCGTTCAATAAGAAGACGATACAATAAGAGACGAGAAAGAATAAGATTGCTTAGAGACTTACTTGGCGATATGGTTATGGAGGTTGATCCAACGTTCTTTATTCGTTTATTGAATGTATCATTCTTAGATGAAGAAGATAAGCAGAAGAATCTAGGTAATGATTATAAAGATAACTATAATCTTTTTATCGAAAAGGATTTTAATGATAAGACATATTATGATAAGTACC…	MAKNKDIRYSIGLDIGTNSVGWAVMDEHYELLKKGNHHMWGSRLFDAAEPAATRRASRSIRRRYNKRRERIRLLRDLLGDMVMEVDPTFFIRLLNVSFLDEEDKQKNLGNDYKDNYNLFIEKDFNDKTYYDKYPTIYHLRKELCENKEKADPRLIYLALHHIVKYRGNFLYEGQSFTMDNSDIEERLNSAIEKFMSINEFDNRIVESDINSMIAVLSKIYQRSKKADDLLKIMNPTKEEKAAYKEFTKALVGLKFNISKMILAQEVKKGDTDIVLEFSNANYDSTIDELQSELGEYIEFIEMLHNIYSWVELQAILGATHTDNPSISAAMVERYEEHKKDLRVLKKVIREELPDKYNEVFRKDNRKLHNYLGYIKYPKDTPVEEFYKYIKGLLAKVDTD…	1335
158	1121897.SAMN02441178.GCA_000422705_03104	0.999497	UA	unannotated protein	GCF_000422705.1	Flavobacterium soli DSM 19725 G508DRAFT_scaffold00001.1_C| whole	Yes	None	0	TAATATTCTCCTAATTGAACGATCTTACCTAAATGATTGATGCGAACTTTTATAATTCCTTCAAAATAAGGAAGGCTTTTAATAGACTTATAAGTTTTGTCTTTTAATTCTTTTACATCATTTATTGTCGTTTCTAAATGATGTCTAAATACATAATCTCTAACGGAAGCGCTCCCATATTCAACTTTAGAAAATTTCTGGACTCTGAATAAATTCTTACTTATCAATTCTTTGCTTATAAGATTATATAAGTCAAATTCTTTTGGATTAAATCCTTCGGAAGGAAATATAAAAAACTCATTTTGTTTCATAGAGAATAAGAATTTCCAACCTTTTTCGTGATTTTTATTGATAATAGATAATCCTAGATTTTTACGAGTTATAGCTTCAAAAAATGAA…	MKKILGLDLGTNSIGWAFINEAENENEASSIINTGVRIVPLTTDEEADFKKGNTISINADRTLKRGARRGLQRFKQRRDALLKIFTEIKFIPNDFIYAETGSATTFSSYKLRAKSATEFVTKEELVQVLLMLNKKRGYKSSRKAKTAEEGDAIDGMKIAKEIFENNLTPGQWVYNSLSNGGKFIPDFYRSDLQKELEKIVRFQNQFHSDQINDKLLEYIQGKTRTVTSQHFSRTLNIPLAENKGTREETKLQHYKWRNEALANELDLKILAFIITEINNQINQSSGYLGAISDRSKELYFNQETVGQFQYKQLQKNAHAELKNQVFYRQDYLDEFEKIWETQSKFHTELDEKLKSEVRDITIFYQRKLKSQKHLVSFCEFEKGHKAIPKSSPLFQEFRI…	1354
159	1262935.PRJEB997.BN773_00549	0.999497	HP	putative uncharacterized protein	None	None	No	None	0	None	MKKIIGLDLGTTSIGWAYVHEAESAQERSEIVRLGARVVPLTTDEQDEFKKGKSITTNAARLSKRSLRRNADRFQLRRDELAGVMKEAGWIDETTVLAEQGPRSTFETLRLRAKAASEEVTLAEFARILLQINRKRGYKSNRKTDGDEEGALIDGMDVSKQLNASGQTPGEWVLARMQEGNAVIPAFYCSDLSEELDRIWRKQQASHQAWMTEELHTVLRHADGRSAIRLMDKAGVVPDSVNVKERRRVMYEWRAAAVRDCLPAGRVAAALMQVSKEIGRADSYLGRIGDRSKELYFHRQTVGQYLWRLICDNPNQSLKNLVFYRQDYQHEFETLWSIQTKYHVELTEDLRKRVGRIIFFQRPLKSKKGLVNRCELVHYSVCENSGDDLTEKVDVGPKV…	1381
161	877424.SAMN02440898.GCA_000421045_02104	0.99949	UA	unannotated protein	None	None	No	None	0	None	MAEKYYVGLDLGTNSIGWAVTDERYRILRKKGKDMWGARLFNEAESAAGRRTARVARRRLERQKARVGYLKKVFAPYLSEVDPGFLQRLEDSRFFEEDKTEKQKYALFSDKDYTDRDYLKKYPTIFHLRSELLESKEPHDIRLVFLAVLNIFIHRGHFLNQGLKEGTLGDIREWMKVLDENLEMLYQDRDWHMAVNIEEQQRILSSKELTATAKLEKLLSTVGIEKKDKDNKPLIEIYKLICGLKGTLAVAFDGEITDEENLKFSVSFRDSAYEENERKAEDLLGETAFETFKVLKEIHDWGVLSSIMKGDEKTYSYISLAKVDMYEKHKKDLKVLKKVIKTYKADDYNRLFRSMEDNTYSAYVGSVNYKNRKIRRGAKSDAFIPGIKKIVEEIYKSNP…	1385
162	1121890.SAMN02440631.GCA_000425505_01240	0.999489	UA	unannotated protein	GCF_000425505.1	Flavobacterium frigidarium DSM 17623 H603DRAFT_scaffold00001.1_C|	Yes	None	0	TACTATTTGACCTTAGATTCAGTAAAAATTTCGATTTATCAGTTTTATTTTTCACCTTATTTGTATTCATTAAATGCATTCATTTTCTATTTGACAATAAAGCGGTAAAAATTGATTCTTTTTCAAAATATGTATACCTACTGGGCTACATCATTTTACCCTTTATAATTATCACAAAAATTCCTTTTGGAAAGGATGGTTACAATCCAAAAATCCTAATAAGCATCTTTATTTTAATTTGGACAAATGATACCTTTGCTTATATTGTGGGTAAATCTATAGGGCGAACAAAATTATTTGAAAGAATCTCGCCTAAAAAAACAATCGAAGGATTTTTTGGAGGAGTTGTATTTGCAGTAGTTGTAAGTTATGTTATCGCTAAATATTATATTGAAATAG…	MKKILGLDLGTTSIGWSFINESENEKETSSIVNTGVRIVPLTSDEEADFKKGNTISINADRTLKRGARRGLQRFKLRRDALLDIFSKINFIPPHYVYAENGSNSTFASYQLRAKAAIEKVSKEELVQVLLMLNKKRGYKSSRKAKSADEGDAIDGMKIAKEIFENNLTPGQWVYNSLSKGGKFIPDFYRSDLQKELERIVRFQNQFHSEQMNEKLLDDIQGKTRTQTSQYFTNTIKIPLTENKGSRDEVKLQHYKWRSEALTSELDLKILAYIITEINNQINQSSGYLGAISDRSKELYFNQETVGQYQYKQLQENAHNKLKNQVFYRQDYLDEFEKIWETQAKFHSELTDKLKTEVRDITIFYQRKLKSQKHLVSFCEFEKGHKAIPKSSPLFQDFRI…	1353
164	1807746.SAMN04517353.GCA_001701115_01601	0.999488	UA	unannotated protein	None	None	No	None	0	None	MKQILGLDLGHTSIGWSVVKENENPAETSYILGAGVRRVPLSVDETKNFTEGKSITTNAERRQKHSARLNNHRYKLRRRALKDVLLELGFINENTVFAETGPNSTHSAIALRAKAATEEITLEELGKVLMMLNKKRGYKSTRKLNEDVGNGYIDALGIATMLKTRNITPGEYSLELYENGKKSIPEFYKSDLLEELERICSVQHSFNPLIPENIASIIKGKNESQTWAILASALNLKGVKRSPSRGLDKKIEECRWRVTALTSPVELEQFATIVSKLNAAASSTSGFLSDLSERSKELLLYSETIGQYKMRILSGNPHYSFKNISFYRQDYAAEFNTIWNTQAKFHPELTDEIKAKIKDTIIFYQRPLKSQKSKVAYCELESGTMLANGDGKMRLVKAG…	1379
166	1938898.SAMN05720473.SAMN05720473_11445	0.999476	C9	CRISPR-associated endonuclease| Csn1 family	GCF_900177705.1	Fibrobacter sp. UWB15| whole genome shotgun sequence.	Yes	None	0	AAACCTTGAGCAGCTTGTCCTTGACTTCTTGCGGTTCGTTCATGCCAAGGATTGCCTTTTCGGAGCTAAACTCGGACTTGAGAATCAAGCGGTCCGGATGACCTTCGAGCTGGGTAAAGCAAATCGGAGCAAGACGGTCGGCGTCAGCGCCCAAGAATTCGCGCAACTGGTCAATGCCGTAATTCGGGCGGCGCAGGTATTCCAGCGTTTCGCGCATAAAGCCAGCGGCAGCGAGCTTGTCGTAAGTGAGCGGCACGCACGGGTTAAAATAACCCAGAATGCCCGTGACTTCTTGCTGCGGAATCGACCAGATGCGGAAGAAGCCCAGCACATGGTCAATACGGTAAGCATGGTAGAACTTGCTTGCCTGAGCCAAGCGGCGGCGCCACCATTCAAAGT…	MKKILGLDLGTNSIGWAVVNEAEKEGEKSSIVKLGVRTISFDNFVNTASKKACMDAVADFNGGKSISCNAGRTQSRSMRRNLQRYKLRRDHLRKLLKEHGFIDDSTILAEKGNGTTFETYRLRAKAASEEISLTEFARVLLMINKKRGYKSNRKAKSSDEGSLIDGMAIAEKLYNENLTPGQLVLSLFNQDKRYEPEFYPSDLQTEFDKIWSFQKTFYPDVLTESLKHNVEGKNKSATWAICKTPFNIVGIKRSTKGFDQKKEDYEWRVNALSEKIGLEELAIVLQNINGQKSGTSSYLGNIGDRSKELRINHLTVGQFQMNELAKNPNYSLKNQVFYRQDYLDEFETIWETQVKFHPELTPKLKHEIRDITIFYQRPLKSQKNLISICELEGRKVNRT…	1396
169	373672.SAMN05421785.SAMN05421785_109151	0.99946	C9	CRISPR-associated endonuclease Csn1	GCF_900156825.1	Chryseobacterium gambrini strain DSM 18014| whole genome shotgun	No	None	0	None	MIKNILGLDLGVSSIGWAYVQEDSENLENSKIIKLGVRVNPLTVDEQLNFEKGKPITTNAGRTLARSARRNLQRFKLRRANLIDVLKKNNILKESDLLAEVGKNSTFQTQELRAKAAREKIELSEFARVLLLINKKRGYKSSRKAKNDEDGQIVDGMAVAKKLYEENVTPGEYSYQLLQQGKKQLPDFYRSDLQAEFDKVWNFQKQYYSEILTDDLYKELQGKNKNATWAVLKEPFSLVGIKQTGTMQEKKVEKYFWRSEAVKRQLDFESLAVVFQEINSNLNNSSGYLGAISDRSKELYFHNQTVGEYLFQQLKVNSHTKLKNQVFYRQDYLDEFEKIWETQSKHYKELTKELKEEIRDIIIFYQRKLKSQKGLISICEFENREIEITENGKTKKKTV…	1398
170	1141106.SAMEA2272193.GCA_000308095_01924	0.99946	UA	unannotated protein	None	None	No	None	0	None	MAHQPYILSLDIGTGSVGYACMDKTFNILKYYDKDAIGVYLFDGAQTAQERRQFRTTRRRNNRRIKRLGLLQEILAPLVQNPNFYQFQRQFTWKNDNMDFKNKSLSEVLKFLGYAPKKYPTIYHLQKALLLEDRNFDPELIYMALYHLVKYRGHFLFNHLNIDNLNDNNSMDDFVELIALYESINHISLNLDYEKIKTIYEILQDNEMTKNDREKAIGKIEKALKHFSKMFLGLKFKEGDLFNQADNVEELKEANQTHSFADNYEENLTSFLTVEQLEFIENANKIYLSFTLQDILKWDKSANDSKDNKSMAISKVAAYDKFKNELNQVKDIVYKADPTKVQFKKIFVSSKESLKQYEEKPKKENLSKLCLFDQYLIRPKAQYKILIDELKKIIPQESP…	1343
172	1118062.PRJEA82275.GCA_000311865_00378	0.999455	UA	unannotated protein	None	None	No	None	0	None	MKNQKDYYIGLDIGTSSVGWAVTDESYNILKFNSKKMWGVRLFEEAKTAEERRDQRAARRRLERKKERINLLQEFFAEEIAKVDPNFFLRLENSDLYREDKDEKLKSKYTLFNDKDFKDKDYHKKYPTIHHLIMDLIEDDSKKDIRLTYLACHYLLKNRGHFIFEGQKFDTKNSFENSINDLKTHLHDYYNLDIEFDNKDLIEVITDKTLNKTDKKKELKAIIGDTKFLKAISAIMIGSSQKLADLFEEGEEFDDSSVKSVDFSTSSFDDNYGDYEAALGEKIALLNILKAIYDSSILEKLLNEADKSKDGSKYISQAFIKKYNKHGSDLKQVKNLVKKYSPEDYNEIFRAENVNGNYVSYTKSNMTNSERKKALKFTNQEDFYKFMKKKLESIKEKIN…	1362
173	157463.SAMD00031991.GCA_001047075_00911	0.999453	UA	unannotated protein	None	None	No	None	0	None	MGYSVGLDIGTGSVGWVVTNEDGKLARAKGKNLIGVRLFKTAEPAADRRTNRTTRRRLSRRKWRLRLLDELFANELGKIDSNFLTRLKYSYVHPKDDANRANYYGGYLFPTQEETKKFHAKYPTIYHLRLALMTESRQFDLREIYLAMHQIVKYRGHFLNSQSKMTIGNTYNPQDLQTAMENYAEAKGLSIELKQPEEMVAILTGEAGFGLSKKAKAEKLLNNFFFDTKEEKATVQAILAGIVGNTIDFTKVFNRQLTGDTLKAWKLKLDSETFDVDSEPILSDLDDDETELFFAIRQAFDGFTLMNLLGDQTSISAAMVERYTQHHDDLLTVKQVAKKQGLSHKEFSNIYSAFLKDDTDKGMKKLLEESNLSTEDVNGIQLRMDSHDFLPQQRTKANS…	1315
174	1729469.SAMN04125226.GCA_001564225_01162	0.999453	UA	unannotated protein	None	None	No	None	0	None	MKRILGLDLGTTSIGWAYVNQAENENEESSIIKTGVRVVPLSTDEENDFKKGNSITINADRTLKRGARRNKFRYQLRRKALIDELKGIGFIDDKTKLTETGTNSTHELLNLRNKAVTDKIEKEEFARILLSINKKRGYKSSRKANNSEEGELIDSMGITKQLYENNWTPGEFSYQLLKDEKKTLPDYYRSDLESEFEKVWHKQKEFYPEILNEKLFTELAGKNKNQTWKICEKPFDIKGIKLEGDRNQKKLETFRLRKIALTEQVELEHLAIVFQEINNEINQSSGYLSEISDRSKELHFNDLTVGQYLYNQISKNPHSSLKNQVFYRQDYLNEFQSIWNKQAEFYPELTDDLKDKIQNEVIFYQRRLKSQKGLISYCEFESWEQDVTIDGEKKRKIVG…	1377
175	1336236.SAMN02584965.GCA_000518765_02761	0.999449	UA	unannotated protein	GCF_000518765.1	Ruminococcus flavefaciens ATCC 19208 L870DRAFT_scaffold00001.1|	Yes	None	0	CATAGCTCAAGCAGATTTACAGACTTCTTTTCATAAAGACCTGTAGGAGACTGATCAATAATATAAACGCTTTTGTTCTTTTTAAGATCCAATATTGAATTAAACCTTACTGTATTAAAATTAGCAACTCCCCCCACGAAACTAAGATCACAATTTGATGAACGCCCTGTTTTCAATATTGATAATACTTTCAGCAGAGACAGTGTCTGAGATGTAATATCCAAAGCAGCAAACCTTTCTTTTCCTTCTGTTAATATATCACCTGCTTCTTTGAACTTCTTCCATTTATTGAACGGCACATTCAAACATTTTTCTGTGAGGCAATCATACAGCTCAATGTTTCCGGCTGATGAAATTCCACTATACTTATTAATTTTATAGTTTTTATCACTGTCATAT…	MANERIYLGLDIGSNSVGWAVTDGEYNLKKFRKNLMWGVHLFDEAQQSADRRSFRTARRRLDRRQQRIKLLQELFAAEILKKDEKFFSRLEESALLPEDSENRKNNIFFDDENYGDKEYFSEYPTIHHLICELMNSSEYHDVRLVYYACAYLLAHRGHFLFNVKKDNIDEITDFNEIYKNFYRALTEAVEIPPFDEDADGMAVILKKHINQSSKDKELKELLFGGKVPKKDDESDAAIKYDQLTKLISGGTVKLSDLFCKDDYKDLEKNSVCVKNADFADTLDMLTGQIDDLHLNLLAGVKAMYEWSLLVDILHGHKMISKSKVEIYDKHKKDLQELKYFVRKYIKKDYDEIFRLAGDKANYASYVYNRKNVIDKNVAPNFSKNDASNDRKSQFAFCKF…	1388
176	1262969.PRJEB833.BN609_00218	0.999448	C9	cRISPR-associated protein Csn1 family	None	None	No	None	0	None	MGKYNLGLDIGTNSVGWAVVDENNQIVKKGGKALWGVRMFDEAQSAKETRIYRNSRRRIVRRNQRLLLLQKEFYDEIIKVDQTFFQRLKDSFFKKEDKLNKNNYTFFDDDITDREYFKKFPTIYHLRSHLLYNDEKIDIRMLYLALHHIVKYRGHFLDSGEVNESNFSKIKDVLDTFNNKMSEMSLEFEDNEDYFCKIEFDENFENKLKDIMLSQLSKKEKRQELIDLFKVDKKSLVNELLIELLVNKKVKLNSLSITNGKKYEVCEIDFEKEELFEKLEDAKKIITELFDILDEIVNIKKIVDYYYVLKIIGDNEYLSEAMVKKYDKHDKDLRELKSFIKTYCPNKYYECFRKTSNPNLCNYPKYVGINSVNKKIERFAHCKKEEFYKYLKSLFNTIK…	1380
177	1123298.SAMN02256438.GCA_000379985_00095	0.999448	UA	unannotated protein	GCF_000379985.1	Streptococcus caballi DSM 19004 A3GSDRAFT_scaffold_0.1| whole	Yes	None	0	TATCGGCAAGGAAGCTAGCCATCAGGATGATTCGTTCTCCTCTGGACTGCTTGAGTATCCTCAGTACACCCGTCCCTATGATTTCCGTGGCATGAAGGTGCCCGACATCCTTATGTCAGGTCATCATGAAAAGATTCTCCAGTGGCGTTTGGAACAAAGTTTGCGCAAGACCTTGGAACGTCGTCCAGATTTATTGGAAAATTATGTCTTTAGCGAGGAAGAAGAGGCTATTTTTAAGAAGATTCTCGCAGAGAAAGGCATGAATTCTAAAAAGATGTGATATAATAGGAGACATGCGGACGATATGTCTCTTTATTTTTGAGGAGGTTTTATGCGGACGGAAAAGGTGATTGTTCTTCCTTACCAAAAAAGTTGGAAAGATGATTTTGAAAAAATTGC…	MTKKNYSIGLDIGTNSVGWAVITDDYKVPAKKMKVLGNTDKKYIKKNLLGALLFDSGETAEATRLKRTARRRYTRRKNRLRYLQDIFTEEMAKVDDSFFQRLDESFLTDNDKNFDSHPIFGNKAEEDAYHQKFPTIYHLRKHLADSTEKADLRLVYLALAHMIKFRGHFLIEGELNAENTDVQKLFTDFVGVYDRTFDDSHLSEITVDAASILTEKISKSRRLENLINNYPKEKKNTLFGNLIALALGLQPNFKTNFKLSEDAKLQFSKDTYEEDLEELLGKIGDDYADLFTSSKNLYDAILLSGILTVDDNSTKAPLSASMIKRYVEHHEDLEKLKEFIKANKSELYHDIFKDKTQNGYAGYIENGVKQDEFYKYLKGILTKINGSDYFLDKIEREDF…	1377
178	1262908.PRJEB1041.BN817_00339	0.999445	C9	cRISPR-associated protein Csn1 family	None	None	No	None	0	None	MENYNIGLDIGTTSVGWAVVNDATNKVMRKGGKALWGVRLFDPAVTAEDRRAKRGTRRRYDRRRERIKLLQDEFKDEINKVDSNFFLKLEESKYTSKDIKNKTVLISMEEEKAIKKYNQEYPTIYHLRQKLMNSNEQMDIRLVYLAIHHIIKYRGNFIYEGNSFSVNNLNIDNKLKEIFLSLSEDVDELDISEECINNINYKQLANIFNEQSKNDLKVKLTSELTSYSLNKNFISEFCKLIIGNKFSAKKLFNLETDNDVSLSFDGTDFEDKAGDLESLLNDYLEVLEQLKELYDMVFLKKIFGGSKETTISGLMVERYNQHKKDLKLLKDTFSSDRKIYNKIFRSKKDIKDDKDMCLYDLYIHNKLETTDFLKEIKKYVNTDNFIITDEDFLKRLENN…	1345
182	39490.SAMEA3545299.ERS852448_00176	0.99943	UA	Uncharacterized protein conserved in bacteria	None	None	No	None	0	None	METKFTYYLGLDMGTDSLGWAVTDSSYHILRAKGKDLWGVRLFPAAETSVDRRTYRVNRRRRQREVARIGALKELFADEIEKVDPGFFVRLDESKFHMEDRSENNKQKYGLFADKLFSDAEYYKKYPTIFHLRKELLESEEPHDVRLVYLALLNMFKHRGHFLNSSLQIEGENSNIAESYQMFVDTLKDEELDFPEQVSGERLQEIFRSSDSRKKKVENLLAEMNLSKKQKREIQFVNLICGLKGKLSELFPDKEYDEEQKKIAFSFQDSDYEDKENTIQELLDESEMNMIYAVKAVHDSGVLSGIMNGERYLSVARVASYEKHKKDLQILKDILKKYDTKEYFEMFRNESEKSENYSAYVGSVKYHGTFRRGLSGGKQEDLYKHIKKVLGKFPQDDEG…	1375
183	59620.SAMEA3545318.SAMEA3545318_01808	0.999428	UA	Uncharacterized protein conserved in bacteria	None	None	No	None	0	None	MKNRENIKYYIGVDIGTNSVGWAVIDENGNLLKKGKHHLWGSRLFDQAQTAQNRRNYRSSRRRYNKRRQRIGLLRLIMSDMVLEVDPSFFIRLEKTTFLDKEDKKAILKDNYKMNYNLFCDEDYNDKKYFKDYPTIYHLRKKLCESDEKADPRLIYLALHHIVKYRGNFLYEGQELHLEPSNKEEDLKILFDILGKNNDTVYDISEEQIQFILKTVVENISKTAKVDECMSQLKLNSEDKKIVKEFMRGLVGNKFNVSKLYMHEDLQFDDEDLKLQFSDKSYEEKITEYENVLEEKMEFIDLMQRFYSWIELSKIVGSDSQHASISGAMVNIYESHREDLRTLKEVMLKIGKKEYDEMFKPTSKNVVNYYNYVNPVACSGDKTDGFYKYVKKAIEKSDD…	1332
185	1458462.SAMN02841230.GCA_000703065_01546	0.999415	UA	unannotated protein	None	None	No	None	0	None	MKKVGEYYLGLDIGTDSVGYATTDQRYNLLKYKGKPMWGSHLFDAANQCADRRGFRTARRRLDRRQQRVQLVDEIFAPEVSKVDPKFYTRRKASALYGKDRPDLTDANSCFNDKGYTDKEYHEEYPTIHHLIVDLMKNTEKKFDIRLINIAVDWLVAHRGHFLSDVGTNNIDRVLEFDSIYEEFISYFDGEGFERPWDSVDAGKFGEVLKEKGVNRKKLALKDLLYGGTIPSDEDYFIDRKELVNFLAGGKVHCNKLFRGYESEDDITMTISDDMEILLPQLGDYATIVGKMAAMYDWSVLSDILSSHAFISEAKVKVYEQHGEDLRRLKAFVKEYYPRKKYNEIFRESGKDCTNYTAYSYNLKSVGNGAELPKGKATREDFLKYLKQALDLDKITCRT…	1357
187	165185.SAMEA3545227.SAMEA3545227_00325	0.999405	UA	Uncharacterized protein conserved in bacteria	None	None	No	None	0	None	MEKNYYLGLDMGTSSVGWAVTDENYNLMRKKGKDLWGVRLFKEAKTSAERRVKRTSRRRLQREKARIGYLKELFADEINKVDAGFYQRMEDSKFISDDKTVHQKFTLFSDTNYTDEDYYNDYPTIFHLRKKLIESDDEYDVRMVFLALLNMYKHRGHFLNANLSDNGMGDINEQYDRLKELCSEYLNVEWENKPDKFEEILKECNCSNSLRNERLLETFNLKKTDKEKCEMLKLICGLSGTLSKIFKDLDDDSETKKMTISFRSSNYDEEAINVEEIIGSENFEIIAVLKEIHDWSMLANIMRGKKYLSVARVEEYEKHKDDLKILKKVIKEYSIEEYNNFFRVMADNNYSAYVNSVNSNKESTRRGAKCDNDTFFKEIKKIVNKCYDSEEKEYILKEI…	1353
188	209880.SAMN02910343.SAMN02910343_00868	0.9994	C9	CRISPR-associated endonuclease Csn1	GCF_900103425.1	Allisonella histaminiformans strain DSM 15230| whole genome shotgun	Yes	None	0	GGCTCCGCCGTATTTTCCTGTAATGTACGGAAATCTCCATACATTGCCAAGCCCTATGGCACAGCCTGCAGAGACAAGTATAAAGCCTAATCGTGATGAAAACTGACCCCGCATATATAATCCTCCCATCCTTCCATTCTGACAAAATCAATACAAATAATTCAATGTAAATTGTGTACAGTATAGCATAAACCGTATAGCAAGTCATCCAGAAATCGTGTAAAAAGCCCAAACCGAAATCTCCTGTAGTTTTCTGATTGGATGCTATAATATGCTTCTTCCCTACACATCTTTCTGAAGCACCTTCATCATCTCATATACAGTAACCAGAGGAAGTCCCACCACATTATCATATGAACCGGTAATGGATTCAACGAGAAGCGTTCCCTTTCCCTGAAT…	MAAETRREYFIGLDMGTSSVGWAVTDPEYNIIKKAGKALWGVRLFDEASTAKDRRLHRAARRRTQRRAHRIDLLQELFAPEISKVDPGFFARLNESNLWEEDKKVKQTNSLFNDEDFTDKTYHKKYPTIYHLRYALMTENKPFDVRLVYLAIHHIIKHRGHFLRDSLRINGNLKGEFEPYYYRFEEAVQDGLDFVLTPGQSKEVQQILANKDLSSSEKRRYLENCFEIKGNKQLKELMKFLTGGKGKLSVLFAEEQLTDSEVNSFSFSDGYDELESALQDGLADDQWNLIQATKELYDWSLLNELMGDASTISEARIARYEKHKKDLKILKRLLKKNPEEYNAMFKGTGKSSYSAYIGMCKVKNEKVVIEKKTDSADFFKELKQLVKKLPDSEDKEYVL…	1359
189	150033.SAMN03267184.RV14_GL001635	0.999396	C9	CRISPR-associated protein cas9/csn1| subtype II/nmemi	GCF_001886195.1	Enterococcus ratti strain DSM 15687 Scaffold1| whole genome shotgun	No	None	0	None	MDIGTNSVGWAIVTDDYRLMSKKMSVHGMTERKKIKKNFWGARLFDEGQTAQVRRNKRTSRRRLTRRRFRITELQKIFAEELLKKDANFFARLDESFLVPEDKNYARSPIFPTLEEKSYYQSYPTIYHLRQKLADSTEKADIRLIYLALAHIIKYRGHFLFEGELNTENTSIEETFKEFLAIYNQQFEQAVDFHEPVLTILTDKLSKTKKVEKILTYYPAEKMNGCLAQFLKLIVGNQGNFKQVFALEEEAKIQFSKETYEEELENIVEKSLDEVADVFLQAKKVYDAILLSDILSTKKKNTKAKLSLGMIERYEDHKKDLEEFKRFVKAKCPDTYAVFFKDISKNGYAGYIDGKTTQADFYKFVKKKLNGVPESERFLEKIEQENFLLKQRTFANGVI…	1330
190	1588751.SAMN03842477.HMPREF3188_00814	0.999394	C9	CRISPR-associated protein| Csn1 family	None	None	No	None	0	None	MGKQKFNDYYLGFDIGTNSAGWAVTDLQYKLLRFNKKDMWGSRLFDEAQTSKERRVYRNSRRRLDRRKKRLKLLEELFLDEISKIDNTFFKRLKESNLYNEDKSIKFNYPLFNDKDYTDIDFYNEYKTIYHLRKDLIFEDKKFDIRLVFIALHHILKYRGHFIFEGQSFEEIKSFDSIFTQLSSYFLENFDFNIDVSIKEKLEEIILSDNTKSIKKTEFKKIFSDNKVLSVLNMAIGSKVSLKDVFNNEELKEQKISFSEIDYENEKRDEFYQLLGEDIFLIDLAKKIYDFMVLKKILKNTDSFSASKVALYCEHKKDLDDLKYIFKKYLTKEDYFKFFRSNVEKINYPSYIGLNKIKSKKIIKENKCSISDINKELKNKYLKDIKLEAKDKELFNRIF…	1400
191	1263005.PRJEB721.BN497_00702	0.999393	C9	cRISPR-associated protein Csn1 family	None	None	No	None	0	None	MKNANKVTGKYYLGFDIGTNSVGWAVTDENYNLCKFKKKSMWGIRLFEDAKTAEERRGQRASRRRLQRRKQRIDLLQEIFAEEINKVDETFFIRLNESRLHLDDKTVSEKHPLFIGSEYSEKEYYREYPTIFHLRKELMESSEPHDIRLVYLAIHHILKNRGHFLIDGELSKANSFDAAFYQMKEVLCNELDLEIDGENTTEVERTLRDRNISKSDKVKLLAALLAMNQNETESKETKKKIENICKLLAGNKGDISKIFGQTPEGVEKTSFSFGEADYDESIRPNLEESIPDQCFVIDSIKALYDWNVLADILNGQTYLSCAKVNQYETHKNNLKELKLLVNRYCSREEYKRFFKSAVEKANYSNYIGSAKQGNKIIDVKRCAEEDFYKELKILLSKIE…	1370
192	331679.SAMN02797812.IV81_GL000856	0.999386	C9	crispr-associated protein| csn1 family	GCF_001437075.1	Pediococcus stilesii strain DSM 18001 Scaffold1| whole genome	No	None	0	None	MRIDNGLEELKVNNRIYNIGLDIGTSSVGFAVTDAQDKLVRVKGKTAIGVRLFEEGHTAAERRGFRTTRRRLSRRKWRINLLNQIFEPYISEIDPTFFARLKNSSLAGKDKKFEGSLLFPDRTDYQFYKDNPTMYHLRKHLMEKDRQFDLREIYLAMHHIIKYRGNFLNTTPMNHFKNEEIDFSALFSRLNELYQEIDDENIFELNIENVDEIKKILLNHDLFKMEKQKQVAKLLNVDTDDKQLKKENTALASNFSKAILGYKFNLALVTKIPDQDKKEWTISLGDEDFDDRLDNVPVALTESQLEVVEVLHSIFNSISLNEIVENGETLSSAMVRKYNDHKHDLKLLKNVMTTLEDRKKAKKIQGIYNVFVGKDTDLISDKDKNKYKDKDEFYKEIQK…	1379
193	467210.SAMN04108634.HMPREF1866_01993	0.999386	C9	CRISPR-associated protein| Csn1 family	GCF_001552975.1	Lachnoanaerobaculum saburreum strain DNF00896 Scaffold1| whole	Yes	None	0	CCATACTGATAGGAAACAATATAGTAAACCTTACAGCGTCTTCAATCTTAACAGCACTTACATTGAAGATATTCGGAAGCAAGCTTGTGGGTATTGCAACAGGTATATTGACATTTCTCATACTTGTATTCGGTGAGATTACTCCAAAGAATGTGGCATCAAAGAATGCGGAGAATATGGCGCTTTCCTATATCGGGGTAATTTCATTTTTGGTTACTTTATTGACTCCGTTAATCTTTATTGTAAATACTGTTGCAAAGTTTGTTATCTCCATATTTAATAAAAACGGTGATGATAATAATGCGGTAACCGAGGAAGAACTTAGGGCGATGGTGGAGTACAGCCACGAAGAGGGAGTCATTGAAAACGAAGAGAAGAAGATGATTGTAAATGTGGTGG…	MEKQEYYLGLDMGISSVGWAVTNDKYELLRKKGKDMWGIREFEEADSSAERRTHRVNRRRRQRQVARMGLLKEYFSDAIEKVDSNFFIRIENSKYFFEDKDGRLSSKNGIFDDADYKDVDYYTEYPTIFHLRKALLDIEDTGKEYDVRLVYLALVNMFKHRGHFLLNTEGDALSSEQVNTTYQELLEILENNYDISLESRDIKDVIDIISSSDNGRKKKHEQILELFGVKKSDKRANELLKCLCGLSVNAKLIFDENYEEKVDLCFHDFSYTDKIPDLMEKLSEEEYYVVEQLKSIYDYSILAGTLKGYDYLSCARVELYEKHREDLKLLKALYRRYKTNEEYNDMFKSDKEGTYSAYVNSFNSSDSSVKIKKYRWNMKGRTIDNLYGTIKKAFKDNTD…	1364
194	1639.SAMEA3466598.GCA_001495195_00059	0.999383	UA	unannotated protein	None	None	No	None	0	None	MKKNYTIGLDIGTASVGWAVLTEDYELIKRKMKISGNTQKKAVKKNFWGVRLFEQGETAEGRRLKRTTRRRIARRRQRIQYLRTIFDEGMNQVDANFFARLDESFSIIDEKENERHPIFGNVAEEAAYHEQFPTIYHLREHLANSSEQADLRLVYLALAHIIKFRGHFLIEGELNTENSSVSGTFEQFIKVYNETFNVEKALDLTVDLDGIAEQKISRMKRAELILSLFPEEKSTGDFAQFIKMIVGNQGNVKKTFSLNEDAKIQFSKEEYEENLETLLAEIGEDFRSVFDAAKSVYDAISLANILKVTDATTRAKLSSSMVVRFTDHKEDLKTLKRFVRENLPDEYDDLFKNKKVAGYAGYIDGNETQEAFYKYLKKTLAKATGAEGFLAKMEQEDFL…	1327
196	1262882.PRJEB743.BN519_01335	0.999364	C9	cRISPR-associated endonuclease Csn1 family	None	None	No	None	0	None	MGNKLRNVDDYYLGLDIGTESVGWAVTDKYYVIPKFKGNAMWGVHLFDEGETSVKRRGFRSARRRTQRKRERLALLEALFDEEICKKDCTFFRRLHESDLWPEDKSGDDKYAVFADENYTDKDFHKEYPTIYHLRYELIKNKEPHDVKLVFLALHHIIKNRGHFLFDSLSSAEDFNSAYETMCSYLSDNEIQLNCSDIEQFKAILKDRRQGKIEKTKNLASLFGITKKSDPVSYAVMAVLSGSTVKMCDLFGDDELKTVEKNNISFASGYEENEEIYASVLGDRFELVKILKAVYDWAVLADILDGKKYISEAKVAVYEKHKNDLKTLKKYVKTYLPEKYNEIFKISDGKKDNYVAYSGHIKESGKTGELKKTCNSENFCAYLKKTLGKNADLSYKEMF…	1345
197	216903.SAMN05444371.SAMN05444371_2695	0.99936	C9	CRISPR-associated endonuclease Csn1	GCF_900142325.1	Epilithonimonas mollis strain DSM 18016| whole genome shotgun	No	None	0	None	MIRNILGLDLGVSSIGWAFVQEDEKNSENNKIIKLGVRVNPLTVDEQINFEKGKPITTNANRTLARSARRNLQRFKLRRENLIDVLKKNNILKETDLLTEVGKNSTFQTQEIRAISAKERIELSEFARVLILINKKRGYKSSRKAKNEDEGQIVDGMAVAKKLYEENLTPGEYSYQLLEEGKKQLPDFYRSDLQAEFDKVWDFQKQYYPEILTDVLYKALQGKPKTGTWTTLKEPFSLVGIKQVGTMQEKKVEKYFWRSEAVKKQLDLESLAIVLQEINGNLYSSSGYLGAISDRSKELYFNNQTVGEYLYQQLKVNPHTKLKNQVFYRQDYLDEFEKIWETQAKYHKELTKELKEEIRDIVIFYQRKLKSQKGLISICEFENREIEITENGKTKKKTV…	1395
198	1235796.SAMN01730998.C815_01950	0.999354	C9	CRISPR-associated protein cas9/csn1| subtype II/nmemi	None	None	No	None	0	None	MKYESEEYYIGLDMGTSSVGWAVTDPHYHLIRKKGKDLWGARLFEKANTAQERRTNRINRRRNQRRKQRIAFIREAFRKEVEKVDVNFFRRLDESQLYLEDKSIKEPYLLFNDLNYTDKDFYHQYPTVFHLITDLLTSDRKFDIREIYIAVSSLYNHRGNFLNKSLGNETQDEDLVFKNLDEAFSACGMNWNTKAENIEVVKQILCDRSLNKKEKQDQLAHCLEINKKTEKEKIEFLKLLTGGKADSKKMFPQYHYERDEKLSFAFADENGDENWEETLNAIEERLTSDEYGLILALKSVYDWSILADLMKNEKTGETYPYLSMARKDSYEKHKADLRLLKSVIKRLIPNEYNHFFRQYDGKGKTYTNYIGSVQYHEKRHRFKHITTKEFYDGLKKLLK…	1368
199	1631.SAMD00031992.GCA_001047095_00421	0.999353	UA	unannotated protein	None	None	No	None	0	None	MVYDVGLDIGTGSVGWVALDENGKLARAKGKNLVGVRLFDTAQTAADRRGFRTTRRRLSRRKWRLRLLDELFSAEINEIDSSFFQRLKYSYVHPKDEENKAHYYGGYLFPTEEETKKFHRSYPTIYHLRQELMAQPNKRFDIREIYLAIHHLVKYRGHFLSSQEKITIGSTYNPEDLANAIEVYADEKGLSWELNNPEQLTEIISGEAGYGLNKSMKADEALKLFEFDNNQDKVAIKTLLAGLTGNQIDFAKLFGKDISDKDEAKLWKLKLDDEALEEKSQTILSQLTDEEIELFHAVVQAYDGFVLIGLLNGADSVSAAMVQLYDQHREDRKLLKSLAQKAGLKHKRFSEIYEQLALATDEATIKNGISTARELVEESNLSKEVKEDTLRRLDENEFL…	1323
201	1262802.PRJEB872.BN648_00192	0.999345	C9	cRISPR-associated protein Csn1 family	None	None	No	None	0	None	MKQILKKVQGYNIGLDIGTNSVGWVVTDENANLLQFRKKNMWGARLFEKGDTAQGRRLSRSTRRRYDRRRQRIHYLQEMLATMVLPIDESFFIRLNEAFLWKEDKSVQRDYILFADKQFTDRDFYKQFKTIYHLRKFLLDTKEKADPRFIYLALHHMIKYRGNFLYQGQSFDVVENVQESFRVLLEEMYEQLGKEWEYGEHFDDIQRILENTTIGKKSKQEQIAAILTEQYGNKKLANEVTRACLGYSFDLTVVMENENLLDESGKKIKISFSDSKYEEQELELQNRLEEKFAVIEALKRIYNWLVLKDTLRGKKYISEAMVNKYEAHHEDLVKLKRLFRTYLSTEEYSCFFRKEKQKDKYISNYVNYRKGAERCSKEKLYKAIHELFDTVAKDDVVYQ…	1381
202	59620.SAMEA3545340.SAMEA3545340_03261	0.999338	UA	Uncharacterized protein conserved in bacteria	None	None	No	None	0	None	MTYYLGLDMGTSSVGWAVTDENYNLIHRHRKDLWGIREFEEAKTAVERRTQRISRRRRQREVARIGLLKDYFHDEIQKVDPNFYQRLDNSKYFPEDKEEVVKGKNGIFADENYTDRDYFAEYPTIFHLRRELLNSKEPHDVRLLYLALLNMYKHRGHFLNTTLGTDGENRKLSDVYRDFVVKTEEVLGLTFPQETDNGKMQEIMCSREFSRKRKAELLCALLEIDKKQKQQVALIECVLGLDKSVKQMYGTAVPDDFDKSVKVNFSDSSFEEKVSEVEELLDEEKYELILCMKELYDTAVLNQIMGDCNYLSEARVQEYEKHKEDLKLLKRTVKKYGTAEEYQFLFRSSEKASYNAYVHSVNSGEKIRRNMDGRSRDDLYTVLKKMLKNYPQEDADCKY…	1343
203	1262696.PRJEB913.BN689_00318	0.999336	HP	putative uncharacterized protein	None	None	No	None	0	None	MKTILGLDLGTTSIGWALVKEAEPFSDEKSEIVRLGVRVIPLTVDERTSFENGKSITTNALRTQKRGMRRNLQRYKLRRQALIEELKSTGWIGNDFIFSETGPGSTFRTLRLRAKSASEEVTLGDLARILLQINKKRGYKSSRKMVSSDDGQAIDGMAVAKEMYDKGLTPGEYVYQRMLEGKYAIPEFYKSDLQEEFDRIWALQKSFHIELTDELYRKLSDRNKSQTWAICRDELGIQGLKSSFIGKERLKEAYRYRHLAATQEVNMEVLTCALQEINGQKASLSGLLSKISDRSKELYLNNLTVGQMLLKRIEDNPNNSLKNIVFYRQDYLDEFERIWTVQSKYHTELTHELKKRLRDIIIFYQRPLKSQKGLISLCELETKDIEVAIDGVKKMKNIG…	1399
205	360807.SAMEA3545243.ERS852392_00193	0.999334	UA	Uncharacterized protein conserved in bacteria	None	None	No	None	0	None	MKQGKRGYYLGLDIGTDSIGYAVTDEQYHLLRFHGNDAWGSHVFDSASLCDERRGFRSARRRLDRRQQRVKLLQEIFAKEIANIDPRFFIRLSESYRWRDDTDDRYIYFNEEEYTDIQYMRDYPTIHHLICELMENEEEHDIRLVYLACAWLVAHRGHFLSQLSVDNIDSLIDIESVYQKFLHFFIDNGCENPWIQDAELVGGILKEHIGVTEKHNRLGEIMLGNRKPSKDVRDTFLYSEYCIIRLLAGGTCKLRDLYGKEEYEDFGSVSLEMDDDKLAEIMINIGEDYELIAVLRSLHDWSVLADILDGQNGLTNISTAKVAIYEQHKKDLATLKYFIRKYCPEKYNAIFKDAREDNYVAYSYHYNNKLDGQIKKKADTETFSKFLIKIIHSIKPDKE…	1358
206	1689303.SAMEA3546014.GCA_001407835_01427	0.999329	UA	unannotated protein	None	None	No	None	0	None	MKNFKDYYVGLDIGTSSVGWAVTDDSYNVLKFNSKKMWGVRVFDEAKTAESRRLQRGAKRRLDRRKERINLLQDFFAEEVSKVDANFFLRLDNSDLYKEDKDEKLKSKYTLFNDKDFKDKDYHAKYPTIHHLIMDLIEDDSKKDIRLVYLACHYLIKNRGHFIFEGQKFDIKESFDTSIDNLKIHLKDEYFIDLEFDNSDLIKVITDDTLNKSEKKEKLKDIVGDTKFLKAISAIMIGSSQKLNGLFGYDEELKNETIDFSKSDFDEKHGDFEALLGEKIALLDILKEIYDSSILENLLKEADKSDDGNRYISQAFIKKYNKHGSDLRKLKSIIKKYLPSNYDEIFREENIQDNYVAYTKSNITNNERKKATKFTSQENFNTFIKKKLEIIEKDIKEED…	1369
207	1484053.SAMN05444274.SAMN05444274_102563	0.999329	C9	CRISPR-associated endonuclease Csn1	GCF_900129025.1	Mariniphaga anaerophila strain DSM 26910| whole genome shotgun	Yes	None	0	AAATAACCAGTGGTACATAGCCGTAAGGGCAAATTGTGCCCTCGACCAGTTCACTAATGATAAATCTGCAAATTCAACCATAATTATTCTTTTGGTTCAGTTAATATTTCCAATACATAATCGCTCCGTTCCTGGTCGGTTTCGAAATTGGTTTTTAAAAAGTCGGGGAAAAAGAATACTTTGAGTATAGCAAACATAATGAATAACTTGATTAGGATAATTAGCCAGACTTGCTTACCCCAAGTCCCCATATTCCGGAAACCATTGACATAGAAACTCCAGACTTGTCGGATGATATTTGGTGTTTTGTTTGTCATTTGGGATTAAAAGTAATTGTTTTAGCAGAATATTCCCGCATTTTGATGTCCATTTTATTGGCGAAATGGTTTTATAACATTT…	MAKILGLDLGTNSIGWAVVEKERDCEFQLTDKGVRIFQEGVKIEKGIEGSKAAERTGFRSARRLKYRRKLRKIELLKVLSAYGYCPTLTNEELLNWRYKKVYPRNQAFLNWQSTDEASSKNPYHYRALAVEQKFDLEKEEDRFKIGRAFYHIAQRRGFLSNRLEGTKESDGAVKKSISEINSLKGDKTLGQYFYEKYRKREKIRNTYTHREEHYLDEFKRICEFQKLDSEFTAKARKAIFYQRPLKSQKGLVGKCVFEPNKPRCSVSRPEFEEYRMLCFVNNMKIKTPTDEHLRFLTEEEKKKIMPQFFRKSKDYFDFEDLAKQLAPKHQYKFYKRRDKYPEDWLFNYSMKTIVSGCPVSTRLKDLFGEDIMAFNIPYIREKDGKKSVIDIDDIWHVLF…	1343
208	1291743.SAMD00000345.LOSG293_500010	0.99932	CA	putative CRISPR-associated protein	None	None	No	None	0	None	MMKEYSIGLDIGSSSVGFVAVDDQYRVVRAKGKNVIGTRLFDEGKTAADRRGLRTTRRRLSRRKWRLRLLRGIFEPHINEIDESFFMRLKESNISPKDSNKHFPGDILFNDRSDREFYENYPTIYHLRQALKTEKRQFDIREIYLAMHHIVKYRGHFLEGGTVTDFEVGELDLAGKFSRLNELFESINLEVPFVLRLDNLEDVKAVLIDSQRSAQDRQRTLTPDIYVPSTDKITEKRFKGIATELLKAIVGNKAKFDVLAGLELDKEEAKLWALTFDSETFDEDIEQLEGDMTEATQDLIEILKSLRSLIRLAVNMPEGVSLSEMMIQRYEDHADHLKLLRDIIHNTDAEKAAGLQAAYDGYIDGVKGKKTPVDDFYKAIKKNLDDSEAAHQILALIDK…	1332
209	1262893.PRJEB1006.BN782_01049	0.999314	CA	crispr-associated protein	None	None	No	None	0	None	MNNEYFVGFDIGTNSVGAAVTDEKYHVLKFKGNAMWTSAVFESAQQSADRRLNRTARRRLDRSQQRRDLLQELIAPAITPVDPRFFDRIRESALWAEDKTTGSRFTYFSDEGYTDKQYHKEYPTIHHLICSLMNDPAPHDPRLVYIACSYMLTHRGHFLNEADKEKIDDVLDIRRVFNELCSWFTSYGIEVPFSCFPEEFGNVLTANRGVQDRTRAFYDLLFAGKKPKPSEDDQVDIDVLIKLISGGKIELSKLFLNEEYSELENNKIQLSDAGFDEKEPELRSELGDDFGLVAAAKNIYDWSLLTGVLGECKSISEAKVKTYEKHSEDLAALRRVVRKYHPDKYKEIFKKYVVGNYTSYSGNVKSAGKISETKLKRCNQAEFCDYLKSKLKDVKPAPG…	1372
211	33959.SAMN04631277.BBP16_02370	0.999305	C9	type II CRISPR RNA-guided endonuclease Cas9	None	None	No	None	0	None	MTKIKDDYIVGLDIGTDSCGWVAMNSNNDILKLQGKTAIGSRLFEGGKSAAERRLFRTTHRRIKRRRWRLKLLEEFFDPYMAEVDPYFFARLKESGLSPLDKRKTVSSIVFPTSAEDKKFYDDYPTIYHLRYKLMTEDEKFDLREVYLAIHHIIKYRGNFLYNTSVKDFKASKIDVKSSIEKLNELYENLGLDLNVEFNISNTAEIEKVLKDKQIFKRDKVKKIAELFAIKTDNKEQSKRIKDISKQVANAVLGYKTRFDTIALKEISKDELSDWNFKLSDIDADSKFEALMGNLDENEQAILLTIKELFNEVTLNGIVEDGNTLSESMINKYNDHRDDLKLLKEVIENHIDRKKAKELALAYDLYVNNRHGRLLQAKKKLGKIKPRSKEDFYKVVNKN…	1370
212	877415.SAMN02841154.GCA_000701725_02316	0.999298	UA	unannotated protein	None	None	No	None	0	None	MKKNGNNERTGEYYIGLDVGTNSVGWALTDKEYRIQRFKGKDMWGARLFDDAKDAAERRTARTSRRRIARRSQRLHLLELLFAKEIAKIDPDFFIRMHESFLQSEDKSDPNSMYLLFNDKEYTDKDYMKKYPTIYHLRSELIHSDEPHDARLVFLALHHLIKYRGHFLYENAGDSDGKTLSEAIEDLKNVLNNYDVSFAPANAEMFMDVLKNDDNLTGKKKEIKLAYGEVSAEEQIDMNSLLELLTGATVQLSKLFMDDSLKNADVPKLSLADELDSKLDTLGDELDDLLDIIIAAKEVFDVARLGKILGDNAYICDAKIALYNKNNKDTKILKHFVKEHCPEIYKEIFNEKAGVKNFAAYMRYKTKEKCTQDEFCSFLKNRVKGMEDSADEEERRVYQ…	1318
215	334413.SAMD00060918.FMG_0058	0.999268	HP	conserved hypothetical protein	None	None	No	None	0	None	MKSEKKYYIGLDVGTNSVGWAVTDEFYNILRAKGKDLWGVRLFEKADTAANTRIFRSGRRRNDRKGMRLQILREIFEDEIKKVDKDFYDRLDESKFWAEDKKVSGKYSLFNDKNFSDKQYFEKFPTIFHLRKYLMEEHGKVDIRYYFLAINQMMKRRGHFLIDGQISHVTDDKPLKEQLILLINDLLKIELEEELMDSIFEILADVNEKRTDKKNNLKELIKGQDFNKQEGNILNSIFESIVTGKAKIKNIISDEDILEKIKEDNKEDFVLTGDSYEENLQYFEEVLQENITLFNTLKSTYDFLILQSILKGKSTLSDAQVERYDEHKKDLEILKKVIKKYDEDGKLFKQVFKEDNGNGYVSYIGYYLNKNKKITAKKKISNIEFTKYVKGILEKQCDC…	1348
217	866536.SAMN02232009.Belba_3201	0.999256	C9	CRISPR-associated protein Cas9/Csn1| subtype II/NMEMI	GCF_000265405.1	Belliella baltica DSM 15883| complete sequence.	Yes	None	0	TTCTTGAAATATCCTATAAAACGTAAACACCACCCACAAGGTAATTCCTACAAACACCAACCAATAAGTCCCAAAAGCATAAGCTTTGATTTTTTCAGATTCAACATCTGTCATTAAAGTCTTCAATGCTTGAAAAACATACCAATTCAGAAAAGTTGAAAATAAAAATATGACAAGTAAGAAAATTATTCCTCCAATTTGATTCATATAAGCATACCATTTACTTTTGATTATACATGATTCAATAAGGAATGGTTCGAATTCTTTTGACTTTTAATCAAATAAAAAACTCCCAAAATTAAATTGGGAGTTTCAACAATAGGATGATTCAAATCAATCAGTTAGTAAACTGGAAACTCTTGTTCCAAACCTTTGAAATCATCAATCATATTCCATTTA…	MKKILGLDLGTTSIGWAFIKEPEKDVVGSEIVDMGVRIVPLSSDEENDFAKGNTISINADRTLKRGARRNLQRFKQRRNALLEIFKEKKLISTNFKYAEDGPSSTFSTLNLRAKAAKEKIELQDLVKVLLQINKKRGYKSSRKAKSEEDDGSAIDSMGIAKELYENDLTPGQWVYEALQKGRKNVPDFYRSDLQEEFKKIVNYQSEFFPDIFNASFVEDWMGKASTPTKQYFNKKGVQLAENKGKREERRLQEYKWRAEAVNFKIDLSEIALILSQINSQISNSSGYLGAISDRSKELYFKNLTVGQYLYQQIKKNPHTRLKGQVFYRQDYLDEFERIWSVQSSFYPQLNDALKREVRDITIFFQRRLKSQKHLISNCEFEDHHKVVPKSHPVFQEFRI…	1352
219	1855375.SAMN05216391.SAMN05216391_1063	0.999251	C9	CRISPR-associated endonuclease Csn1	None	None	No	None	0	None	MEYYLGLDLGTNSIGWAVTDEKYRIIRAKGKDLWGIREFERAETAEKRRKKRTSRRNRQRKVVRMGLIKSYFDSAISEVDPNFFARLENSKYYLEDKSEAVRNKNGIFNDKDYTDKEYYHQFPTVYHLIMELINNPNSHDVRLVYLAIANLFKRRGHFLNAGLSEENSEKNIQMAYDSLCESCQESIALDFPFIEAGIIEDILKDRNCSKKEKTERLMEILSVDKKNKKAVEIIKALTGRKVNAKTIFETITCEEKVEFAFSDTTFEDNLPELIDNIGEENFSVVNAMREVYDIGVLAGILNGHRFLSESRIADYEKHKDDLKILKKVVREQMHDQKTFNELFREDGNGSYSSYVKSSFVHDKHLRRSSDSKGRSREAFYKKVQSKIKDVSTPEAQKIL…	1349
220	706433.SAMN00189155.HMPREF9430_02063	0.999236	C9	CRISPR-associated protein| Csn1 family	GCF_000186945.2	Solobacterium moorei F0204 Scfld3| whole genome shotgun sequence.	No	None	0	None	MEGQMKNNGNNLQQGNYYLGLDVGTSSVGWAVTDTDYNVLKFRGKSMWGARLFDEASTAEERRTHRGNRRRLARRKYRLLLLEQLFEKEIRKIDDNFFVRLHESNLWADDKSKPSKFLLFNDTNFTDKDYLKKYPTIYHLRSDLIHNSTEHDIRLVFLALHHLIKYRGHFIYDNSANGDVKTLDEAVSDFEEYLNENDIEFNIENKKEFINVLSDKHLTKKEKKISLKKLYGDITDSENINISVLIEMLSGSSISLSNLFKDIEFDGKQNLSLDSDIEETLNDVVDILGDNIDLLIHAKEVYDIAVLTSSLGKHKYLCDAKVELFEKNKKDLMILKKYIKKNHPEDYKKIFSSPTEKKNYAAYSQTNSKNVCSQEEFCLFIKPYIRDMVKSENEDEVRI…	1327
222	1870987.SAMEA103972705.GCA_900176655_01734	0.999225	UA	unannotated protein	None	None	No	None	0	None	MNLRKLNDYFIGFDLGTGSVGWAIITPDGELARFKGKPAWGSRVFPTADTAADTRLKRGQRRRYERRRWRLGFLQDFFREEIDRVDPDFFNRLNQSRLIPKDRGFHSPLFNDSDFSEKDYYDRFPAMPFLRAWLMTTDERADIRLIYLAFHNIVKHRGNFLQQDNKRLSAQTVKTDDAVEKLAEELSARCEAMEYRVSINQPVIVEALKDGSLSRSNKADRIGSAVNASEAELKNLGKTLGKALVGYVVDFTKVLLLDDIELEKAALNNDEKVDAILTNLPDDCLPLFNAIVEVYSSHILMGILRLNEGEIKTGALSGMDGHTLSFCQAREYEKYGTELALLKKLVKKYRPDAYGEFFRGDRYEGTTIYNKQTVKGYTKYNEVRKTGYEDFAKEVKKLF…	1381
229	1121870.SAMN02440607.GCA_000428485_02838	0.99889	UA	unannotated protein	GCF_000428485.1	Epilithonimonas tenax DSM 16811 F564DRAFT_scaffold00001.1_C| whole	Yes	None	0	TGACCTTCACAGCAGTGGTTGGATTTATCTTATTCATTTGGCGGGAACTGACCTTCAAATATCCGATTGTAGAACTGAGGGTTTTGAAGAATGGAAACCTGAGAATCGGAACCATTATGTCCTTCGTTTTAGGTTTTGGTTTGTATGGTTCTACCTTCATTGTTCCGCTTTACACGCAGAGTATTCTCGGCTGGACGGCCTTGCAATCTGGCGCTTTGATGATCCCTGCCGCATTGACCACCGCTTTTATGATGCCAATCATCGGGCAGTTGCTTACAAGAGGTGTCAAACAGCAGATCTTGGTCGCACTGGGATTATTGATCTTCTTTATTTATAGTTTCTGGGGTTATAAAATCATTACGCCGGACACAGGCAAAGACGCCTTCTTTTGGATGCTGA…	MTKNILGLDLGVSSIGWAYVQEDDKNSANNKIIKLGVRVNPLTVDEQINFEKGKPITTNAGRTLARGARRNLQRFKLRRANVIDVLTKGNILKDGDLLTEVGKNSTFQTQELRAKSAKEKIELSDFVRVLLLINKKRGYKSSRKAKNEDEGQIIDGMAVAKKLYEESLTPGEYSYQLLIEGKKQLPDFYRSDLQSEFDKVWKFQKQFYSEILIDELYKELQAKNKNATWAILKEPFSLVGIKQMGTMQEKKIEKYLWRSEAAKKQLDFESLAVVFQEINSNLNNSSGYLGAISDRSKELYFNHMTVGEYLYQQLKANPHTKLKNQVFYRQDYLDEFEKIWETQSQYHSELTKELKEQVRDVVIFYQRKLKSQKGLISICEFENREIEIIENGKTKKKTV…	1399
230	1630.SAMN05216514.SAMN05216514_11070	0.998888	C9	CRISPR-associated endonuclease Csn1	GCF_900109215.1	Kandleria vitulina strain KH4T7| whole genome shotgun sequence.	Yes	None	0	ATCATTCATTGCGACAATGACCCTTGCGCTTTTCATATTAAATGCATCCGGTGTTAACTCCGTTACATCATTGATAACCCGAATCACTTCTTCATCGGATACAGGCATATTTTTATTTAATTGGTAGATTGTACGTCTCTTTTTTAATGTGTCTAATATTGTCATATAAACACTCCTTTCATAACTCTACAATACTAAAAAGCATTGATGATATCAAACAATATGCTTTCTAATGAAAAATTATAAATAGCTTTAAATTAAAGCTTTTTTCTAATCATAAAAAAATAGTTGGCAAGCCAACAAATTTTATCTTTTTACTGGATTTTTTTTTAATAATAATGTATTGTAATCAAGCACGGGAGTTGATTATGTGATGATTATTATGTCCGGTATGATTGG…	MSQNNNKIYNIGLDIGDASVGWAVVDEHYNLLKRHGKHMWGSRLFTQANTAVERRSSRSTRRRYNKRRERIRLLRGIMEDMVLDVDPTFFIRLANVSFLDQEDKKDYLKENYHSNYNLFIDKDFNDKTYYDKYPTIYHLRKHLCESKEKEDPRLIYLALHHIVKYRGNFLYEGQKFSMDVSNIEDKMIDVLRQFNEINLFEYVEDRKKIDEVLNVLKEPLSKKHKADKAFALFDTTKDNKAAYKELCAALAGNKFNVTKMLKEAELHDEDEKDISFKFSDATFDDTFVEKQPLLGDCVEFIDLLHDIYSWVELQNILGSAHTSEPSISAAMIQRYEDHKNDLKLLKDVIRKYLPKKYFEVFRDEKSKKNNYCNYINHPSKTPVDEFYKYIKKLIEKIDD…	1344
231	1720315.SAMEA3673154.GCA_001486445_01812	0.998668	UA	unannotated protein	None	None	No	None	0	None	MQLRHAENYNIGLDLGTGSVGWAVTDENGELYHFKKQPTWGSRLFPSANTAAEARVHRGQRRRYDRRRQRLDLLQDFFLEPMASVDPEFFIRLRQSQLWPQDRDPQHAAYHWPLFNDEDFNECDYYKKFPTIYHLRVWLMETDEQADVRLVYLALHNIVKTRGNFLHQDNERLSAKNANMKESVDRLCSALAEWMGEVDPESSCEPKPEKLRAVLEDVSLSRGEMRDKGLPFLGLETDAAHKRIAKQVIGAVLGYKADLKKVFFLETDDPTFDLSNDAAVEEFRSSVPDEGAELFDSLLAAHSSFILQGILKGGDGRTISYCKVNEYEQYGKDLRELKDLVRQYAPTRYDEFFRGPHYEGACSKDYDPSKAKGYTLYNLGTTKLSYDDFASQVKKLFKG…	1367
232	280093.SAMN05443373.SAMN05443373_111125	0.998483	C9	CRISPR-associated endonuclease Csn1	GCF_900129705.1	Flavobacterium granuli strain DSM 19729| whole genome shotgun	Yes	None	0	GGATTAGTAGCCTGGACATTCGATGGTAATGAAAGCTATAACCCTGCTAGTGGTAATGCGACAGTAACAATAAACAAAGCGGATGCCCTAATCACGGTTACTCCTTACTCGCTTCCTTACGATGGAAATCCTCATACTTCTGCCTTTACGGCTATTGGGGTGGAATCCACTCCGGCAGATCTTACGGCATTGATGGATGTAAGCGCAACAACACACACCAACGGGGGAACTTATACCGCTGATGTATGGAGCTTTGCAGGAAACAATAACTACAATACCGCCAATGGAACTGTGGACAATGCGATCGGTAAAATTATGTTGACCGTAACGGTTGATCCAGCTAGTAAAAACTGCGGAGAATCCGACCCTATACTTACAGGAACGTTAACAGGTAATATA…	MNKILGLNVDVTTIGWAFINEAQNENEVSKIIDTGVRIVSLSSEEENDFKKGKSISINTDRTLKRAARRGLQRFKQRRTAILEIFNNLNFISDDFIYSETGKQTTFSSYELRAKSASEAITKEELVKVLLMLNKKRGYKSNRKLNVIEDGEAVDAMILAKELFEHNLTPGQWVYKSLSNGNNHIPDFYRSDLQNELEKIVKFQKQFHSQKINNELLEEIKGKSRTLTSQHFNRILKIELAENQGTKEESKLQHYKWRNDALDNALDLKVIAFIITEINNQINQSSGYLGAISDRSKELHFNKETVGQFQYKQLQNNAHSKLKNQVFYRQDYLDEFDKIWETQAKFHPELNDKLKAEVRDITIFYQRKLKSQKHLINHCEFEKGHKAIPKSSPLFQEFRI…	1350
233	1930000.SAMN06140822.GCA_001940995_00712	0.998462	UA	unannotated protein	None	None	No	None	0	None	MQNENNYQKYYLGLDIGTDSVGYAVTNKSYDLIKFKCRPMWGSTLFDGAETSEARRSFRTGRRRLGRRQHRIELLQELFAKAVAEVDERFFYRIKSSALWREDSGERYSFFDDEEYNDVDYHNEYPTIHHLIDELMKSDNGHDVRLVYLACAWLVAHRGHFLSDVSRENVAQLRDFGRVYVSLREWFEEKDYPLPVGMEKEQLLEDALKQKLSVSRKYENLKKNVLGGKKPHKDECEIDAEIFYKMLCGSSVKLKDLFRKDEYEEVESFSLSSDDEVLAERFSKASGDDAQLLQIAKSVYDWSVLNDILQGKQTISEAKIEAYNQHKSDLKWLKDFVKKYSPKSYNAVFCDKDSKDSYSAYRHKASSAEGFFKSITKLLKGITPEECDAEGYNDALSRL…	1356
234	1250059.SAMN04489761.SAMN04489761_2599	0.998461	C9	CRISPR-associated endonuclease Csn1	GCF_900105455.1	Tenacibaculum sp. MAR_2009_124| whole genome shotgun sequence.	Yes	None	0	GAAATTATAGAGGCGATTTTCAATTATTTATTCGAGACACTTACGATTTAGATTTCACAGAAGCGAGGTGCGATCCTATTTTTGGGGAAGATTTTCAAACTGCTACAGATGATACCAATCTTGATATTGACGGATGGATTAACTATGCTGAAGCGGGGTCTAAAGTTTGGATGGAAAGTGTATATCAAAGAAATGGTTACGCTGAATTCAATCCGTTTGGATCGGGTGATAGTTCAAATATTGTATGGTTAATTACTCCTGAAATCAACTTAGAAGCACAGGACAATGAAATGTTAACATTTCAAACGCAACATGCCTATCCAGACGAGGGGCATGATCCATTAGAAGTACTAATTTCTACTGATTTTAATGGTGAAGAAGGCGGAGTTGAGAACGCTA…	MSKKVLGISLGTNSIGWALVKECERDSSEIIKLGVRVNPLTVDEKINFEKGKPQKTNADRIQKRSSRRNLQRFALRRKALIDILLKNKIISKETVLTEHGKSTTHQTLALRAKAARKKISLEELARVLLNINKKRGYKSSRKIKKEEEGNAIDTINVAKELQEMKLTPGEYSLQLLNAGKKMIPDFYRSDLFQEFNSIWEFQKQFHSELLKDDLYADLQGKSKNQTWTICQKPFDIKGLKIKVRGVELKKKLYKLRVRALSRKLNLEQLAIVFQEINGDIVKSSRYLGAISDRSKRLYFNNQTVGENLYQQIKNNRHTSIKNQVFYRSDYLDEFEQIWRTQSAFHPELTNNLKEVLRDVIIFYQRRLKSQKGLLSFCPFESREQNYVNKVLGKIKKRII…	1391
236	28052.SAMN05216544.SAMN05216544_0589	0.998223	C9	CRISPR-associated endonuclease Csn1	GCF_900103815.1	Lachnospira pectinoschiza strain M83| whole genome shotgun	Yes	None	0	ATATGGGTATTCTTGGCGCCAGCCTTGCAACTGCCATTGGCCAGCTTATTTGCGTGTTGATTTTACTTGCTCATATTTTATTGGGAAAATGTAATCTCAAACTTAACTTTAAAAACTTACATTTACTAAAAAGAATCGGACAGGTTATATCCACAGGTAGCGCTACCTTTATTGTAGATATTGCCATTGGCGTTGTAACAATCCTTGTAAATAACCAGATTATGCGCTATTCAGGAGAGACAGCCCTAGCAGTTTATGGCGTAATTAGTTCTTATGTTACTGCTGTACAGTCAGTAAGTTATGCAGTAGGCGAGTCAGGACAGGCAATTATCTCAACTAATTATGGTGCTGGAAATGCTAAAAGAGTTATTGGGGCAAGACGTGTAATGTTAACAACTG…	MEKEYYLGLDMGTSSVGWAVTDNKYRILRRKGKDLWGIREFEEASTAAERRTHRISRRNRQREVTRRALVKSYFTNELEKVDSNFLIRLDNSKYYEEDKNEKLNSPNAIFDDKNYTDKDYYKEYPTIFHLRKELIENNHAPYDVRLIYLAVMNLFKRRGHFLNSSLTIENASSNIEINDAYNEFISTIDETMVGDLSLVFPHDNEITNELLLNLRDTLASSKLSRKAKSEKVRELLKVDKKSKREIEVINGFVGLQVDCNKLFDIDKTDNEIKAKFSDFSYSESEPEILEKLGDEYAQVLLAIKKIYDIGTLVETLRGKKYLSFARVEDYEKHKKDLAILKKLVKTLGPEAYDEMFRSEKAGSYSAYVNSNNSDKNEGESKIRRGIRSDYDTFRKYVQK…	1377
237	562982.SAMN02595332.HMPREF0432_00330	0.998122	C9	csn1 family CRISPR-associated protein	GCF_000185645.1	Gemella morbillorum M424 supercont1.1| whole genome shotgun	Yes	None	0	TAGTTAAAGGATATATTAATGAACTAAACTTTGATGATGAAACTTTTAATCGTTTTAAAGATGAATTAGAACAATTAGGAAAAAATATTAATATTGGAGAATTCTTCAAAATCGAAACTACTACTATTCAAGATAGCGATTGGGAAAATTCTTGGAAGGATTATTTCGATATTCTTAATATCGGAGAAAAATTTGTAATTGTACCAACTTGGCGCGAGTATGAGAATGAGGAAGATAAATATGTAATCAATATTGATCCTGGTATGGCTTTTGGTACTGGTGGACATGAGACTACTTCTCTTTGTATTAAAAACTTAGAAAAATATGTTAAACCTCATGATAATGTTATTGATGTAGGTTGTGGAAGTGGTATTTTAAGTATCGCAGCAAGCTACCTAA…	MKNKTWYLGLGVGPTSIGWAATDSNYKLLRKNKKRLWGVRLFEEAKTAVDRRTFRAERRRLARRKWRISLLEELFAKEVSKNDPNFFLRLKESKYHFEDKSLMNEYILFNDKDYTDKDYYKEYPTIYHLRLSLTTEENPDIRKVYLAVHSMLKNRGHFLLQGQSFNDSNIDSVIKELLELETVKINFEVTDEVIHSLKKIALEKKNLSDKNNDVKKLYPKEKQLQEIFKLVFGGKTSLDKLYDIEEYKELDNSVKSISFKEKVYEEVRPDYEQILSNYIELLDLAKLVYDSIVLADIKKEGKTISESKVELYNKHKDDLANLKKLVKIDSKLSEDKKKEVYFTIFKEDKEKGTNYVNYTHRSQEGKSCSYEDFKKFLKKELEKLEDSPTKTTILEELDL…	1385
238	1690483.SAMN03894428.AEM51_07180	0.998089	UA	None	None	None	No	None	0	None	MEKILGLDLGTNSVGWAIREVNNELENQIIEKGVLTFDKGVAEDKSGEHPMVQKRTEARGKRRNYQAEKYRKWVLLECLINEGMCPLSIDELNQWRHYSKGSGRRYPQSEKFISWLRFDFDGDGKPDFERLGHNKHESFYLFRKLIVDSSKVEIFKREPQIIGRVLYQLVQRRGYNDGQNIDENEKDELSKTIMKGGGDAGAVGVNDILPYLEKYRTLGAALYHIQQDKNLRIRKRYNLRSHYAKELNEICNVQGLEHLYKELWSAIIWQRPLRSQKGLVGVCTFEKNKRRCPISHPLYEEFRTWVFINNLKIKPVVKNDISINSIDIKEALHKIVYPQFFKAAPNFMLSSIKKVLDKVGFEITAKLPEDTKVTSLSFLYKMKEVFGDEWELIGDWDNV…	1359
241	1202724.SAMN04015015.AM493_01130	0.997719	UA	None	GCF_001278115.1	Flavobacterium akiainvivens strain IK-1 scaffold00001| whole genome	No	None	0	None	MFSQQNNLYCESLSKLYYNITKNFLSKNEVCRIYEIFFCSILTYFLKKYNHDIFKKSSTMKTILGLDLGVTSIGWAVIVTDDDNTPIKILGMGSRIIPLSTADKEEFQKGQAISKNQSRTIARTQRKGYNRKQLRKEELKKILGELGITPSKELLNLPSIELWKLRADAASGNAPLSAEQLGRIFYMLNQKRGYKSARSEANQDKKDTDYVAAVKGRHQQLKEKGQTIGQHFYTEMLTLEENSGHFQVKNNVYPREAYLEEFNAIIAAQKPQHAFLTDDVVDRLRDEVIFYQRKLKSQKGLVSICEFEGFERTFFDNVKQKDKTIFTGPKVAPKSSPLFQLCKIWETVNNINLKVKNTDGSKNKWADYVPTLEQKQEIIEHLFKNAGISLDALRKILGF…	1351
242	1798184.SAMN04487833.SAMN04487833_11615	0.997658	C9	CRISPR-associated endonuclease Csn1	GCF_900101015.1	Sarcina sp. DSM 11001| whole genome shotgun sequence.	Yes	None	0	TAAAAAGGCAGACAGTCTTTTAGCAGCGGATGCTGATGCTGTAAAGGATGCTGCTGTTGCAAAAGATGCTGATGCTGCAAAAGATGCTGCTATTGTAAAAGATGCTGCTGCTGCAAAAAATATTGATGCTGCAAAAAATACTGCTGTTGCAAAAAATAATCTGTCAGCCAAAGGGATGCGGGCCTCAAGATCCCGCGGCATGTACCAGAGAGCACACACTCCCGGGATCCTGGTGGGCATCACGGATTTTGTCGTCTCCTTCTGCAGATACGTCTGGGGAATGGGGCTTGGCGTCGCCATGAGTGCTGTGCTGTTTCTGCCTGTGATCAGTGCCATGAGAAAGGGAAAAGGACAGTATGAGGAGGTCAAGATTCTGATGGATCTGACCGGGGATCTGCT…	MSSRINRRKQSGSSSLNNQLKKFDDYYLGLDIGTDSIGWCVTDPEYNILKFNGKAMWGIRLFDEAEPAASRRSFRTSRRRLKRKKQRVALVEELLNEEMTKVDPLFYLRLKESSFHIEDKQDIVRQPYALFSDTNYTDIDYHKEFPTIYHLRRALMLHEKSYDIRLYYLAISHFMKHRGHFLFEGSVSDATSFEFVFSDLKDYACEQMEMILEAENPDEVKSVLLDRRMGKTEKKQKMKMLFNASSEKQIEAVSALCGSSVSLDKLFSDPSLKDALVPKISFSDGIDEEKEEMLSSELGERFEYIIKLKAVYDWTVLTRILAGCSSISEAKIKVYEKHQKDLRDLKRVVRQFIPEAYKSIFSDSDVKDNYLAYSGHVSGKNQVLPQKRITEQKEFCDFV…	1371
244	1408323.SAMN02744718.GCA_000746015_00559	0.997273	UA	unannotated protein	None	None	No	None	0	None	MGDKKNHSRKEFEDYYLGLDIGTDSVGWCVTDKDYNVLKFNGKAMWGVRLFAKAATAAKRRSFRTARRRLQRRRNRVLLVEELLSEEVAKVDPLFFTRLKESKFYLEDKDEKVRQPYCLFADQNYTDVQYHKDYRTIYHLRNALMEHDRNYDIRLYYLAISNFMKHRGHFFFNGDISEVTLFEAVFDSLKEYLVNEFEVSLETDDIEEVKNVLLDKKIGRADKKRKLIDLFDAKKSQIKSEILGAICGLNVSLDKLFDDESLKDAGIDKISFYDGIDDEKNDELLEVLSDRFEMMIRLKAVYDWSVLANILADSTSISKAQIKVYEKHKKDLQDLKYVVKKYVPNEYDEIFKDSGVKENYTSYVAHVFEKGNTLTEKRITEQSDFCKYIKKKLEKVDAE…	1347
245	391615.SAMN02436275.GP5015_188	0.997155	CA	CRISPR-associated large protein (provisional)| putative	None	None	No	None	0	None	MTKNYISPIAIDLGAKFTGVALYQYLEGADCTQEVAKGLLVDDRGNVTWSQEGRRGKRHQVRGYKRRKMAKRLLWLILDSEYGIKREEVTEPLLKFINGLLNRRGYTYISEEVDEESMNVSPLPFSEMMPDYFNSSAPLLEQLAKLLSDKNKLVRFRAEGKIPSNKNEFKKLLDTALDGKYKDEKKELSEAWGNILIASENVLKSTVDGHKSRSEYLANIKEDIKSNEELEKQISSKEIDGFYNLVGHLSNFQLRLLRKYFNDPNMSGVSYWDEKRLEKYFYQWVQGWHTKGGTDEAEKKNIILKTKGAPLLKTLKSLSADLTIPPYEDQNNRRPPKCQSVLLSDEKLTMHYPKWKEWVGQLVKQNDNAYLNENVTLANALHRIVERSRSIDPYQLRLL…	1397
246	1870985.SAMEA103910505.GCA_900169505_02636	0.996856	UA	unannotated protein	None	None	No	None	0	None	MNLRNVESYDVGLDIGTGSVGWSVLDEAGDLCRFKGKPTWGSRVFPSAETAADTRVHRGQRRRYDRRRQRLDLLQGFFAEEMTKVDPEFFIRLNQARLFPEDREPAHADYRWPLFNGSDFTEADYYKRFPTIYHLRAHLMESGEKADIRLIYLALHNIVKHRGNFLHQDNPALSAKNANMEDAVEGLCRALEEWCEAHDIDCSCNAKALTEALGDASVRPAEKRERAEAALGVEKAYKKLAKAVSSAVVGYAADFSQVFFVEAEGSKFALSNDEKVEAYACPDEGRDLFEAMQKVYSSYVLMGILSEAQGETLSFCKMGEYERYRRELETLKSLVRAYGPERYDEFFRGPLYEGTRDYDPDKAQGYTKYNLGASKLSHEDFLKQVQKLLAAIGAAADER…	1371
247	1961105.SAMN06342771.B6D44_00865	0.996755	UA	None	None	None	No	None	0	None	MKNILGLDLGTNSIGWSIRELNSTNNQIIYNGVLTFEKGVGEDQGKEVPLVQKRTESRSKRRNYQAKKYRKWELLETLILNNPKLCPLTLEELDRWRKYEKGTDRIYPKREFFINWLRLDFNNDGKPEYKNPYELRKLVSEKKVDDFYSLGRAFYHMIQRRGFRGRDEEESKTILDGSKEKETIGASEIKKIMLEEKATLGGALHHVQQKYNKRIRNRYNLRTDVEAELKTVCKVQGIDENNDLFHKLYKSIIWQRPLRTQKGNIGRCTLEPTKPRCPLSHPQYEEYRMWSFINNIRVSDYKDPESEETQLNDEQKAIILEKVFFGKKKNKDDFEFIEIMKTLDKKGDALKFNYKAYTTVSGCPVTFSLKEIFDCELSEIKIAHKPNERSKSKKDYYDS…	1352
248	39492.SAMEA3545391.ERS852540_01923	0.996566	UA	Uncharacterized protein conserved in bacteria	None	None	No	None	0	None	MSFKENSKIYYGLDIGTDSVGWSTTNEKYELLRYKNNLMWGVSLFEAASLAEERRGHRTQRRRYDRRQQRVALLGELFAKEILKTDPDFFLRLKESSLYPEDRTSKNVNTYFDDADFKDSDYFKMYPTVHHLIKELSESNKPHDVRLVYLACAFIVAHRGHFLNGADENNVQAVLDFDSSYCEFTDWFKSNDIEDNPFSESVKNEFSVILRKKIGITAKEREIKNLLFGTTKTPDCYKDEEYPIDIDVLIKFISGGKTNLAKLFRNPSYDELDIQTVEVGKADFADTIDLLASSMEDTDVPLLSAVKAMYDWSLLIDVLKGQKTISDAKVCEYEQHKSDLKALKYIVRKYLDRAQYDEIFRTAGEKPNYVSYSYNVTDVKLKQLPSNFKKKNSEEFCKY…	1313
249	1423739.SAMN02369444.FC85_GL001324	0.996346	CA	CRISPR associated protein	GCF_001434255.1	Lentilactobacillus diolivorans DSM 14421 NODE_10| whole genome	Yes	None	0	TGACAACGAAAAATCGAGAAAAAAATAATAAATTTCATAAAGCTTCGCCGTTATATACTCTTGGACTTGATATCGGCACTACTTCTGTTGGGTTCACTGCTATTGATGAAGCGCAGCGACCTATGCGTGCAAAAGGGAAGACAGTGATTGGTGTGCGGCTCTTTCAAGAAGGTCAGTCAGCCGTTGGTCGAAAGAATTTCCGAACGACCCGCCGGCGATTGAAACGACGCCGGCGACGTCTCAACTTACTTAAGCAGTTTTTTAGTGCACCTTTGAGAAAAATTGATCCTACTTTTTTTAAGCGTTTGAAAGCTTCAAGTTTATCGCCTGCAGATAAGCGGCGATATTTGGCACCGGGGTTGTTTCCAAATGGTGGCGACATCAAGTTTTATCAAAAAT…	MTTKNREKNNKFHKASPLYTLGLDIGTTSVGFTAIDEAQRPMRAKGKTVIGVRLFQEGQSAVGRKNFRTTRRRLKRRRRRLNLLKQFFSAPLRKIDPTFFKRLKASSLSPADKRRYLAPGLFPNGGDIKFYQKYPTIYHLRLALMTEKRPFDLREVYLAIHHIVKYRGNFLNPLPVSAFRGRNQRFEDQFSELNQLYKSLEGESPFQFDEKIFSELDKQLLVNDGRKIDRQKQLAKRVFIKTNEKRIDSHHQKIASAFSKAVFGYKFRPDVLLNSDPNESIDEFIKFGDEDFDDKLVILRESLNATQKEILAVTQRIYSQIILNEIVPSRETLSEAMVSRYQKHHSDLQLLTEACKKMTKAKAARIQAAYTDYIGKGDGHKLVHDQFVALIKKNLDPSE…	1376
250	1871030.SAMEA37054168.GCA_900155395_00764	0.99623	UA	unannotated protein	None	None	No	None	0	None	MDQFTLGMDIGITSIGWSVIDTKTNHLVDLGVHLFEEAKPAADARNNRQARRTLRRKKWRKEQLKKAFVDFHVIMKEEIMQPGFLSFTTDTSTITRPKDETIYHLRKRALQEQVSFRELLLALYNICGTRGHFLMENVNFDSQDGITFALFKERFYDAVSAYVEIENQKAFEEKILQRLFTDGKIPKKEIKQLLNEENLDEEALEQLLYLLSGYKANLSKISESVALEDTSGNVDILTLIKKEETNDFLECVIELHDMIEVSKVLQQYQYICELDVDKLNHVKEIYALEQSDAAAYKEAVKSIQSKMKVSSPGKKLRVIKNIENKYPNGLYVKEARAILRKQQSYYPTILTDSFIEVCITIMQARIPYFIGPLSENAKNAWLVKKGNFRYSYAYSCKDA…	1326
252	1797328.SAMN04313835.A2X14_06785	0.99563	UA	None	None	None	No	None	0	None	MIKLNNMKKILGLDLGTNSIGWAVVETEDNKKFELLDKGVRIFQEGVKIEKGIESSKAAERTGYRSARRIKFRRRLRKIETLKVLIENNMCPLSMDELIVWKENKNNYPKNKIFYNWLKTKDPKEGTNGTYINPYYFRTEAIKRKLENTNDVGRALYHLAQRRGFKSNRLESTDEKSRGIVKTEINKLSSELNGRYLGEYFYELYLKGEKIRKRHISREEHYLNEFKKICEVQNFNKELAEKLERAIFYQRPLKSQKGLVGKCTLQNNKHRCPISRPEFEEFRMWQFINSIKYKNSDGKFDFLNKEQRENIIPAFVSNKNATFEFSKIEKILNKGVHIYQFNYKSNHTIGSNQTMINFMDVFDIDRKLTNAWLLCVNKIYELYTAKTKKDGSLKSKSEV…	1317
253	1423764.SAMN02369455.FC95_GL001315	0.995582	C9	CRISPR-associated protein| Csn1 family	GCF_001436175.1	Lentilactobacillus kefiri DSM 20587 = JCM 5818 strain DSM 20587	No	None	0	None	MGEDGKPVRVKGKTAIGARLFQEGHVAADRRMFRTTRRRLNRRKWRLKLLDEIFDPYITPVDSTFFARLKQSNLSPKDSRKEFKGSMLFPDLTDKQYHEDYPTIYHLRRALMTEDKKFDIRMVYLAIHHIVKYRGNFLNSATVDTFKASKVDFKKSFNQLNELYSAINPEDAFQVDMNKSDETGRLFLDSSIRKFDKQKQISKLIPVVVEDKEAKKLNGKIALEITKAILGYKSKLNVVTQTEPEDPKKWAVKFDDEDIDSKLNDILPEMDENQQSIVEIIQDLYSQVTLNQIVPNGMSLSDSMIKKYNDHHEHLKLYKKLIDNISDTKKRSALKTAYDKYVGDDGKTIEQDEFYSNVKKNLDDSDLSKQIADLIEAEKFMPKQRTSQNGVIPHQLHQR…	1347
254	883114.SAMN02596728.HMPREF9709_01569	0.995292	C9	CRISPR-associated protein cas9/csn1| subtype II/nmemi	GCF_000245755.1	Helcococcus kunzii ATCC 51366 supercont1.1| whole genome shotgun	Yes	None	0	ATAATACATTTTGTTTTCTTTAGTAATAATTAATTTCCCATTTGAATCTATTAGTTTAATAGATTCAGCATCATTTAATAAAGTTAAACATTTTTTTATCTCTAAATTTAAGCATTCATTAAAATTCATATAAAAATCTCCTTTACTATAACTATGACATATTTTTTTTTTTGCACTGTCATTATTGTTACGACAATTTAACAATTTTATAGTGAAAATATTGAATGTAGTTTGCAATTGGAACTTATTTTTAAAATATCATTTTTAGTACCAAATTTTTCAATCCATTTTGGTACTGAATTTTAAATAATTAATTTTAGTACCATTACTTTACGAGAAAATATGGTACTAACACAGCATTTATTAAATTTAGTTCCATTTTCACTTAAAATTTTTGGT…	MQDYYLGLDIGTNSVGWAVTDENYNLLRKKGKDLWGVRLFKEAQPATERRGHRSSRRRTIRKSLRKQLLRELFEEEINAIDKDFFLRLDESKYWLEDKKIEGKYSLFNDENFTDKDYYEKFPTIFHLRKALIESDDKEDIRLYFLAINQMMKRRGHFLIDGKLSNVEDITPFKECIQNLINEELDTEIETEFYDKAIKIVSDYSLKKTEKKNLIKDLVKETDSIEDSKKIINIFNLLISGKSKVNGIFDDEEILEKIKEDNKEDFYLTSEKYEENLEYFSQLLDYRFELISSLKSIYDYIILQEVLKGKKYLSYAQVERYKNHKEDLRKLKQLIKKYDKNGKIYYQIFRDENFKKGYVAYLGYYKKNKKNVPVKKCDYDTFSKNIKSTLDKICDKEDPL…	1338
255	1218108.SAMN02440982.GCA_000382425_02741	0.993082	UA	unannotated protein	GCF_000382425.1	Empedobacter brevis NBRC 14943 = ATCC 43319	Yes	None	0	AAAACAAAATAGCCATCTAATACATAGTCCATGAAATTAAATCCGATAGGTGAATTTTTAGATGGTAAAGTAAATTCATTGACTTTAAACGAATTCTTTTCATAAATGTACACAACCATAGGATATGTTTTAGTTGAATCGTATTGAGAAGGGTATAAAAGAGAGCCATTCATCACGTTTCCATTTATAGATGTATAGTTTATATTTTTAGAAAAACCTAAGTCGTATTCACTTAGCTTAGAGTTGCTTTGGTAAATAATACGCGTTGTATGATTAGTGGAAAGTTCATGAATAGAGGGTGATTCATTGTACTTTGCTTTTCTATAATACAATTTATTTTTGTTGCTATCACTGTAAATTTGATTGACTTCGGCATCAGTTCTAAAAGAATGTATCACT…	MRILGIDAGTNSLGWSIRDTEFINNQIIDFGVLTFEKGVASEKGNEFPKVKKRTESRGKRNNYRAEKYRKWDLLYFLIENNMCPLSHEELNKWKNYKKGTKRKYPQNDLFLNWLRFDFDGDGKPDFHLIGKNKHDSLFAFRALAVDPNFHSVYKTNPYLLGRIFYQLVQRRGFKGRDEEEAKTMLQGSDKNGTKGRDDIAEFIENHKTLGAALYYYQKETGERIRQRYNLRKDYEAELKLLCQLYDINDEDYQKLWKAIIWQRPLRTQKGLVGYCIYEKNKKRVQVSHPLYEEYRTWTFINNLKIIPPIGVDKQTYIQEKIYPLFFKSSNDFELKTILNQLKKDGGKIDSKFKEKTKVISAKLLKSFQDIFGDNWKELLHWDNINERDSQPSKKQNSSF…	1369
256	45068.SAMN04274782.Llon_1733	0.992508	UA	None	GCF_001467825.1	Legionella londiniensis strain ATCC 49505 Llon_ctg001| whole genome	Yes	None	0	CATGGTTGTTTTTTCAGTTGAGTGACATAGAGTGTCTGTATCCATTGGGGTGTGGAATCGGATTCAAACTCATAAGTCACAATTTTTCCAGTTGATACAATTTTCATTTTCCCATCACGTGGTTTTAATTCATTACCGAATAATTTGTTTTTACAAACAATTTCATTGGGCATGTTTAAGGGATCATCAATTGAATCGGAGGGTTTAATCATTAAAGCCTCGTCAATGGTTTTAATAAAATCAGCTAAAGATTGGGTAATTCGTATATAGCGCCTGGTTTTGGAGTGGGGCTTCATTTCGAGTTTTATAATTTCTGGTTTGAAGGTTGTAACAGGCAGAGTTAGCCAATTATCGAAAGTAGCATACGCTTGTCCCTCGGAGTTATTAATTCCGTCAATT…	MESSQILSPIGIDLGGKFTGVCLSHLEAFAELPNHANTKYSVILIDHNNFQLSQAQRRATRHRVRNKKRNQFVKRVALQLFQHILSRDLNAKEETALCHYLNNRGYTYVATDLDEYIKDETTINLLKELLPSESEHNFIDWFLQKMQSSEFRKILVSKVEEKKDDKELKNAVKNIKNFITGFEKNSVEGHRHRKVYFENIKSDITKDNQLDSIKKKIPSVCLSNLLGHLSNLQWKNLHRYLAKNPKQFDEQTFGNEFLRMLKNFRHLKGSQESLAIRNLIQQLEQSQDYISILEKTPPEITIPPYEARTNTGMEKDQSLLLNPEKLNNLYPNWRNLIPGIIDAHPFLEKDLEHTKLRDRKRIISPSKQDEKRDSYILQRYLDLNKKIDKFKIKKQLSFL…	1372
257	1114972.SAMN02369495.FD35_GL002365	0.99183	UA	None	GCF_001435135.1	Furfurilactobacillus rossiae DSM 15814 Scaffold1| whole genome	No	None	0	None	MKTFAEEYVMDKSKPYGIGLDIGTNSVGFVATDAEGHLIRLKGKTVIGAYLFNAGISAAERRGFRTTRRRLSRVKWRLGLLREIFETHFQESMGENEDNDFFLRFKYSNISPKDPQFSTAKGLFNDRTDKEFYDQYPTIYHLRRALMTEDHQFDIREIYIAMHHIVKYRGHFLKEGRAKDFKVGDLRLLDNFKMMNEQIEEINPLWQLKLPTDDASIKSITAILLDNTQSQNDRQKAVTKVILATLVKASDKDINAARKRFVGELSKAMVGLKTKLWVLADVSQNGDWEIKYENYADFAETIGSGESDTIQSLFNEINDLYGVITLAGIIPKEAESFSDGMVRKYEHHRKNLELLKVYCAEQSDGKRGRQIRQTYDKYIDGVDSKQFTQEDFYKALSKF…	1378
258	1797337.SAMN04313832.A2X11_13225	0.99079	C9	type II CRISPR RNA-guided endonuclease Cas9	None	None	No	None	0	None	MDPDFIKEYETGQKITKNAKRRQMRGARRLLQRYHQRRDNLIEVLKAIGAVESADQIQQPQFIKEYDQEFTKLIATGKAKTAWYNYFLRAKALSSPVTLKELALILYHLNQRRGYKDIGELMDEMAGFEKKDEEGYSKSYEILKIVAVSPDNDRKGKREVYNVTLEDGRKPCTTTSKVLNEMIGQEKELEVRVRTNKKGEITYELALPDNAAWQYRLDALNKKLTDSELTPGNFFWRKLHNEPNYRVKQNLVYRDRYLDEYDQIMAEQIKHHPFLVDPKIYIDILTKLIPANIPERNRWKSSGLISFIRNYIIYYQRPLKSQRHNVDVCRYEKGFKTYDENGDILVNRPAYVAPSSSPLFQQFRVWQDLAHLGFKDKYGYTTLLSNTEKEILYRELLRV…	1322
259	575609.SAMN02463827.HMPREF0629_01231	0.986947	C9	CRISPR-associated protein| Csn1 family	GCF_000090945.1	Peptoniphilus sp. oral taxon 386 str. F0131 supercont1.1| whole	No	None	0	None	MWGSRLFEEASTAQDRREHRSNRRRLERRKYRLDLLEELFVEEINKIDPEFFIRLRESKFHFEDRSLKNTFILFNDKMEGGYNDKVFFSKYPTIYHLRSALINGNKEDVRAVFLAIHNILKNRGHFLLAGNDINISLSLNDTLTDLFEYLKIHLGIEVEFENKLKDIEKIALDKNLSKSDKQKKIVQLLETDYKKQLADVFKLSLGLTANMENIFGKENEQGLEFINAENKIKKIQFDSSYEENIAEFDQFYGEYFEIIDICKKIYDAISLSQILVDGKGLSESKVLSYEKHKEDLKLLKKVLKNIDKAYDNKGEDRLVYKVLKEDKDKGTNYVNYSKLSNNGTATTKEEFYKFLSKNLDLKKFGKLNKEDIETLDYINSEILLGRFLPLQKEKINGVI…	1341
260	1423778.SAMN02369429.FC70_GL001116	0.980588	C9	CRISPR-associated protein| Csn1 family	GCF_001434315.1	Paucilactobacillus oligofermentans DSM 15707 = LMG 22743 strain DSM	No	None	0	None	MDDNYQLMHAKGKYGYGTRIYSEGQTAADRRGFRTTRRRLNRRKWRLRLLQDFFEPYILPQDEAFFIRQKQSNLVPQDTKKQYPESVLFDDTSDKDFYTEYPTIYHLRQALMTENRQFDIREVYLAIHHIVKYRGHFLNNAPVKTFKSGNLDLAIKFNELNEEFKSVYPDLELQFNLDQIDEIKKILLDSTKSRFDRQGEAVKLIYTVSEVKTIEKLQNKIVKQFLSGILGLNTRFDVLTNTESDDSMWKFSLDSESSDDALDEIIAQLDDPAIHVVELVNEIHSSITLAGIVPEGQGLSESMVEKYEAHKAHLQLLKAVEKLVDKKAADKLEVAYDQYINGKDSKQFIKEDFYKAVQSEIKGVAGDEVAEINQLIELDQFMPKQRTKENGAIPHQLHQ…	1336
262	1423763.SAMN02369405.FC46_GL000765	0.959	UA	None	GCF_001434335.1	Lactobacillus kalixensis DSM 16043 Scaffold1| whole genome shotgun	Yes	None	0	AGCAACTTGAAGAAACTCGTGATAAGCTTGAAAAATTACAACCAACTTTAAGAAGCAATAATCCTGATTCACAAGTTGTTAGCCGCTTACTCGATATTATTACTGGCTTGCTCAACTTGGTATTTATCGTGGGTAATATTAATCCTAGTGATGCATATTCTCAAGATACAAGTAAGAAAGAGGAAAACAAGGATAAATAATTGCATTAAAATAAATAGAACCTCAAAAGCGATATACTTTTGGGGTTTTGTTGTCTATATGAGATTAAACAAGCATCAATCTTCAGTAATGAACAAGATAAAGGATCGATCAAGATCAAGTTCTATCAATGGTTTTATGAGGGCCCTCCAGGTATTGGTAAAACTACGTTTGCTAGAGTAATTGCTGAGCATACTAAAA…	MNQSEPYYLGIDTGVSNAGHAAIDENFNILKYHHKKEIGVTQFKKANTAEKRRSFRGARRRYSHRSWRLKQFERYMAPYFEEKGVNYKEYLKAFNNSWISPKDKNRKQLKFNTELSKYNTRFEAMVSLIENDDSVPKDPARRLQLIFEVMHPLIKYRGNFLEKGEVEDFAMPKLDYFLALNEINAALVKVGKNHELSEAYLLNITNAKKIESVMSDETINNAKKCDYIADLLVVDKLKSDAKKLNKTLCKSIASLILGRSVTSKSLKQLFNYEAEIKVNNKAVKGFRFGSGDTQDILDVMYDSYPVNATLLLDSLYKTYRQIKLFELLPGGKYFESMVKSYSEFKEQLANYKKALKTIKNPDVVNTMKDKLNSYLYFKRRGKKIDYETFIASISKETKG…	1356
263	1871033.SAMEA48261418.GCA_900155635_00150	0.764635	UA	unannotated protein	None	None	No	None	0	None	MYALGIDIGASSVKLVAVDLGIAGRGPADGARGVEGCPHAAAGEPLRHAAMRAHRGDPSSCLSELLDEAAAALPPEECAAWALTGSGQVILGDALPGAIVLEDVPAITLGASLLAPAARSIMEVGGQQGLFVTSIGPGQAPRFSMNEGCASGTGSFFEDQMQRLGLRMEDFSSVVDGAVSVPRLSGRCAVFAKTDIIHRQQEGVPVEDILMGLCHAMVKSFKALVVRGLPVERPMALSGGVLLNSGVVRSVRDVFRLGEGELLCEEGNLYFQAAGAALHAARLRLGAGDADVSDGPASAREGIARAGGTPAPLATPTLSDLRRALSASTRASASLPGRDPLPRIRYEAGPGYSLRPRPWARDAGGRTPCALGIDVGSTSTNLVLVDEEGTLLDAQYLRT…	1364
264	1739330.SAMN04477638.HMPREF2826_00650	0.761712	UA	None	GCF_001811895.1	Olsenella sp. HMSC062G07 Scaffold1| whole genome shotgun sequence.	Yes	None	0	AGAGAATTGGAGGCATGGCTGGAATCCCCATGACGCCTGCCACCGACAACGCGACGCTCGTCGTGGGTAAGGACGGAACGCGAACCCTCACAGTCAATCTGGTCAACCCGGTCTTCACTGTCCAGAACGCGGAGGATGGCGAGGGTGTGACCGTCCTGAGTGCGGTACGAAAAGACATCGAGAAGAAGACGGCGGAGGAGGGCAGCGACTACGAGGAGTACAACAAGACGGTAGCCGATGCAGGTGTCACCTCGCGCATCTGCCAGCTAACCGTCAACCTGAAGAGCTGGAGTGGGAGCTACAGGTTTGGTAATTGGAAGACCTACGCGACCACACTCAATGCGTTCTTCCCGAACTCCGATCCGAAGTTCTCTGATATCAAGTCACTTGACCTGAGCG…	MYALGIDIGASSVKLVAVDLGIAGRGPADGARGVEGCPHAAAGEPLRHAAMRAHRGDPSSCLSELLDEAAAALPPEECAAWALTGSGQVILGDALPGAIVLEDVPAITLGASLLAPAARSIMEVGGQQGLFVTSIGPGQAPRFSMNEGCASGTGSFFEDQMQRLGLRMEDFSSVVDGAVSVPRLSGRCAVFAKTDIIHRQQEGVPVEDILMGLCHAMVKSFKALVVRGLPVERPMALSGGVLLNSGVVRSVRDVFRLGEGELLCEEGNLYFQAAGAALHAARLRLGAGDADVSDGPASAREGIAHAGGTPAPLATPTLSDLRRALSASTRASASLPGRDPLPRIRYEAGPGYSLRPRPWARDAGGRTPCALGIDVGSTSTNLVLVDEEGALLDAQYLRT…	1364
265	1674896.SAMN03837531.GCA_001603955_03740	0.749915	UA	unannotated protein	None	None	No	None	0	None	MYRLGIDIGSVSVNVAVVNENGKVIRSQYIRHKGKPFVAAKEAIEEAAAAYEVEFIATTGTGAKVFASLVGAAFVNEIVAISRAMGRLYPATGSVIDIGGEDSKLIVFEPSGRKSTPLRVKDFSMNALCAAGTGSFLDQQASRLRFTIEEFSEVALKARNIPRIAGRCTVFAKSDMIHLQQIATPDYEIVAGLCYALARNFKGNIAKGKEVRTPVAFIGGVAANAGMRNALREVFGLTEETFFVPENYTSVGAAGAVYAVLEDPSLKVPFAGLDRLNAYLGEERREVTHEPLSLSAANMNVAYDMKPVTRGIKVYLGVDVGSISTNLVLIDEERNVLAKRYLMTEGRPLEAVKRGLAEIGEEVGDMVEIIGAGTTGSGRYLTADFIGADIVRNEITAQA…	1381
266	1935108.SAMN06226395.GCA_002010665_00130	0.742976	UA	unannotated protein	None	None	No	None	0	None	MVRNEIRLGIDIGSVSIGIALIKNNKLIKTFYKFHHGEIKKSLIELLRNLNIPKAKVGFTGRGTGIFQDFESINDIISTIEGIKFIIKDNPKYIMMIGGESFILIELDENGVYKSHEINTDCASGTGIFLEQQAMRLGISVQQLAEMAEKYRGISPSIATRCAVFAKSDLIHRQQEGFSVESISAGLCDGIAQSIVDTIVKGKKIDSTIHIVGGVALNKRVISALRKLLNCEINVVPNAELIPAIGAGILAEKSLDIDELCSEISLSSNNKNIVLNPPLTLNLSQYPDFDKDIKWKKGDVEVTIYDPLQAGMLYDVYLGLDIGSTSTKLVITQNEKVLLGLYTYTKSAPVQATQKLFKVITEIEEKYNIKFNWIGVGTTGSGRQIIGELIKADLIINEI…	1395
267	1390249.SAMN05771867.BHU72_13765	0.737708	UA	None	GCF_001742305.1	Desulfuribacillus stibiiarsenatis strain MLFW-2	Yes	None	0	ATCTTCCATAATATAGATTTGCGCGCCAGGAAGAATTTCTTCAAGCACCTCTAAGATTAGACGCTGCTTTGTTATATTTGGGTTGTTGGCATATTCTTTGTGAATTGCATTAAACTTCGCAACGTCCCCACGAGCACCTTCGATTCTTTCAATTTTTTGGCCTTCAGCTCTACTGATAATGGCCTCTTTCTCCCCAAGTGCTACGTTAACTTTTTCATTACGATAACGATTGGCTTGATTGATTTTCGTATTACGTTCTTCACGGGCATCCGTCACTTTACGGAAAGCAAGACTCACCTCTTCGTTTGGCAAATCTACGTCCTGTAGGTTGACATTCACGATGGTAATACCAACGTTATACATGTTCACCATTTCTGTTAATAAGTCACGAATATCGTT…	MPSSLGIDIGSSSVKVAIVDKHNKTQYTKYVLHFGKPLDILKAILNEMPDSLQKEVQSVGFTGNGSKQFKDLDIPYFSELSSQSVWAKHVYPDVKTIIEMGGQETKRIRFTDRGMQVDMSSDCSAGTGSFLEHQAERLGLPLDCYRDALAKHTDIPRIAGRCSVFAKTDIIHLQQEGTSIDNILMGLSYAVARTFKGAVIKKQRLELPILFLGGVASNPAMVHAIEKLLDVEGQLVVPEEHNVSGAIGAAMQALQQANELKWDDIVLIINSYSDNKMVSTASLAKLEMDSDRRFNPLTAKSSKGIYDGPKNTTIDTSEITGVYIGVDVGSTSTNVVMLSQNGDVLDYRYLATAGKPLQVVQQGLQEIGVNVKGIKVLGVGVTGSGRYLTGEYVGADLVK…	1375
268	262723.SAMN02603527.MS53_0582	0.681577	HP	conserved hypothetical protein	GCF_000008245.1	Mycoplasmopsis synoviae 53| complete sequence.	No	None	0	None	MLNNVQNLWKYLLLLIFDKKIIFLFKIKVILIRRYMENNNKEKIVIGFDLGVASVGWSIVNAETKEVIDLGVRLFSEPEKADYRRAKRTTRRLLRRKKFKREKFHKLILKNAEIFGLQSRNEILNVYKDQSSKYRNILKLKINALKEEIKPSELVWILRDYLQNRGYFYKNEKLTDEFVSNSFPSKKLHEHYEKYGFFRGSVKLDNKLDNKKDKAKEKDEEEESDAKKESEELIFSNKQWINEIVKVFENQSYLTESFKEEYLKLFNYVRPFNKGPGSKNSRTAYGVFSTDIDPETNKFKDYSNIWDKTIGKCSLFEEEIRAPKNLPSALIFNLQNEICTIKNEFTEFKNWWLNAEQKSEILKFVFTELFNWKDKKYSDKKFNKNLQDKIKKYLLNFAL…	1304
269	1429043.SAMN02419822.X474_25685	0.677926	NC	CoA activase	GCF_000931935.2	Dethiosulfatarculus sandiegensis strain SPR contig_1| whole genome	Yes	None	0	CGAACCGAAGACATTTCCCTTATGCTGGAGCATTTCCTTTACCGAGAGGCCCATAAAATGGGGCTTAACCCCAAGCTGATCTCCAGCACCGCCCTGCAGAAACTCCTTGAATACCCCTGGAGGGGCAATGTAAGGGAGCTGGAAAACTTTGCCAAATACATCCTGGCCGCGGTTACCGGGAACACCATCTATGTCAGGGATCTGCCGGAACATATAAAAAACCCGATTTTCGGACTGAGCCATGAAAAGGAGACCCCGAAAGCCCAGAGCATAGAACCGGTGGGCTTGGAAGATCCTTCGCTTTTTTCCTTTGCGGATTTTAACTGGGAAGAGCTGGATCGGGCTTATATCTCTTTTCTATTGGAAAAAAACAAGTGGAACGTCACCCGGTCCGCCCAT…	MSSLGIDIGSSSVKLCLLDETGKLVKSIYQPHKGRAWPTFKDCLQELLPLLDPEETVFGAVTGSGAALLKRAGDLPTINNVESLVEGALYLDQEVGSIIEIGGQSAKFITDFSSADQSRIKISINSSCSAGTGSFLEEQLSRLELELDDYATHALKAKSIPRIAGRCSVFAKTDITHHQQQGVSVEDILMGLAHAVVKNFRGAVMKKLPRKKPILFAGGVAQNQAIVAALLEILRLQEDELLISPHSHYLGALGAASLAGRQETPLDIDDLLQSLDQVKDLALLSEKAENLTCLASFGKVENKNRHRVYEPSGGEGFGKVFLGIDVGSTSTNLVLTDSEDRVLSYKYLRTLGRPASQVAKGLKELEKEHGADIEIAGVGVTGSGRYMIAEMVGADVIKD…	1331
270	1881061.SAMN05428979.SAMN05428979_0370	0.665897	NC	Ankyrin repeat	GCF_900105595.1	Stappia sp. ES.058 chromosome I.	Yes	None	0	GATCGGCGGAGAAGGGCGCGGCGCGTTGGTGATCAGCACGACCTTGCCGCCGGTCTCCGCCCGATAGCGCTGCAGCGCCTCGCAGGCCTTTGGAAACGCGGAAACGCCATTGTGCAGCACGCCCCACACATCGCAAAGCACGGCCTTGTATCCGGGTGCCAGGGCCGAGAGGCCTGGAACGAGAAGCGGATTGTGTGTGGACATGGCTCTCTCTTGGCTGCGGCGGGATCTTGCCGGGAGGGAAGTCTGATACTGTTGCAGGCGGAGAATCGCCCAACGACATGATGATCATGTGGCGGCGCGGGCGGACCATAGACGATCCGCCCCCGCGAAGGAAAGCGGTGCAGCCCGTGAAGGCCCGCACATGAGCTACGCGACGGCTCGCACAGGCGAGGAAAA…	MADPVTLGVGTWALGVATSWATGQVVSVCAKTRSGAALVTRATQVRQRIAGRLSESLRQAPLEPGTNHDLQRLLTLSLRDAGLDWLARLNAVPEHELSQADPSDLAAFDARVRLFIEARGRDAEDRTTPFETVVGEEIMTRVVAAVPEATVATAELKTTCATLATAFRETLEARDGEGLPEAARTQLDRSDADGLNRFGKRVLDSFIERLKSRDHREAARAFDHRVGGEIRSGLQEVREMLAKSDDNVQASLAELDKRANDIDGIALSVARVEQDTAFIRDLLQRTDQRLAARGRLALDRKRAIETDKSSFVQLTFRQRSTRVVGRERELAQLRDFLESDADFAWWQIAGEGGQGKSRLALHLVDELDAAWDAGFIDAEELENFDWKREPFEVPTLCIV…	1355
271	1288298.SAMN02708827.rosmuc_03459	0.649372	HP	Putative phage tail protein/GTA TIM-barrel-like domain protein	GCF_000768555.3	Roseovarius mucosus DSM 17069 Rosmu_scaffold1| whole genome shotgun	Yes	None	0	GGCATCTGGCGGAAGCTGGGCATGAGGTGGTGATCGTCACGCCGCAAGCGATGGTGGGGCGCGAATTGGAGCGTTCCGCTGCCGATCTGCCGCTCCGGCGGCGGCTGGCGGCGCTGGGCGTGCGTTTTGTGACCGAAAGTGCGATCACCGGCTGGCAGAACGGTGGGGCCGAGGTGGTGGACCTCTTGACCGGAGAGCGATCGCATATCGCGGCGGATAGTCTGGTGTTGGCCACGACCAATCGGGCGGACGTGAGTTTGCGCGAAGAACTTGCCGATCAGGGCATTCCCGCGCTTCTGATTGGCGATGCCCATGCGCCGCGGCTGGCGGCGCAGGCGTTTCACGATGGGCGCAAGGCGGCGCTGACGCTCTGAAGGTCAAGAGCCTTGTAAGGTCCGC…	MATILLSAAGAAIGGAVGGTALGLSSVAIGRFAGAVIGRSIDQRLLGQGSEVVETGRVSRLRLTGAGEGDAIPQVYGRMRVGGQVIWATEFRENVTVTQGSRGGGKGNPRPATPDTRAISYSLSLALALCEGEITRVARVWADGTEVAPSSLNMQVYKGTRDQLPDPRIEAVEGEGNVPAYRGTAYVVIEDLDISQFGNRVPQFSFEVCRPSQAGSPGADLDPMRAVRGVALLPGTGEYALATTPVTMNFGLGSSGIANINSPSARADMTTALEGLVEELPGCGAVSLIVSWFGDDLRCGVCQIRPRVEQKQFEATNMPWQVSSLSRAEAGEVPKDTQGREVYGGTPTDQAVIEAILALQQAGQEVLYYPFILMEQMPGNGLPDPWSGAEDQAVLPWRG…	1335
272	1629718.SAMN03400148.VR70_12535	0.648005	UA	None	None	None	No	None	0	None	GPAGLAVAAGIGAVGLAFGAASARARVALTEMDAIAKVADSIGLTTTALQEMRFAAGLAGGSTQELDASLKGFAQRLGQARTGTGEMAEQLKKIDAGLLATVTAAGSTEEGMNSLLKVIAETPDAADRLSLATAAFGEGAAFMTEMVEGGTVALEANRQKARELGLVYDEHLLRSAEETNDKLSIQAQIIDVQLNRAVVALGPDLVRISTLMADFSVAGARVLDSFRDVEDMGVQALSDRLNILKSNMDGIQKARDSTFWQSSKDRMDAQLRELMAEYNDVLGRLLELQNKPVAPPRPQGDDDAAMIARRTALLKEMATAEEEARQEYTKRLTEISELEAAGKLNTQESAELRARAAADLAKVVDKETKVRKDAKSQLDAYLTGLDQESVLMGLSTDAR…	1340
273	1121395.SAMN02745215.SAMN02745215_02423	0.646076	HP	CoA-substrate-specific enzyme activase| putative	GCF_900143285.1	Desulfitobacterium chlororespirans DSM 11544| whole genome shotgun	Yes	None	0	CGGCAAAGCAGGATATTATTCGGTAGATTTAAGAGATGTCATGGCCCATAACAAGCCCCTCAATTCCCGGGAAGTATTAATACCCTTTTTCAAGGAAGCAGCTTTTGCCCGGCTGGAAATCACCTGCAGCCATATTCCCAAATGGTTTGAAAAGGAACTCCCTTTGCATAAATTACAGATGGACGTAGAGACCCGGAATAACGGCATGAAAGTGCATGTATATCCTGTATGATTCTTCTCCTCGTTAATATCTACTTGCCTATGGGGGGCTGTCGCAGTAAGACAGTCCGGGGATAACATGAGACGGCGGCTGGCAGATGCCAGAGGCCGTCTTCTGCTGTAAAATAGAAAGTGCCCGAGTGAGGCCCGCATTTAAAAAGGATTTTTGTCCGTAATGCA…	MYSLGIDIGNVSVKVVLLSETQTILYRRYELHGGKALVAAARILKEMTEIYPEEHLYGALTGVYGKVLGDEFGQVSDIPALELGLKVLCPQAKSAIEMGSQNARYLTRLSGHALPLYGVNESCAGGTGSFFEDQMRRLGLELEDYSPIIAKAQGVPRLSGRCSVFAKTDMIHRQQEGVPVADILLGLCYAAVKNFKATIVKGMPIEKPLALCGGILKNKGVIQGVKNVFGLTDEELIADEDLIFVQAVGAARYASANQLLVPASKLIHSFHRTEAQVKLGTSLPRLSPLALREGTRTEDPQCQEIAEGTHCLLGIDVGSTSTNLVVADGEGRLLDFQYLRTQGDPQRMVREGLASLGERLGSRLIIDAVGVTGSGRHLIGEMIGADTIKDEITAQAKAA…	1331
274	909663.SAMN02597160.GCA_000512235_02602	0.64406	UA	unannotated protein	GCF_000512235.1	Syntrophorhabdus aromaticivorans UI SynarDRAFT_SAI.1| whole genome	Yes	None	0	TGTCTTGAACCCGGCTCTCTTGTAGTGCACGCCGCCCTTCAGAAAGTCGTACCTCCATTTGCTGCGGTGCACCTCCTCAATTATCCTCTCAAAAACTGTTTTCGGAAACCTCACAAGCCTTCCCACCTCGATGCCTCCAAGGAGCCTTCTATTTTTGTAAACGAACTCGCGACTCGCTTTGAGCATCCGGGCAATCTCATCAACCGTCAAGAATTCCTTTATAATGGTACGTTATCTTCAACCATGGTAAAACCGCCACCCCAATTATGAAGCCCTGAAGCGGCATTTTCTTTTGAATCTTTTGTTTACCTTGCCGAAAGAAAGTGTTGGACTCCAAGCAATATCATTTGAGCTGCCAAGGCAGCAAGGATGAGCCCTGATACTTTGCTTAGGATGTTA…	MHRIGIDIGSISVSVIIMDSKDNILESRYIRHRGRPFQVGRDILEELSGQTEIEFVAATGTGAREFAFLVGASFVNEIVALAKGFSHLYPDVESVIDIGGEDSKLIMLEKGEKDSGLRVKDFSMNALCAAGTGSFLDQQASRLCFSIEEFSEIALKSTNPPRIAGRCTVFAKSDMIHLQQIATPDYEIVAGLCYALARNFKGNIAKGKDVRHPVAFVGGVAANAGMRRALKDVFSLGDGQFFVPEHFTAMGAIGAVYAVLDKPDLKTAFCGLRRLDEYLAAEYSQEAHEPLEISPKNMHIPYDMKTVSERTTVYLGVDVGSISTNLVVIDKDRNVLAKRYLMTEGRPLEAVKRGLAEIGAEIGDMIDIAGAGTTGSGRYLTADFIGADIVRNEITAQAE…	1384
275	1121439.SAMN02207451.dsat_0013	0.635875	NC	CoA-substrate-specific enzyme activase	GCF_000422245.1	Alkalidesulfovibrio alkalitolerans DSM 16529 ctg10| whole genome	Yes	None	0	TCCGCGCGCCCCGGCCGTACCCGGGCCCGAGGCGTTCAGAGCCTCGTTCGGTGCGACCATCGACTGCCTGGCGCCGGACTGGGAGACCCACTTCGCCGCACAGCCGCCCACGAACTGCCCCGGCTGCACGACCGGCTGAGTATTCCCTGCCAGGTCCGCATTGCCGCTCGCCGCGCTCTGGGCTATGCCGTGTCCATGCGGGCCCAACGACAACCATCCTCATCCGCCGCCCCTTCCGAGCCCAGGCACGCCCGTCCGCCCAGGAGGCTTGCGGTTCTCGCCGCCCTGCTCAAATCCCTGCCCGTGTTGCTCGTCTGGGGAATCGTGCTTGCCGCCCTGGCCGCGCCACTGTTGCGGATGCAGGGCGACCCCACCTCGCGGGAGATTTACGGACTGCTC…	MTTYTCGIDVGSVSVKYAVLDAQGRVVAQAYRRHGGKAVETALELLDALRADFPDLRAVCVGSAGKNLARLLGLPHLNELAALGLACGLLAPSAACAIEMGGEDAKFVLLDQGRVADFALNSVCAAGTGSFLDQQAERMGLSIEQFADLATQSSHPPHIASRCSVFAKSDMIHLQQIATPLADIAAGLCFAVARNVKGSVVRGRAVPEPCLFLGGVALNTGVVRAMREVFGLPGMLVPGHGVLFPAVGAALRAREAGEPLPRAAGAFARASGKPMDGLPPLRAENDGFDERHGKPETQIEDPLPGERLFLGIDIGSISTNLAVVGESGGVVAKRYLRTASKPIEAVRQGLSEIAEEFAARGLSTEMSGVGTTGSGRYMIADFTGADIVKNEITAQARGA…	1383
276	1797825.SAMN04314000.A2Y79_11730	0.635264	NC	CoA activase	None	None	No	None	0	None	MRVLHLGMDIGSVSVNTVILNSHGEILRDDYRRTKGQPLETAFTVFNEFLQEFPLEQIRSIALTGTAGKIVADLLKIPFVNEIIAQARAIDRYHPNVRTIIEMGGEDSKLILLSAEEGGHLVIQDFAMNTLCAAGTGSFLDQQAHRLGLTIEEFSQLSLKSETPPRIAGRCTVFAKTDMIHLQQEATPDYDIIAGLCFAVARNLKSNIAKGKNIVKPVSFQGGVAANQGVRRAFSEVLELKEGELVIPEHFFSMGAIGASLIVQEDPAALNQFQGLKPLKDYLRTESTEAKRLDALSLRDDYIQPFFTGQAPVPAPGEKIEAYLGVDVGSISTNVVVIDQEMRVLSEQYLMTAGRPLEAIRQGLAAAGKEVGHRVIIKGAATTGSGRYLTGDFIGADIV…	1400
277	1429043.SAMN02419822.X474_15125	0.632145	NC	ATPase	GCF_000931935.2	Dethiosulfatarculus sandiegensis strain SPR contig_1| whole genome	No	None	0	None	MGLDVGSVSLDLAVTGPDGELIKTGYHRTKGRPLAVAFEVLTDLFREIPAGDFRASAVTGAGAATLAPLLNSQEVNEIIAITKGVGRVHPEARTIIDMGGEDAKMILVRPDAAGGLAIDDFAMNTMCAAGTGSFLDQQAHRLQLTIEEFSEIALKSENPPRLAGRCSVFAKSDMIHLQQEATPDYDIVAGLCFAMARNLKSNIAKGKTVTPPVLFAGGVAANQGVSRALTEIMGLRPGQLIVPDTFACLGAYGAALMALEQGEHMPLAGLEALAGRAAQKGEQAKRLPRLCLSPGHEAPPAEPVPPVEMVEAYLGVDVGSISTNLVVINRQGELLGKQYLMTAGRPLDAVKQGLTSLGRELGDKVKIMGAGTTGSGRYLTGDFIGADVVRNEITAQATA…	1388
278	138119.SAMD00061082.DSY2732	0.625953	UA	None	None	None	No	None	0	None	MYSVGIDIGNVSVKVVLLSETQTILYRRYELHGGKALVAAAGILKEMTEIYPEEHLYGALTGVYGKVLGDEFGQVSDIPALELGLKVLCPQAKSAMEMGSQNARYLTRLSGHTLPLYGVNESCAGGTGSFFEDQMRRLGLELEDYSPIIEKAQGVPRLSGRCSVFAKTDMIHRQQEGVPVADILLGLCYAAVKNFKATIVKGMPIEKPLALCGGILKNKGVIQGVKDVFGLTDEELIADEDLIFVQAVGAARYALANQLLVPASKLIHAFHRTEAQVKLGTSLPRLSPLALREGTRTEDPQCQEIAEGTHCVLGIDVGSTSTNLVVADGEGRLLDFQYLRTQGDPQRVVREGLASLGQRLGSRLIIDAVGVTGSGRHLIGEMIGADTIKDEITAQAKAA…	1343
279	1703426.SAMN03994214.AMJ90_00325	0.623857	UA	None	None	None	No	None	0	None	MSKEYYLGIDIGSVSVKVVLLDKEERIVYHSYKRFEGQPLLVLKQELAKLFENISTEKIVSTGITGSGAKKANELLDSFFVNEIIAQIQAAKLLCPHARTIIEMGGQDSKLILLEHQKISGNSILKDFSMNTLCAAGTGSFLDQQAKRLIIKIEDEFGELALKSKNPPRIAGRCSVFAKSDMIHLQQIGTPDYDIVAGLCYAMARNFKSNIARGKKIDVPVCFFGGVASNLGIRKAFVDVFELEEKEFVVSEYHKVSGAIGAALKIKEQGEKRSFSGLDKLGLHLDAKDIQRKSKEKLSYKYPESKYYNFSLDFDLKSQKNVDAYLGIDVGSLSTNVVVIDKNKKLLAKSYLMTEGRPLDAVKKGLDEVYQKVKDKVNILGVGTTGSGRYLVGDFVGAD…	1396
280	1884656.SAMN05466591.BEN18_02840	0.621812	UA	None	None	None	No	None	0	None	MYIGIDIGYSSIKYCVVNDDKQIKEHKVLSHKGNMYTVLDNLLIILDMEYPLAKVSFTGAGARFANNANFVIHDVKALATGAVAINPSVNTIMDIGAYRTKYIADIPAAIEYGSCIFNSECSSGSGVFFEDQMHRLGLSIEDYGNLIDAANTPVRISGKCSVFSKTDIIHRQQEGNDICEILLGLAYATVNKYKALVVGNIDSSSVVMFCGGCAKNKGIIRATYDVFNIPKDRLIYNDDTVCAKAFGCALLSGDNNISISEARHILKRYRATKSPRNTLAKLQKTNPDNDVTNSMEVICSHYVDGMPVSLGIDIGSTSTNFVLISEVGEIVYYDYRLTKGSSKDVIQRGFNRISKLFGNHVNIVAVGVTGSGRHLVGNLIGADLIIDEITAQAKAAYIF…	1310
281	1817883.SAMN04315819.A3G31_11995	0.621268	UA	None	None	None	No	None	0	None	MSLERAGKSIYIGIDVGSVSVDFAILDSDKNIIKTCYQRTHGQPVQVCIDIFEDLLKETSRDRISGVATTGSGGKLIASLLNGSFTNEIISQAKASEYLYPQVKTVIEMGGEDSKLILLDFSHETGRIHIKDFATNTMCAAGTGSFLDQQAHRLGISIEEEFSNLALMSQNPPRIAGRCSVFAKSDMIHLQQVATPDYDIVAGLCYAVTRNFKSNIAKGKKFVKPIAFQGGVAANKGVAKAFEDVLGLERGELLIHEYYGITGAIGATLILIENPPKEFSFTGIEVLKGYINRQKNSERKGLKPLKITQSSYSHIEDKDIKGIFPNNGNKIDVFLGIDIGSVSTNVVAVDRDKKVVARRYLMTAGRPIEAVRKGLKEVGEEIGSYVNVRGVGTTGSGRY…	1400
282	526222.SAMN00001870.Desal_0457	0.615197	NC	CoA-substrate-specific enzyme activase	GCF_000023445.1	Maridesulfovibrio salexigens DSM 2638| complete sequence.	Yes	None	0	TTCCTCCACCATGTGCTGGACCCGGTTGTACAGGCTGCGGCAAATGAGCTGTTTCATGCTTTGGTCGGCGGGAATTACAGCAGGGTTTATCTTGTGGGCAAGGCTCTTGAGTTAATCGGTCTTCAGGTAATGAAATACGAAGGTTCTGCGGTCAGGCAGGGGCTTACTCCCAGTGAAATCGAGCTTATCAGGGATATTCGTAAAGAGTTGACGGAAAATTTTGATTCCGCTCCCACTCTGGCTGAACTTTCCGGTAAATATTCCTTAAGTGTGAGCAAGATACAGGCAGGCTTTCAAGAACTGTATGGAAGGACTGTCTTCGGTTACTTGAAAGAGTTTAAAATGCGTAAGGCACGGATGCTTTTTGAAGACGGCGATATGAATGTCAGTGAGGTTGCG…	MHSIGIDIGYSSVKVAVLDEQRNIVCSRYVLHKGQAVSVLAGILDELKPELDTEEFCGAITGSGGKILSGEGSIKGVNDLAALVEGAKLLAPSCESIIEIGGQRAGFITGFGAGKRSGIEFSLNPDCSAGTGSFLEEQASRISVEIEDYSRIENEATSTPRIAGRCSVFAKTDITHHQQEGVSIPDILRGLAYATARNYRNAVMRGLPKKPPFFFSGGVSQNKAIVSALCQVLNLNENQLVIHQQGNVAGALGAAVIGLKENRPVNFKLLMDSLQGNCGPLFYAKEKTSLPALAGYGIADTSGKHICRDISKETEPVECWVGVDIGSTSTNVVLVDSTNRVLGYRYLRTAGNPAKAVKTGLEELGLDFAGKVKVMGSATTGSGRNMIGRIIGADVVKDE…	1327
283	1723382.SAMEA4555319.GCA_900120405_01675	0.604778	UA	unannotated protein	None	None	No	None	0	None	MFHMGLDVGSTTVKVVVLNEKNQRIYECYQRHFSDIHQTIGEIFKDCQDRIKDQPFSLAVTGSGGLSVHKDLGADFVQEVMAGKMAIDALIPQTDVAIELGGEDSKITYLKGSIEQRMNSICAGGTGAFIDQMASLLETDAQGLNQRAKNHTRLYPIASRCGVFAKTDIQALINQGASKDDIAASVFQSVVNQTISNLACGRPIRGKIAFLGGPLTFLDQLRDRFIETLDLKEDEIIVPDRGELFVATGAALASKESSTTTMDQLLDKLAHPQASQEREKQILQPLFESQEELNQFRQDHKSKDLAQGSLRGYHGRIYLGIDSGSTTSKVLALSQDREVLFEFYGSNKGRPIDVVREQLLKIYQDKEEDAVIACVGVTGYGEDFLKAAFHLDFGEVETI…	1396
285	768710.SAMN02261386.DesyoDRAFT_2727	0.600712	NC	activator of 2-hydroxyglutaryl-CoA dehydratase (HSP70-class ATPase domain)	GCF_000244895.1	Desulfosporosinus youngiae DSM 17734 chromosome| whole genome	Yes	None	0	TCTCGGGCAGGAAGGACAACCTCTCTGGTTTCAGTTGTGCCGTTATTCTCAAAGGCTCCGCCTTTAGGATCAAAGAAGAGGGTTACTACCTCATCCGTCACCGTGAATTCCTTTTCGCCAAACTCTTTGGCTCCCGAGCTGCCGCTGGGCAGAGATCGGACAGTCAGACTGTACAGCTCTCCTTCATTATTGGCATGTCTCATAAAGTAGTGGTTCTCAGCCTGGGGCACCGCGTTATCAGTGGCGGCAACCTTTTTCCCGTCGGCTGTATAGACGCCGGCAAAGTTATCGTAATTATACATGGGAAACGCCGCATAGCCGTTGTTTAAAACCGTTTCCATCCCAGTGCCCTGGGCATAGGCCAGGGATTTATCGAAGCACATATTGAGCAGGTCGCTG…	MVHLGIDLGASSVKLVLLDKNKQLFYDRYVFHQGDVKGTLKKLLAEMLEVCSPEQIVSCGVTGNISGLLQKCRSLQVINEVAAVVEGSLILHSETASIIEIGAQTARFITDFSKTDKSRIRFFMNSDCSAGTGSFLEEQILRLNLKLENYSSYIEKAVSIPRIAGRCSVFAKTDIIHHQQEGVPIEDILLGLAYAVVKNYRGTVMKKLPLNKPVFFAGAVTRNLGIIKALHSVLGLSEADLLVHPKAEVAAAAGAAAVASTGSVPLDISELLQELTGRTVDLRAAPSTMVPLAGFGKPDYRNKHRCISTNFQEKPLQAYLGVDVGSTSINLIIMDLQKRVITSRYLKTLGKPIDVVREGLLDIYKELGSNVKILGAGVTGSGRYLIGRLIGADVVKDEI…	1330
286	1795632.SAMN04478079.TH606_07965	0.600376	NC	CoA activase	GCF_001642325.1	Thermodesulfatator autotrophicus strain S606 contig1| whole genome	Yes	None	0	TATGCTGCCTTCTGGCGGCCTCTTTGTTCAGCAAAGTGTTCTTTAACCTGGTGCATAAAGGCCTCAAGCCGCATCCTGGTCCCCATAGAACGCTGGCCATCACAGGAGACAGTAAGCATAGGGATAAGACCATTTTCTTCTCGCACACGCTTAAGCAGCATGGCCACCACTGTGCCAGGCATACACGTAAAGGGAATTACATTTATTATGCCGTTTATCCCATGACGCAGATAATCAAGGCTTTTGCCTATAGAAAGAATGGCCTCACCTTCAAATTCATCATTTACATACTTTTTAGCCAGATTGATAATTTCTTCTACCTGCGGGTCTTCGGCTGTTTTTAAAATATCTCGCACTACTGCGGCAAAACGGTGTTCATCTTTTACCTGGACATGATGC…	MGYYVGLDVGSGTAKVAVLNEKREILYHAYEKTHGQPVETAAKILSAVEEKFGNELTGLTCTGTAGKTISQILSVAFVNEVMAHARAVEHFHPEARTIIDIGGEDSKLVFISHEEGKFRIKDFALNTLCAAGTGAFLEQQAARLGYTIQEFSKLALKAENIPRIAGRCTVFAKSDMIHLQQAAVPDHEIIAGLCFAIIRNLKSNLAKGKKVLPPIVFQGGVAANYGVRRAIKEIFNLKEGELIIPEYHFIMGAIGAALYGLDGRFTAPYQGSEILEAYLKERTRTVKRLPRLGPYQVRTIQTQTFFPNPQGKLRVYLGIDVGSVSTKLVAINEEGKLIAKTYALHHGKPLESVKKGLLALKEKLPKNLEIEVLGVGTTGSGRYLVGDFVGADVIRNEIT…	1392
287	879308.SAMN00116783.HMPREF9130_0355	0.597142	UA	None	None	None	No	None	0	None	MFHMGLDVGSTTVKVVVLNEKNQRIYERYQRHFSDIHQTIGEIFKDCQDQVKDQPFTIAVTGSGGLSVHKDLGVDFVQEVMAGKMAIDAFIPQTDVAIELGGEDSKITYLKGSIEQRMNSICAGGTGAFIDQMASLLETDAQGLNQRAKNHTKLYPIASRCGVFAKTDIQALINQGASKDDIAASVFQSVVNQTISNLACGRPIRGKIAFLGGPLTFLDQLRERFIETLGLKEDEIIVPERGELFVATGAALASKESPTTTMDQVLYKLAHPQASQEREKQILQALFESQEELDQFRKRHKSKDLAQGSLKGYHGKIYLGIDSGSTTSKVLALSQDREILFQFYGSNKGRPIDVVREQLLKIYQDKEEDAVIACAGVTGYGEDFLKAAFHLDFGEVETI…	1385
288	1839801.SAMN04881314.Dform_01927	0.596415	HP	CoA-substrate-specific enzyme activase| putative	GCF_001953175.1	Dehalogenimonas formicexedens strain NSZ-14 chromosome| complete	Yes	None	0	GCGACAAACCGGAATTGGATGCGTACCACTATGTGGTGGTGAAGAACTACGAGGTCCCTACCCCTAACGGAACCAAAGTCGTGGGCGTCAGCAAACGCTGTCTGCACTGCTTCAGCCCGGCCTGCGCCTCTGTTTGCCCGGTTGCCGCCCTTCATAAAACCCCCGAGGGGCCGGTCGTCTGGGATGAGGGACGGTGCATCGGCTGCCGCTACTGCCAGAACGCCTGCCCGTTCGAGATCCCCAAATTCGAATGGGATGTCGCCTGGCCTAAGATCCAGAAGTGCATTTTCTGCCATGACCAGCGCCTCCTCAAGGGGTTGAACCCGGTGTGCGCCGATGTCTGCCCCACCCAGGCTATCCGATTCGGCGACCGGGCGGACCTTATCGCTCTGGCTCACC…	MNYYLGLDVGSVNVKLCLVDDKGSVVKHDIEKIVFDARQSVNSLLKRLEQFPDIAGAGVTGSGKELIPADWHWGSYSSPLAVASGVLHAHPDARTIIQVGGQTSLVISLEDGLKKPWKVVSNPLCAAGTGRFLEQQAYRLGITMEDFTRIALSQRGHAPRVAARCSVFAKSDIIHLQQKGVQLSAILSALCESIARMIVSLKKGPFDAPLYLVGGVAANGAVERALNALLSSRNGYDVAVAVPGDAVYTEAHGAALLSIGRRSKIGTLPVADNRRNYFQTPPLERQAVPVPPSLPVITDRGSGYLGIDVGSTSTKAVILDSVTGKIIAKTYLMTAGRPIDAVKQVMVELMKKGAENVDIAGAGVTGSGRYLVGGFVGADLIKNEITAQTRAAAVIDQDA…	1378
289	1354722.SAMN02744769.GCA_000744325_02278	0.596294	UA	unannotated protein	None	None	No	None	0	None	MATILLSAAGAAIGGAVGGTALGLSSVAIGRFAGAVIGRSIDQRLLGQGSEVVETGRVSRLRLTGAGEGDAIPQVYGRMRVGGQVIWATEFRENVTVTSGSRGGGKGSPRPATPTTRAISYSVSLALALCEGEITRVARVWADGTEVSLASLNMQVYKGTRDQLPDPKIEAVEGAGTVPAYRGIAYVVIEDLDISQFGNRVPQFSFEVCRPSQGSSPGADLDPVRAVRGVALLPGTGEYALATTPVTMNFGFGASGIANINSPSERSDMATALEALVEELPRCRAVSLIVSWFGDDLRCGTCRIRPRVEQKQFEASNMPWRVSSLSRADAGEVPKDAEGREVYGGTPTDQAVIEAILALQQAGQEVLYYPFILMEQMPGNGLPDPWSDADDQAVLPWRG…	1335
290	1054996.SAMN05444414.SAMN05444414_13228	0.595203	HP	Putative phage tail protein	GCF_900142625.1	Roseovarius marisflavi strain DSM 29327| whole genome shotgun	Yes	None	0	AACGATTATGCCCTCGATTTCGACGACGCACGGGCTCAGATCGGGTGCCGGTTGGATCGTCTCAGAAGGGCAAGATGCCCAGGACGAATTCCTCGATGCGCTGAGTGATGGCGAGCTTATGGCGCTGCCTTATCTGTTCGAGTTCTGGGCGCTGGATCATCAGCTTGCGCCCGAGGGCGATTGGCGCACCTGGGTGATCATGGGCGGGCGCGGGGCGGGCAAGACCCGCGCCGGGGCCGAATGGGTGCGCGCGCAGGTCGAGGGCGCGCGACCCCTGGACAAGGGCCGATGTCAGCGTCTGGCGCTTGTCGGCGAGACGATTGATCAGGTGCGCGAGGTGATGGTGTTTGGCGAAAGCGGCATCATGGCCTGTTCGCCGCCCGATCGGCGCCCCGAATG…	MATILLSAAGAAIGGAVGGTALGLSSVAIGRFAGAVIGRSIDQRLLGQGSDVVESGRVNRLRLTGAGEGDAIAQVYGRMRVAGQLIWATEFREEVSVTPGSRGGGKGTPRPATPTTRQISYSVSIALALCEGEISNLARVWADGTEIAKDSLNMRVYRGTRDQLPDPKIEAVEGAGNVPAYRGTAYVVIEALDIGAYGNRVPQFSFEVCRPSQIETPGADLDPTHAVRGVAMLPGSGEYVLATTPVKMNFGPGSAGLANINTPSEKSDFSTSLEALTAELPTCHATSLVVSWFGDDLRCGECQIRPRVEQKQYESTNMPWQVSSLTRAAAGTVPRDADDREVYGGTPSDQSVIEAILSLQQAGQDVLYYPFILMEQMPGNGLPDPYSDAGNQAVLPWRG…	1335
291	1621989.SAMN03372543.HS1_002489	0.593479	NC	CoA-substrate-specific enzyme activase	GCF_001577525.1	Candidatus Desulfofervidus auxilii strain HS1 chromosome.	Yes	None	0	AATAGGTTCTTTAGCAATTCTTAAAATTTTGTTCACTTTTTCTAAAGGGAATTCCATCTTTTCTGCAATTTCTTCAGGAGTAGGCTCACGTCCCTTTTCTTGAATTAGTAACCTAGTAACTTTAATTAATCTATTTATGGTCTCAATCATATGCACAGGAACACGAATTGTTCTAGCTTGGTCAGCAATAGCCCTAGTAATGGCTTGTCTAATCCACCAGGTAGCATAAGTGCTAAATTTGTAACCCCGCTGATATTCAAATTTCTCTACTGCCTTCATTAAACCAATATTTCCTTCTTGAATTAAATCCAAGAGATGTAAACCTCGATTAGTATATTTTTTGGCAATACTCACCACTAGGCGTAAATTAGCTTCTACAAGTTTTCTCCTTGCCTCTTG…	MKDKIYLGIDVGSTSVCTVLLDGQAHILYEDYRRTYGQPLSVVLNVLEEIDRQIRLTEITSLSFTGSGGKSFLPLLGGEFINEIIAHGKAVAHFHPEVRTVIEIGGEDSKLIFLTPKPGGGSRILDFAMNTLCAAGTGAFLDQQAHRLGLKIEEFSRLALEAKNVPRIAGRCAVFAKSDMIHLQQEGTPLSEIVAGLCYALARNLRGNIGRGKPFHKPIAFQGGVAANLGMRRAFCDILKLKPEELIIPKHYLTMGAIGAALDAKERQINNYHFSGLEKLKQAIVEEKEVKHFYPPLRLLKSRFEMSTLFEHKHKKIPVYLGIDVGSVSTNLVLIDEQGALLAKQYLMTAGRPLEAVKQGLKALQTEWGNKVEILGAATTGSGRFLVGDFVGADIIKNE…	1392
292	657314.SAMEA3138360.CK5_26920	0.593341	HP	CoA-substrate-specific enzyme activase| putative	None	None	No	None	0	None	MKRLGMDIGTSTIKVAVLEDQVIKYKNIRKHYGKVLPVLKEMLEEACDPKERMAMCVTGSNAQAVLGADDEIPYLGYIPAVAEGVRYQVPEAGSIIEIGSQGARFITDLEKQAPEFAVNEHCAGGTGSFFEDQMSRLGLKIEDYSSLVEKAESVPRLSGRCAVFAKTDIIHRQQEGVSTPDILLGLCYALVRNYKATIVKNLPVKKPVVFCGGVTQNAGMERAIREVFKLEKGELEVPNDALYSAAAGAALHADGRLGADGKCNLEKAGTDAKYREQMLFSCGELIEALRRAEERKQMQRSLLPRLVLAEGTCLDEPEVTGVIPNDGCALGIDIGSTSTDLVLTDRKGNIIDFQYLRTAGNPEGVVRKGLASIRKRFGEVKFTAVGITGSGRERIGRMM…	1326
293	162156.SAMEA3545311.SAMEA3545311_02249	0.592039	NC	2-hydroxyglutaryl-CoA dehydratase component A	None	None	No	None	0	None	MYKIGIDMGSTTVKVVTIDEKGNLIFSKYKRHHAKAKETVTNILQELLNKIGDADVYLCLTGSVGMGLSEQYSLPFVQEVVAATKAIQQHYPQITSMIDIGGEDAKIVFFTHGQPTDLRMNGNCAGGTGAFIDQMAVILGTDVEELNKLALKATRIYPIASRCGVFCKTDIQNLVARNVSREDIAASIFHAVAVQTVVTLAHGWDIKAPVLFCGGPLTFIPALRKAFIEYLHLQAEDIVLPENGTLLPALGAALSSTQKASTYKLSQLTDQLRIPGYSNRSSQGLPPIFSTADEHKKWENRISTHQLKATHWKSGIQDVYIGIDSGSTTTKIVVTDPDDQILFTYYQPNGGHAIETVSEGLNLLKTQCEAHHTTLCIKGSCSTGYGEDLIKAAFQLNAG…	1397
294	1424294.SAMN05786931.Gferi_05225	0.587335	NC	CoA activase	GCF_001750685.1	Geosporobacter ferrireducens strain IRF9 chromosome| complete	Yes	None	0	TGACCATGTTTGCTATTTTTCTTCTAAAATTTGCTTTTAACAGAGGTTTATCCAGTATCGTTTCATATACCTGTTGTAACTCCGTCAGCGTAAATTTTTCATTCATCAAGTTAAATGCAGTATCTGTGTATTCAAGTTTGTTCTTTAATCTTTCAATGCCATATTGAATGATCTTCGCATGATCAAAGGCAATATGATCAGAATGAATAATTTCCCAATCTGCTTTCCTGTAGTGTTTTTCCGTTATAACTCGCTTCTTCACTGCTGCTGAAAACTGCTCCTGCTTATTCGTGAAACTTATTTCAATTAGCTCTTCGCGTATCTCACCTTGTTCTGTGGTTTCTCTACTCTCCTTAATGACTTTACTCTTTAAGTTAAACCATTGAGCCTCATTCTGCG…	MYSLGIDIGYSSIKFVLINKNYEVMDRTYILHKGSVKEEIDQYIKQITSKYGYNIMTGAVTGQGSKFISEKQGITWMNEVTALVEGSRHLHSGIHSVIEIGGQSSKYITNMSQSDNSGIKISINSNCSAGTGSFLEEQVSRLGIRLEDYSAFAEKAASIPRIAGRCSVFAKTDIIHHQQEGIDAKDILLGLAYALVKNYRANVIKKNPVVKPILFTGGVAYNKAIARALKDILQLEDDEIIIPGDCGNVAALGAAIIGFRDKLPLDLSMIKTVIQETGEKLNLTEDAVVFPPLKAYGKEDSLNKHICKAVDLDTEISGYIGLDIGSTSTNVVLMDQESYVIGFKYLRTLGDPVEAVRKGLLEIRKDIGKDIRVLGVGATGSGRYLAGSFVGADVIIDEI…	1349
295	1262747.PRJEB983.BN759_01544	0.586249	HP	putative CoA-substrate-specific enzyme activase	None	None	No	None	0	None	MIRIGIDIGSTTVKVVALDETDRILFSKYERHHARAKEILIILLQELQAKVGDREIRLKITGSVGMGFAERYAFDFIQEVVAATKAIHHDYSQTASMVDIGGEDAKVVFFKEGKAADLRMNGNCAGGTGAFIDQMAVLLGVSIDELNELALQAVRIYPIASRCGVFCKTDIQNLIAKNVNRADIAASIFHAVAVQTVVTLAHGCTIAAPVLFCGGPLTFIPALRKAFTEYLSLSESDVILPENGTLLPALGAALACGEQETLYMLSSLIARLDKKLPDEASAHSHLVPVFADNEAYIRWKARISSHAVRRSELPVGNLDVFMGIDSGSTTTKIVVTDSDFRVLYSYYSPNKGNPIQAVENGLKELQRMCAERHTVLHIKGGCSTGYGEDLIKAAFNLEH…	1399
296	314264.SAMN02436164.ROS217_18042	0.57733	UA	None	GCF_000152845.1	Roseovarius sp. 217 1099463000296| whole genome shotgun sequence.	Yes	None	0	ACGGCCTGGCATCTGGCGGAAGCGGGGCATCAGGTGGTGATCGTCACGCCACACGCCATGGTGGGGCGCGAGTTGGAACGCTCTGCCGCCGATGTGCCATTGCGGCGACGGCTGGCGGCGCTGGGTGTGCGGTTTGTTACCGAAAGCGCCATTACCGGCTGGCAGAACGGCGGGGCTGAGGTGGTGGACCTGCTGACCGGCGCGCGGTCGCATGTGGCCGCGGATAGTCTGGTGTTGGCGACGACCAATCGGGCGGATGTGAGTTTGCGCGATGAGTTGGCAGCGCAGGGCGTTGTTGCGCGTCTGATTGGCGATGCGCATGCCCCGCGACTGGCGGCGCAGGCGTTTCACGACGGGCGCAAAACGGCGCTGGCGCTCTGAGGTCAAGAGCCTTGTAAG…	MATILLSAAGAAIGGAVGGTALGLSSVAIGRFAGAVIGRSIDQRLLGQGSEVVETGRVNRLRLTGAGEGDAIPQVYGRMRVGGQVIWATEFRETVTVTQGNGGGKGTPRAATPDTRAISYSVSLALALCEGEITRVARVWADGTEVAPASLNMQVYKGTRGQLPDPRIEAVEGAGTVPAYRGTAYVVIEDLDISQFGNRVPQFSFEVCRPSQVGSPGADLDPVRAVRGVAMLPGTGEYALATTPVTMNFGLGANGIANINSPSGRADMTTSLEALVEELPGCRATSLIVSWFGDDLRCGVCQIRPRVEQKQFEASNMPWQVASLSRAHAGEVPKDAQGREVYGGTPTDQAVIEAILALQQAGQEVLYYPFILMEQMPGNGLPDPWSEAEDQAVLPWRGR…	1334
297	1287727.SAMN05443999.SAMN05443999_101319	0.576554	HP	Putative phage tail protein	GCF_900109455.1	Roseovarius azorensis strain DSM 100674| whole genome shotgun	Yes	None	0	CGCAGGTTGAAGGCGCGCGACCGCTGGATGCGGGGCGATGCCATCGGATCGCGCTGGTGGGCGAGACGATAGATCAGGTGCGCGAGGTGATGGTCTTTGGCGAGAGCGGGATCATGGCGTGCTCTCCGCCCGACCGCCGGCCTGAATGGCAGGCGACGCGCAAGCGGCTGATCTGGCCCAACGGAGCCACGGCGCAGGCGTTTTCGGCGCATGATCCCGAGGGGTTGCGGGGACCGCAGTTCGACGGGGCCTGGGTGGATGAACTGGCCAAGTGGAAGAAGGCACGCGAGACCTGGGACATGCTGCAATTCGGGTTGCGGCTGGGCGAGGATCCTCGGGTCTGCGTGACCACGACACCGCGCAATGTGGGGATGCTGAAAGAGCTTCTGGCGGCGGGCA…	MATILLSTAGAAIGGAVGGTALGLSSVAIGRFAGAVIGRSIDQRLLGQGSEAVETGRVSRLRLTGAGEGDAIPQVYGRMRVGGQVIWATEFRENVSVTPGSRGGGKGSPRPATPATRAIGYSVSVALALCEGEISRVARVWADGTEVSPASLNMQVYKGTRDQLPDPRIEAVEGAGNVPAYRGIAYVVIEDLDISQFGNRVPQFSFEVCRPSQPGQPGADLDPVRAVRGVALLPGTGEYALATTPVRMNFGFGSGRIANINSPSERTDMTTALEALVEELPACRATSLIVSWFGDDLRCGECRIRPRVEQRQFEAANMPWQVSGLSRTQAGEVPRDADGREVYGGTPADQAVIEAILALQQAGQEVLYYPFILMEQMPGNGLPDPWSDAEDQPVLPWRG…	1335
298	441209.SAMN05717329.GCA_001870665_00395	0.574922	UA	unannotated protein	GCF_001870665.2	Rhodobaca barguzinensis strain alga05 chromosome| complete genome.	Yes	None	0	TTCGACAACGGAACCGAAAGCAATATGCTGATGCGGTCCCTGCAGCGGGCACTGAACGCTGATGGCGATGCCGGGCGACGCATATCCGAGCCGCATGCAGGGCCGCTCTTCTCAGACCGGACGATAGACGGCGATGAGGCCAGCGGCACCATCTATGTCCTGCGCAGCAAATCCGATCATCCACTGGTGGCCGAGAACCGCGATCTGGTTCACAAGATCGGTGTAACCAATATGAGCGTGGAAAAGCGCATAGCGGGGGCGCATTTGCAGCCGACATTCCTGATGGCCAATGTCGAGATTGTCGCAACCTATGAGCTCTACAACATCAACCGCACCCGCCTGGAGAACCTGATCCATCGCATCTTTGAACCAGCGCGACTCGATATCGAAATCATGGAC…	MATLVLGAVGSSIGLGFGGAFLGLSGAAIGGMIGATVGSAIDSWLISSLAPAQRIEGARLDTLRITSSTEGAVIPRVFGRMRIGGNIIWATDFREETRTTTQRGGGKGGGPRVRTTEYLYYASFAVALCEGSEAGPAGTNLSGGEIGGGGGPAGRGITGIGRIWADGKPLDLSGITWRWYPGDDAQQPDPFIVARMGAANTPAYRGTAYVMFEDLPLGDYGNRIPQLTFEVFRPLADPDTAEGLIRAVTLIPSAGEFTYATDVVRKVEGGRSLGAGLFGMTLGGISSAENSNAVADTADMVVALDRLQAMVPSVESVSLVVSWFGDDLRAGNCTIRPKVEFIDKSTPNASWTVNGVTRLTAQLVSRDSEDRPVYGGTPADFAVVQAIRELKARGLRVTF…	1380
299	441209.SAMN05717329.GCA_001870665_01007	0.570064	UA	unannotated protein	GCF_001870665.2	Rhodobaca barguzinensis strain alga05 chromosome| complete genome.	Yes	None	0	CAGCCTGAGCGCTGCGGCGGTGGTCTGGTCGAAAGCGCCGGTGATCATCGGTGCCCACGATACCGGCCCACTGATCCGGTCGCGAAACGGGTTCTGGCTGGCGATCCCCACACCCGCTGCCGGGAAATCCGCGCGTGGTGGCCGTATCACCCCCGGCGAATGGGAACGCCGCTCGGGCCTGCAGTTGCGTTTCATCTACAGGCGCACTGGTCCGAGCCTGCTGGTGGCCGAGGGCCGGCTGAACGCGCGCGGGCGGGCTGTGGCATCGCGCGCGAAAACCGGGCGCGGTGTGACCACAGTGCCGATTTTTCTGCTGGTGCCACAGGTCAAACTGCCGAAGCGGCTGGATTTGGCGCGGGACGCAAGGGCCACGCAGGACGCACTGCCGGGAGCGATTGT…	MATLVLGAVGSSIGLGFGGAVLGLSGAAIGGMIGATVGSAIDSWLISSLAPAQRIEGARLDSLRITSSTEGAVIPRVYGRMRIGGNIIWATDFREETKTTTQRGGGKGGGPRVRTTEYLYYASFAVALSEGAITGIGRIWADGKPLDLSGITWRWYPGDDAQQPDPFMVARMGAANTPAYRGTAYVMFEDLPLGDYGNRIPQLTFEVFRPLADPDTAEGLTRAVTLIPSAGEFTYATEVVRKVEGGRLVSNALFNTTLGGTSSAENSNAVTNTADMVVALDRLQAMVPSVESVSLVVSWFGDDLRAGQCTIRPKVEFSDKSTPNASWTVNGVTRLTAQLVSRDSEDRPVYGGTPADFAVVQAIRELKARGMRVTFYPFLMMDVPPGNTLPDPYSDNASD…	1344
300	87172.SAMN05717314.GCA_001884735_00289	0.568986	UA	unannotated protein	GCF_001884735.1	Natronohydrobacter thiooxidans strain AH01 AH01| whole genome	Yes	None	0	AATTCCATGCCGCGCGGGCTTTCCTCGGCTGATGACGCGGTCATCGAGACGATGCAGACCGGCGCTTCCTGTCCCTGGAATTTGTCGACCGTGCCGACCCTGATCTCGTCCGGCAGGGCTGCGCGCAGCGCGTTGACCTGCAGGTTGTAGGGCGCGACCACGATGATGTCTTCCCGGCGCAGGCGACGCGTCTGCCCGTCCTTGCCCGTCCAGTGGCCTTTCAGCAGATCGTCGCAGGCGCGACGGATCGCCTCGACCTCCTCCGGCGCCATCTGGGCGTTGCCCTCATGCGCGACAGGAACCCAGAACGCCCCGGCTTCGGGGAAGGATGTGCCCGTGACGCGCTGCCTTGCCGTGTCTTCATGGCTGGCAAGCCGCCCTTCATAGACCTGTTCCGAG…	MATLVLGAVGSSIGLGFGGAFLGLSGAAIGGMIGATVGSAIDSWLISSLAPAQRIEGARLDSLRITSSTEGAVVPRVYGRMRIGGNIIWATDFREETRTTTQRGGGKGGGPRVRTTEYLYYASFAAALCEGEITGIGRIWADGKPLDLSGITRRWYTGDDAQQPDPYIVARMGAANTPAYRGTAYVMFEDLPLGDYGNRIPQLTFEVFRPLADPDTAEGLTRAVTLIPSAGEFTYATDVVRKVEGGRNIGSGLFGMTLGGTSSAENSNAVADTADMVVALDRLQAIVPSVESVSLVVSWFGDDLRAGNCTIRPKVEFIDKSTPNASWTVNGVTRLTAQLVSRDSEDRPVYGGTPADFAVVQAIRELKARGLRVTFYPFLMMDVPPGNTLPDPYSDNASD…	1344
301	364410.SAMN05879666.GbCGDNIH8_1602	0.568037	NC	Adhesin aidA-I	GCF_001889545.1	Granulibacter bethesdensis strain NIH8.1 chromosome| complete	Yes	None	0	AGTTATCACCTGTGTTCCAATTGCTATTGGATAGGTCAACTCCAATCCATGCCACCATTAGTCTAAACTTTAAAATGAATGATAGCCTATTAGAAATTTATAAAAGTAAAATGATAGTGAATTTTGTGGAATATTTTGATTTTATCATAATTATAACTTGGTAATTAATTATTATATAATTGATACAATCGTTTAAGTGAGAGAATTCTTTTTCAAAGATGGTGTGCATTTATTATGGAGCTTGGCTTGCACAGTTAGCAGGTGGTGAACGCGCTTGACATACGGGGCTGCCCAGCCGCACACCCCCTGTTCCTGATGGATCAAGGGTTTGCGTTATGTTCGACACACTTTCGGGCAAGCTCACTGGCGTTTTCGACAAGCTGCGTGGCCGTGGCGCGC…	MTTTNISFGTTSSGLTIGNSAGGSQADLLNVSGTAISTTLNPLGIMEVLSGGTASGTLVKSGGTQRIENGGIAGDTLVSGGGTQVVYGGGTAQDTILAGENAAQLVGFGGVASHTTLSSGGTQILVSGAVVSDTVFGTSGIQILVSGAQTSGVLIDTLAFQAVSVGTTATDTVLVSSGTQVVFSGGTASGTVVSAGGRQFVSSGAIISNTVFGSGGYQILGSGAAAHDFSLQISAFQLLSSGATATGTVLANGGMQLVLDGASASATLLNSGGSQLVLSGYVTGTTISAGGVLNLSGLASSAVSLFNTVGTALGTIISSGGTEIVWNGGRDGIQWNSNASSGGNNPLSGAMILDGGSQVVSGGNAYGATISAGGIQIILAGGSDGGWRYSDSVVDLVGN…	1373
302	1802342.SAMN04316060.A3I72_04785	0.566508	UA	None	None	None	No	None	0	None	MQNDPLFRIGVDTGGTFTDVVAVRSTDGTIFSSKVPSTPSDPSQALQSAIREILREAGATPGQVHTFVHGTTVATNALLEREDHNMGLIVNGGFRFLLEIARQSVPDGYGNSFFWVKPPRLVPVDRVLEVRGRMDFRGRELRPLDERGVARAARRLREMRVAAVGVCLLHAYANPSHERRVREIFREEFPGCCVSLSSEVLPEYQEYERALATLMDAACKPIILRYIERARGGVAGTLTPKTPFLVMKSNGGVMSVQAIAGRPLTTALSGPAAGALAGAAIAAAAKLGKVITLDAGGTSTDVSVIEDGKPRHTTSAKLGHYQVKLPMIDIVTVGTGGGSIAWVNPEGRLRVGPRSAGADPGPMCYGKGGGEPTVTDAELLLGRLPTSLVGGGIPLDRAK…	1313
303	585501.SAMN00002241.HMPREF6123_1018	0.565724	HP	putative CoA-substrate-specific enzyme activase	GCF_000160635.1	Oribacterium sinus F0268 SCAFFOLD43| whole genome shotgun sequence.	No	None	0	None	MGEFMTGTYRLGIDIGSTTVKVAIMDQEKNLLFSDYRRHFANIQETLADLLEEAKEKLGDCTLSCMVTGSGGLSLAKHMGQPFCQEVVAVANSLKEFYPQTDVAIELGGEDAKIIYFKGGIDQRMNGICAGGTGSFIDQMASLLDTDASGLNELAKNFQMIYPIAARCGVFAKTDIQPLINEGAAREDLAASIFQAVCNQTISGLAQGKPIRGNVAFLGGPLHFMSELRNSFIRTLKLEGDAIINPDNSHLFAAMGSALSIEENAKEVPLASLVKSLRAGIEMDSEIKRMDCLFEKEEDYQSFIARHNKAKVPTGDLSSYKGKIFLGIDAGSTTTKVALISEEGELLYTFYSGNEGSPIATAIRAMKEIQEKLPEGAEISYSCSTGYGEALLKSAFQLD…	1384
304	161156.SAMN02744824.GCA_000746255_00057	0.563814	UA	unannotated protein	GCF_000746255.1	Thermodesulfobacterium hydrogeniphilum strain DSM 14290	Yes	None	0	GGTTATGAAGATAAATAAAGTAGTCTTCTATAAGACCTCTTTTCATTAATTCCTGCATTGCCTCTTCACTAACTGCTGTATAAATATCTGGCATCACTCTAATTTCCATATCTCCAAAGCGCGCACCACCAGCAAGAATTTGTTTTAACTCAAGTCCCGGAGGTAAAGTCTCATAAAAGATCTTTTTCACTTCAGGATAAACTTTTTGAAAAGCCTCAAGTAATTCTTCCATTACCATAAATTGATTTCCAGCCATAAATAGAATCAAATCTGCTTCATTAAGATATTCTAAGTTATGTAAGTCTTCTTTGTAATTTACAGGAATTTCAGGAAGTTCTATTTTCATAATTAAACCTCTTTTTCTACAAATTTTCTATTTATACTTATTATATTATTGCA…	MKYVGLDVGSGTAKVAVLDENKNILFWKYKRTNGQPIETAEKILSEVEKKFDNNLSGITCTGTAGKTISQILGSAFINEVIAHAKAATFFYPQVKTIIDIGGEDSKLIFITHERGIPEIEDFALNTLCAAGTGSFLEQQAARLGYTIEEFSRLALKAKNIPRIAGRCTVFAKSDMIHLQQAAVPDCEIIAGLCFAIIRNLKSNLAKGKEILPPLIFQGGVAANLGVRRAIKEIFELKDDELIIPEYFKIMGAIGAALYGLERKAASEYKGSEILRKYLKERNYNPPRHPVLIPFESLKLSEEFTRKIEKKRWAVKIEDGLEVYLGIDVGSVSTKLVAIDKDANLIAKVYMLHQGKPLESIKKGLLELKAKLPSKVIVKGVGATGSGRYLIGDFVGADVI…	1398
305	880072.SAMN00713603.Desac_2420	0.563227	NC	CoA-substrate-specific enzyme activase	GCF_000195295.1	Desulfobacca acetoxidans DSM 11109| complete sequence.	Yes	None	0	GCAAAACCGCCGATGGAAACCAGGGGATTGCGGATTTCGTGGGCCAGTCCCTCTGCCATGCTGCTCATGGCCGCCAGACGGTCTGATTCCAGCATCCTCTCCCGGATGAGGGTCAGTTCTTTATTACTGGACTCAATAGTGGCAACCAGACGGGAGTTCTCAATGGCCAAAGCCGCCTGATTGGCAAACATCGTAAGGAAATGCAAGTCCTCGTCTTTAAGGGGCTTTTTCGATTGATAATTATCAATGACAACGACGCCGATCACTTCGTCCTTGACCAGAAGCGGCACGGTCAAAAATTCCAGGGTATCTAGTTTGGCTCGAATCGCTTGGTTTACTAAGACATTCTGGTCGGCCTGGGTAATATGAAAGGCCTTTTTATATAGGGCCGTCCGGGCC…	MKEFLDLGMDIGSVSINTVVLNRRDEVVFEDYRRTHGEPLPTALAILRELQVRFAGAIWRLAAFTGIGGKMLAEALRSPFINEVIAQARGAFFFLPQARTIIDMGGEDAKLILLDQDEQGGLVIQDFAMNTMCAAGTGSFLDQQSHRLGYGIEDFSRLALKSTTPPRIAGRCSVFAKTDMIHLQQGATPDYEIIAGLCLAMARNLKSNIAKGKTIRKPVVFQGGVAHNLGVRQAFRQVFELDEGDLIIPPYFCSLGAVGAVLVGRENPSPDFELNLGELAAYLQRSDRQQRHLTPLSEPEPLTPDHYRVVELPPQTAAEGYLGIDVGSISTNIVVIDAEMQVLAREYLMTAGRPLEAVTEGMRRIGKSLGDRLKILGAATTGSGRYLTADFIGADLVRN…	1391
306	795359.SAMN02232058.TOPB45_0876	0.555816	NC	CoA-substrate-specific enzyme activase	GCF_000215975.1	Thermodesulfobacterium geofontis OPF15| complete sequence.	Yes	None	0	GTTAGAAGAATAATAGAACTTCTTCCAGAATTTAAAAGAATAGAATTATTGGAAAGGATTTTGACCCAGCAGGAATGGATTGAAAAAATAGTTAGAAAAAGTGTTGAAGAGGCTTGGGCTTCTGAATTAAAAGAAATTGCAGAACTTCTTCCTGAGGATAAAAAAAGGAATTGGTTGGAAAAAATTTTATTAACAACCGAATGGTTAGAAAAGGCATTAGCGAAATGTTTTGAAGGGGATTCTATTCCAAAAATAAGAAAAGTTGTAGAACTTCTTCCAGAACCTAATAGAACAGAAGGTTTGGAGAAAATACTTATAAGGTGTATTAATAAGGGATGGATTTTGCAAGCGAAACAAACTGCTCAACTTCTTCCAGAGCCTAATAGAACAAAAGGTTTA…	MKYVGLDVGSGTAKIAVLDENKNILFWKYERTNGQPIETAERFLSLVEKEFNYELSGITCTGTAGKTISQILGCAFVNEVMAHAKAATFFYPQVKTIIDIGGEDSKLIFITHERGIPEIEDFALNTLCAAGTGSFLEQQAARLGYTIEEFSQIALKAKNIPRIAGRCTVFAKSDMIHLQQAAVPDEEIVAGLCYAIIRNLKSNLAKGKEVLPPLIFQGGVAANLGVRKAVKEIFGLKDEELIIPEHYRIMGAIGAALYGLEGKAFSGYKGSEILRAYLRERVFNPPRHPVLVPFKSLEISEKLAEKYEKRVYIEIPQEEFEVYLGIDVGSVSTKLVAIDEKGNLLAKIYMLHHGKPLESIKQGLLELREKLPPKVKVKGVGTTGSGRYLTGDFVGADVI…	1395
307	1742972.SAMEA3638995.COMA1_20260	0.550401	HP	exported hypothetical protein	None	None	No	None	0	None	MNLSHLFVGIKRLGFALALGAGMIGCGVLTVDVDVYKGALVNEVHVQLHQLVAVATAAKPMLITLRNNHEWPDTDGVPPKNSDNCSGKNGHWYEHGYIPELMVGEKNGKVQTKSDDKTSGDNTEECGLKRPVARRVNRILHLYEDLASPDFAVYAKKLHEALERLQAAQSTLKADREKDQKVFDQIAKGLKPQGTADTEARPKDQLDKKDQSDKRATPKDTSNTECKAKPTSLLDAYRTLLVPGDEESGTSVRKVGELMDALQASASLGEKSAASAECKSEKKDRTAEGNSKKKEQLSIEEALIQGWKGTDVYKTKNDPYERRLPFRAVWKLLSEDADHPALTKQTKALFRDDDQGTAAYKRLNERIRDLVEAYWSSRQATRELWEESLHLLIQIDRLE…	1387
308	315423.SAMN04488020.SAMN04488020_101435	0.548038	HP	Putative phage tail protein	GCF_900113405.1	Palleronia marisminoris strain DSM 26347| whole genome shotgun	Yes	None	0	GGCGCTGATCATGGCCTCGATCGTCGAGAAGGAAACCGGCGTGGCCGCGGAGCGCGGGCAGGTGGCGAGCGTGTTCGTGAACCGGCTGAAGCAGGGGATGCGGCTGCAGACCGACCCCACGGTGATCTACGGCGTGACGAACGGGCAGGGCGTGCTGGGCCGGGGGCTGCGGCAGTCCGAGTTGGATGCCGAGACGCCCTACAACACCTATCGGATCGACGGGCTGCCGCCGACTCCGATCGCGAATCCCGGCCTTGAAGCAATCGAGGCGGCGCTGAACCCCGACTCGACGGAGTATCTGTACTTCGTGGCAGACGGGACGGGCGGGCACGCCTTCGCAACCTCGCTGGATGAGCACAATCGCAACGTGGCACGGTGGCGCGAGATCGAGGCCGAGCG…	MATMVLGAAGGAVGTSLGGGILGLSSAAVGRAAGGMAGRLIDAQLSQKILGAGGRIVEHGRIDRLRLTSAGEGAPIPQVFGRMRIAGHVIWASKFVERVSETAGGAGGKGARTAATADRTYSYEISLAIGLCEGPIAGIGRVWADGRELVRESLDLRVYAGHADQLSDPAIEAVEGAGAAPAYRGLAYVVIENLALGTFGNRVPQFSFEVVRNEGEEGAGDVAQHVRGVALIPGTGEYSIATTPVRYDDGADESAFVNAHVRTGRTDMAASIQALTTELPRCGALSLVVSWFGDDLRCGVCSLKPKVEALGRDGVEIAWRSGGIGHRDAEQVPQQDGRVAYGGTPADGAVIEAIRAATEAGQEVMFYPFILMDQLPGNGLPDPYGWSEQPALPWRGRIT…	1302
309	192843.SAMN06213942.BWK72_14880	0.547058	UA	None	None	None	No	None	0	None	MGLLLAGLGLGAGLWGWSGSDTSLAVALRQAQRVLPAGQTLEAREVSGSLRSGGRIGWLRWESGGLSVEAFDVTAAWLPAALLQRQLRLSQLAIQRLVIHDQRAPSPASASEPPTDVGLPFRVDAAVQVNALEWLGVSTQRLDQLSVHYVFDSYLHRLEKGQGLFLSNIYRFSGELQASGPLALKLQVEGGLDAPVPGSTEPLHLNALATVTGALAGPQAELVLQADLKPQGTPAPAPAAGSKTAPAAMQASLSAHIAPWQAQRILSAEGRWQALNLATIWSQAPQTALTGQASVSPQGPGWQARLALDNTLSGPWDQQRLPLQQLQAGLTYTDGHWLLQHLQAQAAGGSVQGRGQTSAGTAGLWQGEVQVQGINPAAIDTRLAADDISGTLSARQSLA…	1308
310	649764.SAMN00008861.HMPREF0762_00053	0.54458	HP	putative CoA-substrate-specific enzyme activase	GCF_000162875.1	Slackia exigua ATCC 700122 Scfld1| whole genome shotgun sequence.	Yes	None	0	GTCTTCTGCAACATGCCCGATCTGGTCAACGACAATTTCGAGCGCTATCTGGAGAACCGCTTCCGTCAGACGTTCGAGCTTCCGGGCACGCCGATCGTGTTCAAGTTCAAGAAGCGCGACTGACCAAGGTATCGCAGGCGCCGGAGGATGTCCGGCGCCTGTTCGTTTCATCAAGGACTTGCAGGTACGTTACGGAATCGAGGTCGGCATTCCATGTCGTTGGGCATCGCGTTCGGAATCTTCGCGGTCACATTCCTTCTCGGGTCCATCCCGTGGGGCGTCATCGTGTCTAAGACGATCTACCATACCGATATCCGCGAACATGGCTCGGGCAATATCGGGACGACGAACGCGATGCGCACGATGGGCAAGGCCGGAGGAGCGGCGGTGTTTCTGCTC…	MLFLGIDIGASTIRLAVVDGSGAIVRMLRESHKGAAVACLKRMLAHLSDEIEGEVCTAYAASGSGCSLLRDFDRSVRVLEDVPAITRGLSAIAPHARSVVQIGGQSACFIALSEDGSAPRFAMNEGCAAGTGSFFEDQMERLGLRIEDYSRLVANARSVPRLSGRCSVFAKTDIIHRQQEGVPVEGILLGLCFATVKSYKATIVRRMPVKAPVALTGGTWRNAGVVRAVRESFELGDDELLVGEELEFAQAVGAALHARDGFAGRDDADGTRNGTRDGTSRSPLSATNGIDEDALERLAGLLEAKSLDDALPRCAPLVDHGYEPGEGYVCRPRPWRAGPDGRVSCVIGVDAGSTSTNIAVADLEGRLLDAQYLRTRGDAFCAARDGLAALGKRLGDELD…	1398
311	1849170.SAMN04965933.A8B83_02890	0.544161	NC	host specificity protein	None	None	No	None	0	None	MATILLSAAGAAIGGSIGGTALGLSMVAVGRLVGATLGRAIDQRLLGQGSEAVETGRVDRFRLTGSGEGEAITQLYGRMRIGGHVIWASDFNETVTVTRTGGGKGSPRVTQTSYSYSISLAIALCEGVITGVPRVWADGMEIAPSDLNMRVHHGDAHQQPDPRIEAVEGTGQVPAYRGTAYVVIEDLPLARFGNRVPQFEFEVIRPDQRWHLADDPDPAHLVRAVAMMPGSGEYALADTPVSYVHGPGQARSANVNSPSGQPDLVTSLHRLQAEAPHARATSLIVSWFGDDLRCGDCTIRPKVEQRSVDGQGMPWTVSGLTRTAATEIAQLNGRPVYGGTPTDQSVIGAIRRLSATGQAVMVYPFILMDQLAGNGRADPYGDATDQPVLPWRGRITGSQ…	1307
312	1123371.SAMN02440586.GCA_000421585_00479	0.542513	UA	unannotated protein	GCF_000421585.1	Thermodesulfatator atlanticus DSM 21156	Yes	None	0	CATAAAACCTCCTTCTGTTAAAAAATATTTTCATAGCGATTTTTAATAATCATTCATCCAAGCATTAAGCATTATGACAATATTTATCTTTAAAAATACAGCCTAATCACCGATATGCCTCTTTACGATGGCGTACGTGATAAATAATCACCGTTTTTGCCTTGGTATCCACTTTGTAAATAACCCTGTAATTTCCCACCCTGATACGATAGGCTCTTTCTGACCCTCGAAGTTTCCTACACTGTACCGGAAACGGATTATAAGCAAGGGCTTCAACAGATCTAAGAATCTTGATAATTTGCTGGGGATCAATAGCCCGCAAGTCACTTTCTGCCGATCTTTTCCACTTAATCTTGTATAATTCCATTTTCTTTTAAACGCTTTTTGAGCTCATCAAAA…	MEYYVGLDVGSGTAKVAVLNEKREILFHAYEKTHGQPVETAERLLAQVEEKFGGKLTGLTCTGTAGKTISQILGVAFVNEVMAHARAVEHFHPEARTIIDIGGEDSKLVFISHEDGKFRIKDFALNTLCAAGTGAFLEQQAARLGYTIQEFSKLALKAENIPRIAGRCTVFAKSDMIHLQQAAVPDHEIIAGLCFAIVRNLKSNLAKGKKVLPPIVFQGGVAANFGVRRAIKEVFNLKEGELIIPEYHFIMGAIGAALYGLDGKFAAAYQGSNILKEYLKERKRSVKRLPKLGPYTVRTPKTETYFPKNASKLKIYVGIDVGSVSTKLVAINEEGKVIAKTYALHHGKPLESVKKGLLDLYGRLPKNFEIEVLGVGTTGSGRYLVGDFVGADVIRNEIT…	1392
313	1216968.SAMD00046481.GCA_001570945_02347	0.540839	UA	unannotated protein	None	None	No	None	0	None	MSALQIVAIVIGVGITIVGWGLLARAVKHFLTVFKLGKPTQGERTNSPGARLATLFREFLGHTRMARLPIVAIAHWFVMISFGVLFGTLVQATVQLFDPHFHLPLIGSFLPYEWLVELLAVTGFVGIIALMLIRQKNHPRSAIGEEGRKSRFYGSTFWQAYYVEFTIFGVGLCITLLRGLEYALLKGAGDDHGSFLHFPLTGALGELFTGLSEGTLEAAIIAIALIKLVISYAWMITVSLNPTMGVAWHRFLAFFNIYFKRHADGRTSLGELQPMLVDGKPFSMEVMEEMEEETTLGVGKVEDFTWKGLLDFSTCTECGRCQSQCPAWNTEKPLSPKLLMMTLRDHAHSKAPYLAAANGVSGVIASPGGAKGQTASGAVALAGAPGTKGGEAEGAVATA…	1327
314	1841865.SAMEA4555841.GCA_900128475_00378	0.538607	UA	unannotated protein	None	None	No	None	0	None	MRKIGIDVGSTTVKVVALDEQGSVCFSRYKRHHARAREVVADMLGELLQEQGDVEACACITGSVGMGMSERHSIPFIQEVVAATKAIQQDYPQVASMIDIGGEDAKIVFFEHGEAADLRMNGNCAGGTGAFIDQMAVILGTDVDELNRLALKAGRIYPIASRCGVFCKTDIQNLVARNVSREDIAASIFHAVAVQTVMTLAHGWDIKAPVLFCGGPLTFIPALRKAFAEYLHLREDEMVLPANGTLLPATGAALSRGEENETFKLSALIARLSEASAAADHPCGLKPVFSGAGDYAGWEKRISSHRIGRASLREGVQDVFLGIDSGSTTTKIVVIDSDGNILFSYYKPNGGHAIETVADGLTLLKDRCRELGAVLHIKGSCSTGYGEDLIKAAFQLDAG…	1399
315	1841863.SAMEA103910952.GCA_900170005_00741	0.536746	UA	unannotated protein	None	None	No	None	0	None	MDYRIGIDAGSKTIKVVVVDEDGAVVHSVYRRHRSDIRTTLAGVLHDMAWRFGNLRGQVAVTGSAGIALAEMLGLPFVQEVVATTRAVVDAYPEADAFIELGGEDAKVVYLTGGLEQRMNATCAGGTGGFIDTIAFMIGARMSDMSGLALGARRIYLIASRCAVFAQTDVRPLLNAGARTADIAASALEAVVRQTLAGLACGRPLKGTIVFLGGPLEYIPNLVFRFRRALDLTRETGIKPPNAHLFTARGAALAAREAADDGTPPRTASLTELERQVKGAADPLDDLDHLPPLFADAAERAEFEGRHAAERMVRTRLFDCEGPLYLGVDAGSTTVKCALVDDEGRLVHSDYRPVEGDVLKTAAVMLGDMYRVLPRSYGKAEALVHIAHATVTGYGEDLL…	1329
316	1497.SAMN05858599.BJL90_00205	0.532939	NC	CoA activase	GCF_001854185.1	Clostridium formicaceticum strain ATCC 27076 chromosome| complete	Yes	None	0	GGAAAGAATAAAAAATTCATTTAATTCTTATACTTTAGATCGAATTGCACTAGCAGGAGCCATAGAAGCAATGAAGGATGAAGAATATTTTCAGGGAACAAGACTTAAGATTATGAAGACGAGAGAAGTTGTAGCAGAAGCATTAGGAAAAGTTGGGTTTCATGTCATAGATTCAAAAGCTAATTTTATTTTTATTCGCCCCCAAGAATACCAGCCGAGGATTTATTCCATCAATTAAAAGAGCAGGGGGTTTTGGTTCGTTACTTCAAGCAGCCTAAAATAGATAATTTTTTACGAGTAACGATAGGAACAGATGAAGAAATGGACTGTTTTATTGAAACTGTGAAAAAAATTGTTAAATAAGGACGATTAATGAATATACCCATCAAGGTGGACATG…	MYSLGIDIGYTSIKLVLINSNDEIKHTAYLLHKGRIQEVLKEAIYNLMSSYVLEDIKFAAITGTGSKFLAEDQELQFINEVTAIVEGSMSTEKKIGSIIEIGGQSAKYITEFRESNKSGIKIAINSDCSAGTGSFLEEQISRLDLKLEDYSVFTEKAQSIPRIAGRCSVFAKTDMIHHQQEGVCVEDLLLGLAYALVKNYKAAVIKKLPIKKPIVFIGGVAYNLGIIRALKDVLGLDEGEFIVPQTPGNTGALGAAVIAKKDKMKIDLQKLLECLENKKDSHEVKDDETRLPELKPFGENDSENKHLCKSIDNGKTNLECYLGIDIGSTSTNLVLMNKENEIIAYKYLKTLGNPVEAVRKGLKDLKNEFGDRIKMMGVGTTGSGRYMIGKLIGADIIKD…	1336
317	84022.SAMN03768360.CACET_c29440	0.531804	NC	CoA-substrate-specific enzyme activase	GCF_001042715.1	Clostridium aceticum strain DSM 1496 chromosome| complete genome.	Yes	None	0	TTGCAAACAAGGAAGTTAAGTTCGGACTTAATCCTTGTTTTTTTATTTGCATAGATTTATTGAACTTTGAAGATAATAAGCTGAATATAAAAGTATATAAAATATCAAAATTCATTGCATATATTTTTTGAGCTTTGTCAAATATAAATTTATCGAGGTATAGAGTATTAGCAAAAAGGGAGCGATGAAAATGACTAATCCGCAGGATCAAAATACAAATTCAAATACAAGTATTGATCAACAAAATCTTGAGAAAGAACTAAGAGAAATAAAAAATCAATACACATTATTGGTGCAGGAACTTGAAAGTCTTAAAAAAAATGATAAAAAAATAAATAGTTTACAGGAAAGTATACAATCTATGCAGGAAGAATTTGAAGACATTAATGAAACACTACA…	MYSLGIDIGYASIKLVLINNNNEIKHTVYLLHKGRIQEVLKETIYNLLSRYALEDVKFAAITGNGSKFLAEEQEIQHINEVTAIVEGSRITEEKIGSIIEIGGQSAKYITEFNKNHKSQIKIGINADCSAGTGSFLEEQISRLDLKLEDYSIFTEKAQSIPRIAGRCSVFAKTDLIHHQQEGVCVEDLLLGLAYALVKNYKAAVIKKLPIRKPILFIGGVAYNLGIIRALKDVLSLDEGELIVPQQCGNVGALGAAVIANKDKLKIDLQKLLDHLENRKDSHEAKDDKTQFPKLKAFGENDSENKHLCKTIGETDLECYLGIDIGSTSTNLVLMNKESEIIAYRYLKTLGNPIEAVRKGLKDLKYEFGDRIKMMGVGTTGSGRYMIGELIGADIIKDEI…	1334
318	1307759.SAMN02744827.GCA_000711295_01644	0.528349	UA	unannotated protein	GCF_000711295.1	Desulfohalovibrio reitneri strain L21-Syr-AB	Yes	None	0	CGGCCGCAAAAAAATCCTTGCCATCCACCCTGCCTAGAGTGCAGGGCTGGGACGGAGTACGGCCATGTCCGAGCGGCTGCAGCGATTCACTTTCTCCGTCTGGTGGAACCTCATCCTCCTGACGCTTGGGGCCTTCCTCTACGGGTGGGCTTTCAAGGCCATCATCGTTCCCGAGGGCTTCCTCATGGGCGGCCTCTCCGGCATCGCCCTGCTCGTCTTCTACGGCACCGACTCCCTCACCCCGGGCGCGTGGTTCTTCCTCATCAACCTGCCCGTTTTCGCCCTGGCCTGGCTCAAGGTCTCCCGGCGCTTCTTCCTCTACAGCCTCTACGGCATGAGCGCGGTCACAATCTCCATCGAACTCGTGCCCTGGACCCTGGGCGTCACCGAGCCCATGCT…	MHIGIDAGSVSVKTVVTDSGGKVVFSAYRRHHGAPLRVAREMLAEAASEYGPLPVACTGSSGRRLAAALGAPHFNELSAFARGAAALRPDAASLFEMGGEDSKFLLLEDGQLADFGLNSVCAAGTGSFLDQQAERMGLSPEEFAELALESRNPPRVAGRCSVFAKSDMIHLQQIATPLRDIAGGLCFSVARNFRGAIVRGRPTPGPALFLGGVSLNKGVLRAFREVFGMEDIEVPEHSTQFGALGAALRGAEAGTAVPLDLDGLDRALARDDSGATSRRKPLIRSGDRFQERHAPHPEHRPERLTGPLYMGIDIGSISTNLAVTDEHGRLLSKRYLRTASKPIEAVRTGLAEIKAELDPDGGGVDIAGVGTTGSGRYMIADFTGADIVKNEITAQATAA…	1384
319	655355.SAMN05216283.SAMN05216283_11363	0.528347	HP	CoA-substrate-specific enzyme activase| putative	GCF_900113005.1	Sunxiuqinia elliptica strain CGMCC 1.9156| whole genome shotgun	Yes	None	0	CTGGTACCTTTCTTTAGCACTTAGCTTTGCAAAGCCCAGCAAACGTTCTTCTTTGCTTAAGATGTCCTTTTTTAAGAATTTCATCCCCAATTGAAACCATTGTATGTTTTGCAAACACAGCCGCTCAAAAGATTCCTCTGATATTTTACAAACTATTGTATCCGTAATGCATTGGATGTTTTCATAGGCTTTCTCACTTTTGAGAAGGCTATACATTGATGCCGCTAAATCTCCTTCCCGGTATAGTTCGGTCGTTATTTCTTCTCCATGTTCCGATAAATGATAGCTACGGATGTAGCCATCCAAAACCAGGTAAAAGAACTTGGAGTTGGTATTTTCTTTTACCAAAAAGTCTTTCTTTTTATACTGCTCAATAAAGAAATAATCTTCAACAACAAA…	MSTYSIGIDIGYSAIKIAIIDSQNNVVFTEYQTHKGQVKDTLELLFLRIDEKISISEIKHGAMTGSLGRNRIQGRLIHRVNEVAAAIEGSVFLNPEVKSIIEIGGQSARYYTGLSGQQGNILRISKRNRLQMASNSDCAAGTGSFLEEQASRLNIDINHYSEFVQRAKTVPRIAGRCSVFAKTDIIHHQQEGLPSEDILKGVAYAIVKNYKGAVIRRLPVESPMLFIGGVAKNQAIVDALRDVLHKTESELIVPKHFDIANSIGAALIAKKENFRLNFRKVFWDCLTFEEAAKKPNGEDLVPLSRLAQEDITTKHVISPRKINSSEQAFFLGVDIGSTSTNLVLINPDREVVTFEYIRTKGNPLKAVQEGLKKIRSTLTGEFKISGVGITGSGRNFIGQ…	1340
320	1798278.SAMN04315634.A3E82_08095	0.527498	UA	None	None	None	No	None	0	None	MSIITLGLGSYTTALPLGETGVLTFQGQVVSPLIASNFSDVVPTNDWISSVIFPYFGNQYSAPIFAQPLNMQADSSGLNLGYTATPTFFYDGSGRQVKFEYTYHADLNISLAGMNSANTVLENTSAYFNKTLWQDSDSSNQLHATFGHGSPFTYFERTGDADVVINLTAHNSNTIGQPNASNEVFKIDHVNGTYNGGQLTMDLLVNAVDGQGSHIANAVEARISIDTNGDGKFDYVKTMNYLPVDGDANNTEHYTQNEARGLGASETGQLQNLNNATIQVEVWKAFGTGDIQVQVGMSNVVLPFNNLTDSNGVLANTLYLANDGTQNLLSTHQPAVESIVLGAAPVEEAVQWDGVGTIYYYDHNVLGLTINGNHYGLFAPVGSEWHVDNGVITSDLNGK…	1320
321	398580.SAMN02598387.Dshi_2163	0.526943	HP	conserved hypothetical protein	GCF_000018145.1	Dinoroseobacter shibae DFL 12 = DSM 16493| complete sequence.	Yes	None	0	GGAACACCAAATGACACCAGCGCCGGAGAATTCCGCAAGCTCTTGAAAGAGTTGCGGGAGATTTCGGGTATTGCACTCAGGGAGGAAAGTCGACTTGCAGAGCAACTCGCAAAGGAAAACGGGGGACTGCACGCAGGAGCCTATGACCTTGTCGCAGCTCGCGCTGAAATCGGGCGCAGACTGGCTGACCTCAGAACCGCCAGAAGTCACCCAGACGTTTCTGGAGAGCCTGAGTGACCATGCCATCGCGGCCTTGCCGCATCTGTTCGAGTTCTGGGCCTTGCCGCATCAGATCGCCCCGGAGGGTGACTGGCGGACCTGGGTCATTCTCGGCGGCCGTGGCGCGGGCAAGACCCGGGCAGGCGCCGAGTGGGTGCGCGCCGAGGTCGAAGGCGCGCG…	MATIVLSAAGAAIGTSLGGAAFGLSATVIGRAIGATIGRAVDQRLMGAGSAAVETGRIDRFRISNASEGDVIPMVFGKMRVAGQVIWASRFKETSSSSGGGKGAPARPKVTSFTYTVSLAIALCEGEIQSVGRVWADGVEISQSDLNLRVYYGAHDQTPDPKIEAVEGAGSVPAFRGTAYVVIEDLDLGQYGNRVPQFSFEVFRPAQPEGGAPPLASRIPGVAMIPGTGEYALATTPVHWTSGPGANTSININTPGAETDFDVSLQSLQRDLPNCNSALLVVSWFGNDLRCGECELRPKVDQKRYEGVQMPYRVGSFARDDLMEVPRVDGAQIYGGTPCDRSVIEAILALKDAGKSVVFYPFILMEQLAGNDLPNPYSGQPGQPVLPWRGRITSSLAPG…	1305
322	912594.SAMN04622670.A4X20_18640	0.525941	UA	None	GCF_001650495.1	Mycolicibacterium iranicum strain H39 scaffold_0| whole genome	No	None	0	None	MGALAVALGVGFAIVSGQGVGIGVAHADDSGSADSGSAANDPSPASGPTRSKGKAGAKSADQSPSDESNSDIGEDANSESTGSQGPDTAESDDLDNADDLDDADDLDDAADLDNADEPAEPDDDSTSGDEENPDESTDDQSDAPTQDVPVDVAAQPDSSSVAPDDSESDGDEQSEASTEATNSEEPTESVPVAAPATGDGAALPQSNAAASTEVTMISALLSPLVAPGPHGPAPVRPLLMSTMLGGIIRELQRFLFNRTPDAVMDQVATAEDTAKVIDPLANDTDADADPITVQTFTQPTNGTVVFDEDTGMFTYTPNANFNGTDRFTYTIKDEGFHFHGLNVFLKPGFGRIDTATVNITVGSVNDAPVAADDSVVTREDVPVAGNVLSNDTDIESPAG…	1332
323	314271.SAMN02436110.RB2654_05260	0.522634	UA	None	GCF_000152805.1	Maritimibacter alkaliphilus HTCC2654 1099457000273| whole genome	Yes	None	0	GGTCAGCTTCGGCGCCCAGACCGCCTCCAGCGCCGGATCGGCGGCAAGCGCGGGCACGGCGGCATAGGTCATGGTCAAAGGGCAGCAAATCCCCGGCTCGACCTGACTGAGCATATAGACCATCGCGGCATGGGTCGCGTGCCCACCGGGCGCCCCGTCCCAAGCAAGGGCGGCATATCCGGCGGCCATGCCCGCCTGCATGACCTCGTGATACCCCGGATGAAAATGCACCTCGTCCAGCCGTCGCCCCGCCCGGTCGAAGAGCTTCAACTCCGGCGGGTTCGCCCGCGCCGCCTCGCCCGCCGCACGCAGGGCCTCGGTCCCGAAAGATGCCCCGGCCGTGGCGGCCGCATCTACGCGCCCGCCTGCCGCCAAGACGTGATCGCGCAGCGTGGCATC…	MATIVLSAIGAGLGASIGGSVLGLSSVVIGRAVGAIAGRMIDNRLMSTGSEPVETGKVDRLRITGVSEGAPVGQVYGRYRTGGQVIWSGKVRENRTITDGEAQGSGKGFLAPKGPTVTEYSYSVSLAIALCEGEITHVGRIWADGKEVKPKHLTMRVYPGDEAQMPDPTLEAALGAGKTPAFRGTAYVVIENLDITQYGNRIPVFNFEVFRPEQPGETPDLARGTKAVAMIPGCGEYALATDVVHFGGEPGKRTPANKHTPLGKPDFEASLGMLEGELPNCESVSLVDSWFGTDLRADQCEIAPRVDQKDRDGVKMPWQVSGLDRDGASLVPYEADRAVYGGTPTDFSVYQAITRLKEAGKAVTFYPFILMEQMDGNGRTDPWTGAGDQPRLPWRGRIT…	1309
324	765699.SAMN05444006.SAMN05444006_1269	0.514448	HP	Putative phage tail protein	GCF_900106675.1	Allgaiera indica strain DSM 24802| whole genome shotgun sequence.	Yes	None	0	CAGAAGGTGAGGAGCGTGGTTTGCGGCGTGCCGCGCCCGAAGGACTGCGAGATCTGGAAGATGCGGATCGCCAGCGTGTCACCCGGCCCCAGAGCCGCGCCCCAATCGGTGGTCTGCTGGGCGGCGGTGTAGAGGGCCGACGTTGTGGCAACTGTCAGGGTTCGCTTGACGGATGCCCCGTCGAGTATCTCGACCGCATAGGCCTCGGCCTCCTCAGCCAGTGGCACCTCGACCGCCGCCCAGCTGTCAGCGGCCAGTGCCCGCGACCGTCGCACCCAACTGAGGGTCAGATCGCCGGGCGTTCCTGCTGTGCGCCATGGCTGCGCGATGTGCCCGACCGAGAACGGTCGCAGCCCGATGCCGGAGGGCGTGAAGGCGGCGGCGCGGTAGCTCGCGTCG…	MASLVLGAIGTSLGAGFGGTILGLSGAAIGGMIGSTVGSVIDSSLVASLAPGQRIEGARLDSLRITSSTEGAVVPRLYGRMRLGGNVIWATDFTETRNVTRAGGKGGGPKVTTTEYVYTASFALGLSEGPITGIGRIWADGKPMDMTGVTWRWYPGTESQTADPFIAARMGVAPAYRGLAYVVFEELDLTAFGNRLPQLSIEVFAPLADADTAEGLVQAVTMIPAAGEFAYATEVVRKTDAGVTSGENVNALADTPDMVVSLDRLEALAPAVGSVSLVVAWFGDDLRAGNCTMRPKVEVAAKTTAPANWSVNGVGRAGAHLVSRDTGDRPVYGGTPADFSVVQAIQEMKARGLRVTLYPFLLMDVPPGNTLPDPWSDHAAGVGQPALPWRGRITCSPAA…	1315
325	1703414.SAMN03994142.AMS15_04305	0.513467	UA	None	None	None	No	None	0	None	MYIGLDIGSVSVNAVLMDDDERILEEHYVRTHGQPIETAKRVLADMLSRTPLEKIKGLALTGSGGKLLSRITGALFVNEIVAQTKATALLHPEVRTVIEIGGEDSKLILLERDDTKGESRVADFSMNTICAAGTGSFLDQQASRLGLSIEEFGELALKSKKPPRIAGRCSVFAKTDMIHLQQEATPDYDIVAGLCHAMARNFKANIGKGKEFIKPVAFQGGVAANKGMVRGFEDALALESGELIIPEHFASMGAIGAVLALMESGRKSPLAGLQSIDEYLKTRKVETKSHPALEGEEYPLVIESVPFEGEKIDAWVGVDVGSISTCVVVIDKDVNVLARRYLMTAGRPLEAVTQGLYEVGEEVGDRVIVRGACTTGSGRYLTGDFIGADLVKNEITTHA…	1392
326	999894.SAMN04623574.TDIS_0282	0.511567	NC	Activator of 2-hydroxyglutaryl-CoA dehydratase	GCF_001652585.1	Thermosulfurimonas dismutans strain S95 contig00001| whole genome	Yes	None	0	GACCAGGTCGGCTTGATCTTTGTTCGAGAGCCACCGTGGGGGGGATACCTGAGATGAGGTCTACCTCCGGTTCCTCGTAGAGTTTCACGAATTGGCGGAGATAGGCCGGAAGACTCTCCAGATACCGCCGCTGGCCTTCGGCAAAAAGCAGATCAAAGGCTAGGGTGGACTTGCCCGAGCCCGAGACCCCGGTAACCACGATCAGTTTCTCACGGGGGAGGTCGAGAGCCAAATTTTTAAGGTTGTGATGCCTGGCACCCCGCACACTTATTAATTTCTCGCGAGGCTTTAAGTCGGGGAAATGAGAAGCCTCCACCCGCAGGTCTCCGGAAAGATACCTCTTAAGCCACTCTCCGGTGGGGGTATCTCGTTCAAGAAGCCCGGAAAGAGGCCCCTCGT…	MAELYVGLDVGSGTAKVAVLDKNRHLIHKVYKKTHGQPVETAERLLSEVEKLFGQDLSGITCTGTAGKFISQILGVAFVNEVMAHARAVEHFHPEARTIIDIGGEDSKLVFIKHEDGKFRIADFALNTLCAAGTGAFLEQQAARLGYSIEEFSRLALKAQNIPRIAGRCTVFAKSDMIHLQQAAVPDYEIIAGLCFAIIRNLKSNLAKGRKVEPPVVFQGGVAANLGVRRAIKEVFGLKDHELIIPEHHGIMGAIGAALYGLDGRATSDYRGSEILRAYLKERRPAPKRFPPLAPFSSVYIKPRKVQTSAKKIYLGIDVGSVSTKLVALDEEGNVVAKVYNLHHGKPLESVKEGLAQLRQKLPQEVEVLGVGTTGSGRYLVGDFVGADVIRNEITAQAM…	1383
327	69279.SAMN02643445.BG36_02175	0.511272	NC	gene transfer agent (GTA)	GCF_000585625.1	Aquamicrobium defluvii strain W13Z1 V9__scaffold_01| whole genome	Yes	None	0	CGGCGACGCCATCGATCACACTCAATGGCAAGGTCAACCCAGATGACCTTCTCAAAAACGATGACCTATTGTTTGTCCGCTCGAACGGGAACAAGGCGTTGATCGGTCGCTGCGTATTGGTCAGCGGGATAACCGAGCCTGTTTCGTTCTCAGGGTTCACGATCAGGGGACGCGTCAAATCTGACGAGATCGACCACAGCTTTGCGTCGAAGCTCGTCCGGTCACCACTGTTCAAAGAGCATCTGCATCGAATGGGAGGGGGCTCGAGCATCAACAACCTTAGTCAGGATACGCTGTCCGAGTTCTGCTTTTCTCTCCCCCCGCTCCCCGAACAGCGCAAGATCGCCGAGATCCTGCGGACATGGGACGAGGCCATCGAGAAGCTGGAGGCGCTGCGGG…	MATLVLGVAGAAIGGSIGGTILGVSAATIGGFIGSTVGSVVDSWIVSSLAPTQRIEGPRLDSLRITSSTEGAVIPRLYGRMRIGGNIIWATDFREETKTTTQGGGKGGGGGKVKTTEYLYYASFAVALCEGPITGIGRIWADGKLMDTAGITWRWYPGDETQTADPFISAKMGATNTPSYRGTAYVVFEELPLTDYGNRLPQLSFEVFRPLADPDTAEGLTQAVTMIPASGEFTYATQAIRKGGSGAQLAENLNALSDSADMVVALDRLQAMAPNVESVSLVVAWFGNDLRAGNCTIRPGVEVPAKTTSPKTWTVNGVARANAHLVSRDAENRPVYGGTPADFAVVQAIRELKARGLRVTFYPFILMDVPPGNTLPNPYSDNAAIAGQPSFPWRGRITC…	1321
328	1123372.SAMN02441489.GCA_000423845_00593	0.511049	UA	unannotated protein	GCF_000423845.1	Thermodesulfobacterium hveragerdense DSM 12571	Yes	None	0	TTAGATAACAGTCATCCCCTGTAAAAAAAATCTGGTCTCCAAAAACTACCTGCTGTTTCTTTTTGCCAGCGATCTTATACTCCCAGGTATAAAGAGCATTAAACGTGGCATAAGGCAAAACAAGGTTAAGAAACACCCCTCCCAAAATCCCTATGCCTAAAAGGGCCTTTCCTGTCTCTCTTAGCAACACCCCCTTAGCCACACCTAAGGAAAGAAACCCCATAAGCTCGTTGGTCTTAGCCCAGATAAAAAGGGTTAACACCCCAGAAAGCCCTACCACAAAAGGGAAAACCTCATAAAGGTTAACCAGGTTCTTCCAGAAGATATACCTTCCAAAAAGATAAAAAGGCTTGCCAAACTTAAGAAAATCCCCTAACCTCTCAAAAAAGTCTATCACCA…	MTRYVGLDVGSGTAKVAVLDENKNLLFWRYEKTHGQPIETAERLLTEVEKGFGKESLSGITCTGTAGKTISQILGCAFVNEVMAHAKAATFFHPEVKTIIDIGGEDSKLIFITHERGVPEIEDFALNTLCAAGTGSFLEQQAARLGYTIEEFSRLAVEAQNVPRIAGRCTVFAKSDMIHLQQAAVPDQEIIAGLCFAIIRNLRSNLAKGREILPPLVFQGGVAANLGVRRAIKEILRLKDDELIIPEHFRIMGAIGAALYGLEGKAASAYKGADILRIYLKKRTYSPPRYEVLTPFKSLELSERLKQRFLIETTASQDKPQEVWLGVDVGSVSTKLVAINQEGKLIAKVYLLHQGKPLESIKKGLLELKKQLPENVVVKGVGTTGSGRYLIGDFIGADV…	1399
329	289377.SAMN02934663.HL41_00095	0.505257	NC	CoA activase	GCF_000734015.1	Thermodesulfobacterium commune DSM 2178 chromosome| complete	Yes	None	0	AATCTGGTCTCCAAAAACCACCTGCTGTTTCTTTTTGCCAGCAATCTTATACTCCCAGGTATAAAGGGCATTAAACGTGGCATAAGGCAAAACAAGGTTAAGAAACACCCCTCCCAAAATTCCTATGCCTAAAAGGGCCTTTCCTGTCTCTCTTAGCAACACCCCCTTAGCCACACCTAAGGAAAGAAACCCCATAAGCTCGTTGGTCTTAGCCCAGATAAAAAGGGTTAACACCCCAGAAAGCCCTACCACAAACGGAAAAACCTCATAAAGGTTAACCAGGTTCTTCCAGAAGACATACCTTCCAAACAAATAAAAGGGTTTGCCAAACTTAAGAAAATCCCCTAACCTCTCAAAAAAATCTATCACCAGATAAAAACCAAGAAAGATAAAGAGTGA…	MTRYVGLDVGSGTAKVAVLDDNKNLLFWRYEKTHGQPIETAERLLTEVEKGFGKESLSGITCTGTAGKTISQILGCAFVNEVMAHAKAATFFHPEVKTIIDIGGEDSKLIFITHERGVPEIEDFALNTLCAAGTGSFLEQQAARLGYTIEEFSRLAVEAQNVPRIAGRCTVFAKSDMIHLQQAAVPDQEIIAGLCFAIIRNLRSNLAKGREILPPLVFQGGVAANLGVRRAIREIFRLKDDELIIPEHFRIMGAIGAALYGLEGKAASEYRGSDLLRAYLKERTYSPPRYEVLTPFKSLEISERLKQRFLIETTASPGKPQEVWLGVDVGSVSTKLVAINQEGKLIAKVYLLHQGKPLESIKKGLLELKKQLPENVVVKGVGTTGSGRYLIGDFIGADV…	1399
330	1123373.SAMN02441582.GCA_000421605_01126	0.50474	UA	unannotated protein	GCF_000421605.1	Thermodesulfobacterium thermophilum DSM 1276	Yes	None	0	TGCTGTTTCTTTTTGCCAACGATCTTATACTCCCAGGTATAAAGAGCATTAAACGTGGCATAAGGCAAAACAAGGTTAAGAAACACCCCTCCCAAAATCCCTATGCCTAAAAGGGCCTTTCCTGTCTCTCTTAGCAACACCCCCTTAGCCACACCTAAGGAAAGAAAACCCAGAAGCTCGTTGGTCTTAGCCCAGATAAAAAGGGTTAAAACCCCAGAAAACCCCACCACAAACGGGAAAACCTCATAAAGGTTAACCAGGTTCTTCCAGAAGACATACCTTCCAAACAGATAAAAAGGCTTGCCAAACTTAAGAAAATCCCCTAACCTCTCAAAAAAGTCTATCACCAGATAAAAACCAAGAAAGATAGACAGTAACACCAGCGAAACCCTGAAAACC…	MTRYVGLDVGSGTAKVAVLDENKNLLFWRYEKTHGQPIETAERLLTEVEKEFGKESLSGITCTGTAGKTISQILGCAFVNEVMAHAKAATFFHPEVKTIIDIGGEDSKLIFITHERGVPEIEDFALNTLCAAGTGSFLEQQAARLGYTIEEFSRLAVEAQNVPRIAGRCTVFAKSDMIHLQQAAVPDQEIIAGLCFAIIRNLRSNLAKGREILPPLVFQGGVAANLGVRRAIKEILRLKDNELIIPEHFRIMGAIGAALYGLEGKATSEYRGSDLLKAYLKERTYSPPRYEVLTPFKSLEISERLKQRFLIETTASPGKPQEVWLGVDVGSVSTKLVAINQEGKLIAKVYLLHQGKPLESIKKGLLELKKQLPENVVVKGVGTTGSGRYLIGDFIGADV…	1399
331	1262927.PRJEB901.BN677_01736	0.502518	UA	uncharacterized protein	None	None	No	None	0	None	MPVMLFLSVALSMSATDVGTFSGGSGTKDDPFRITKQADLVEIQSYLHYGTTTYEGYFFRMENDLRFNSYSGLATGLSNHRFQATFDGNGKRIVGIQAVMNSNASGFGVFGWTGEHCTIKNLTVDSCSITANGNCNYSAFLVSRNSGLVENCHVTNCTINFQKCGTSNQNGGLVAYNESLGRVRNCTFRGNVFTGCKFGAIAGYNNGGQCDSCISYADIAIVKSNVYVGGISGFASYTSTGANVNFLNCINCGYIHSISASITGTYVGGICGDNNKVNISGCSNEGTIMALNYVGGIIGYMWNQSAISDCRNAGTVADIFMSHDSIPASFGMGDYQGGIAGYVKEGTISRCFNVGTIRSLRAAGGLVGNGESIVFADCYNAGLVDAPHSWLSGNTITQQ…	1383
332	356660.SAMN05444336.SAMN05444336_101801	0.500639	HP	Putative phage tail protein	GCF_900106695.1	Albimonas donghaensis strain DSM 17890| whole genome shotgun	Yes	None	0	GGGGGATGCCGGGACACCAGGTTGCGCCGCCGGGAGACTGGCGGACATGGGTGGTGCTTGGCGGCCGCGGTGCGGGAAAGACGCGGGCGGGGACCGAATGGGTCCGCGCCCGGGTCGAGGGCGGCACGCCTCTGGGGAAGGGGGCGTGCCGCCGGATCGCCCTGGTGGGCGAGACGATCGACCAGGCTCGCGAGGTCATGGTCGAGGGGCCGTCGGGGTTGCGGGCGTGCTCGCCCCCCGACCGGCGCCCGGTCTACGAGGTCACCCGCAAACGTCTGGTCTGGGAGAACGGCGCCGAGGCGCGGTTGTTCTCGGCCCATGATCCGGAGGGGCTGCGGGGGCCTCAGTTCGACGGCGCCTGGAGCGACGAGCTGGCCAAGTGGCCCAAGGGGCGGGCGG…	MATLVLAAAGTALGTAAGGSILGIGAAAIGQAGGAVLGAVIDQKILGGGSDAVSRGRASGLKVQAANEGAPIPRVYGRMRVAGQLIWSTRFREHVSESGGGKGGPTARDYSYTISFAVALCEGPITRIGRMWFDGKQVNTDAIQWRLHRGTETQGPDSAIEAAEGEAPGFRGVAYMVFEDLAVGDYGNRIPQISVEVFRRPRSPRNVEVGEEGELRIHKIVKAVAMSPGSGEFVLETDPIRVIEGEGQERYANLNAWSDRTDAVAALDQLVEELPNLEAVSLVVSWFGDDLRCGECRLRPGAEYAETVTAPHVWEVAGQTRDAAYLVSRDGDDRPIFGGTPSDGSVIRYIRELKARGIRVNFYPFILMDIPVGNGKPDPWGWGAEQAKFPWRGRITTSA…	1311
333	687412.SAMN03785585.GCA_001202025_03396	0.500323	UA	unannotated protein	GCF_001202025.1	Pseudorhodobacter aquimaris strain KCTC 23043 ctg7180000021055|	Yes	None	0	TGGCAACCTTAGTTCTCGGGGCCGTCGGCTCCGCAATTGGCGCTGGCTTCGGCGGCACAATCCTCGGCTTTTCCGGCGCTGCCATCGGTGGCTTCATCGGCTCGAGCGTGGGGTCCGTGGTCGACAGCTGGCTCGTGTCATCCCTCGCACCGACGCAGCGCATCGAGGGCGCGCGGCTCGACAGCATGCGCATGACCTCCTCGACCGAAGGGGCCGTAATTCCGCGTGTCTTTGGCCGCATGCGGCTCGGTGGCAACATCATCTGGGCCACGGATTTCCGCGAGCAGGCAAAAACCACCAGCCAGGGCGGCGGCAAGGGCGGTCGGCGCGGCAAGGTCGTGACCACCGAATATCTCTACTATGCCAGTTTCGCGGTCGCGCTCTGCGAAGGCGAGATCA…	MATLVLGAVGSAIGAGFGGTILGFSGAAIGGFIGSSVGSVVDSWLVSSLAPTQRIEGARLDSMRMTSSTEGAVIPRVFGRMRLGGNIIWATDFREQAKTTSQGGGKGGRRGKVVTTEYLYYASFAVALCEGEITGIGRVWADGKAMDMSGVTWRWYPGDEAQNPDPFISARMGAANTPAYRGTAYVVVEDLALSAFGNRLPQISFEVFRPLADPDTAEGLVKAVTMIPASGEFSYATVPVKKTSGGTPTLFGLTSGGTTVAENLNAISDTADIVVALDRLQSMAPAVESVSLVVAWFGDDLRAGNCKMRPGVELAAKATTPSTWSVNGVSRASAVLVSRDADNRPVYGGTPADFAVVQAIREMKARGLRVTFYPFILMDVPPGNTKPNPYSNNSATVSQ…	1333

## Sheet: ST3-sgRNAcas9_report
sgRID	Start	End	Protospacer_sequence+PAM(5'-3')	Length(nt)	GC%_of_Protospacer	Protospacer+PAM(OT)	0M(on-/off-)	1M	2M	3M	4M	5M	Total_No.of_OT	Seed_12+PAM(POT)	0M(on-/off-)	1M	2M	3M	4M	5M	Total_No.of_POT	Risk_evaluation
mapple_S_1	9	31	TAAGGGTGAAGAGAACAACATGG	23	0.4	#	1	0	0	0	3	2	5	#	1	0	0	0	0	0	0	Best
mapple_S_2	21	43	GAACAACATGGCTATTATTAAGG	23	0.3	#	1	0	0	0	1	0	1	#	1	0	0	0	0	0	0	Best
mapple_S_7	64	86	CACATGGAGGGTTCCGTTAACGG	23	0.5	#	1	0	0	0	0	1	1	#	1	0	0	0	0	0	0	Best
mapple_S_8	84	106	CGGTCATGAATTTGAAATTGAGG	23	0.35	#	1	0	0	0	1	2	3	#	1	0	0	0	0	0	0	Best
mapple_S_9	85	107	GGTCATGAATTTGAAATTGAGGG	23	0.3	#	1	0	0	0	1	0	1	#	1	0	0	0	0	0	0	Best
mapple_S_10	90	112	TGAATTTGAAATTGAGGGTGAGG	23	0.35	#	1	0	0	0	1	0	1	#	1	0	0	0	0	0	0	Best
mapple_S_11	91	113	GAATTTGAAATTGAGGGTGAGGG	23	0.35	#	1	0	0	0	1	0	1	#	1	0	0	0	0	0	0	Best
mapple_S_12	96	118	TGAAATTGAGGGTGAGGGTGAGG	23	0.5	#	1	0	0	0	1	1	2	#	1	0	0	0	0	0	0	Best
mapple_S_13	97	119	GAAATTGAGGGTGAGGGTGAGGG	23	0.5	#	1	0	0	0	1	1	2	#	1	0	0	0	0	0	0	Best
mapple_S_15	144	166	TGCTAAGTTGAAGGTCACCAAGG	23	0.45	#	1	0	0	0	0	0	0	#	1	0	0	0	0	0	0	Best
mapple_S_16	145	167	GCTAAGTTGAAGGTCACCAAGGG	23	0.45	#	1	0	0	0	0	0	0	#	1	0	0	0	0	0	0	Best
mapple_S_17	148	170	AAGTTGAAGGTCACCAAGGGTGG	23	0.5	#	1	0	0	0	0	1	1	#	1	0	0	0	0	0	0	Best
mapple_S_18	167	189	GTGGTCCATTGCCATTTGCTTGG	23	0.5	#	1	0	0	0	0	0	0	#	1	0	0	0	0	0	0	Best
mapple_S_19	168	190	TGGTCCATTGCCATTTGCTTGGG	23	0.45	#	1	0	0	0	1	0	1	#	1	0	0	0	0	0	0	Best
mapple_S_20	196	218	TTGTCTCCACAATTTATGTACGG	23	0.3	#	1	0	0	0	0	0	0	#	1	0	0	0	0	0	0	Best
mapple_S_21	204	226	ACAATTTATGTACGGTTCCAAGG	23	0.35	#	1	0	0	0	0	0	0	#	1	0	0	0	0	0	0	Best
mapple_S_22	261	283	CTTTAAGTTGTCCTTCCCAGAGG	23	0.45	#	1	0	0	0	0	0	0	#	1	0	0	0	0	0	0	Best
mapple_S_23	262	284	TTTAAGTTGTCCTTCCCAGAGGG	23	0.4	#	1	0	0	0	0	0	0	#	1	0	0	0	0	0	0	Best
mapple_S_26	294	316	GGAAAGAGTTATGAACTTTGAGG	23	0.35	#	1	0	0	0	0	0	0	#	1	0	0	0	0	0	0	Best
mapple_S_27	298	320	AGAGTTATGAACTTTGAGGACGG	23	0.35	#	1	0	0	0	0	1	1	#	1	0	0	0	0	0	0	Best
mapple_S_28	301	323	GTTATGAACTTTGAGGACGGTGG	23	0.45	#	1	0	0	0	0	2	2	#	1	0	0	0	0	0	0	Best
mapple_S_29	336	358	TAACCAAGATTCTTCCTTGCAGG	23	0.4	#	1	0	0	0	0	0	0	#	1	0	0	0	0	0	0	Best
mapple_S_30	340	362	CAAGATTCTTCCTTGCAGGATGG	23	0.45	#	1	0	0	0	0	0	0	#	1	0	0	0	0	0	0	Best
mapple_S_32	370	392	ATTTACAAGGTCAAGTTGCGTGG	23	0.4	#	1	0	0	0	0	0	0	#	1	0	0	0	0	0	0	Best
mapple_S_33	391	413	GGTACCAACTTTCCATCTGATGG	23	0.45	#	1	0	0	0	0	1	1	#	1	0	0	0	0	0	0	Best
mapple_S_34	417	439	AGTTATGCAAAAGAAGACTATGG	23	0.3	#	1	0	0	0	0	1	1	#	1	0	0	0	0	0	0	Best
mapple_S_35	418	440	GTTATGCAAAAGAAGACTATGGG	23	0.3	#	1	0	0	0	1	0	1	#	1	0	0	0	0	0	0	Best
mapple_S_36	422	444	TGCAAAAGAAGACTATGGGTTGG	23	0.4	#	1	0	0	0	0	0	0	#	1	0	0	0	0	0	0	Best
mapple_S_37	423	445	GCAAAAGAAGACTATGGGTTGGG	23	0.4	#	1	0	0	0	1	0	1	#	1	0	0	0	0	0	0	Best
mapple_S_38	457	479	GAAAGAATGTACCCAGAAGATGG	23	0.4	#	1	0	0	0	1	0	1	#	1	0	0	0	0	0	0	Best
mapple_S_39	498	520	TAAGAAGCGTTTGAAGTTGAAGG	23	0.35	#	1	0	0	0	0	0	0	#	1	0	0	0	0	0	0	Best
mapple_S_40	502	524	AAGCGTTTGAAGTTGAAGGACGG	23	0.4	#	1	0	0	0	1	1	2	#	1	0	0	0	0	0	0	Best
mapple_S_41	505	527	CGTTTGAAGTTGAAGGACGGCGG	23	0.5	#	1	0	0	0	0	0	0	#	1	0	0	0	0	0	0	Best
mapple_S_42	540	562	TGAAGTTAAGACTACTTACAAGG	23	0.3	#	1	0	0	0	0	0	0	#	1	0	0	0	0	0	0	Best
mapple_S_43	565	587	AAGAAGCCAGTTCAATTGCCAGG	23	0.45	#	1	0	0	0	0	1	1	#	1	0	0	0	0	0	0	Best
mapple_S_44	591	613	TTACATTGTTGATATTAAGTTGG	23	0.2	#	1	0	0	0	0	0	0	#	1	0	0	0	0	0	0	Best
mapple_S_45	612	634	GGACATCGTCTCCCACAACGAGG	23	0.6	#	1	0	0	0	0	1	1	#	1	0	0	0	0	0	0	Best
mapple_S_46	649	671	GAACAGTACGAGAGAGCCGAAGG	23	0.55	#	1	0	0	0	0	1	1	#	1	0	0	0	0	0	0	Best
mapple_S_47	664	686	GCCGAAGGTAGACATTCTACTGG	23	0.5	#	1	0	0	0	0	2	2	#	1	0	0	0	0	0	0	Best
mapple_S_48	667	689	GAAGGTAGACATTCTACTGGTGG	23	0.45	#	1	0	0	0	1	2	3	#	1	0	0	0	0	0	0	Best
mapple_S_49	672	694	TAGACATTCTACTGGTGGTATGG	23	0.4	#	1	0	0	0	0	0	0	#	0	0	0	0	0	0	0	Best
mapple_A_1	665	687	ACCAGTAGAATGTCTACCTTCGG	23	0.4	#	1	0	0	0	0	1	1	#	1	0	0	0	0	0	0	Best
mapple_A_2	624	646	CAATAGTGTAATCCTCGTTGTGG	23	0.4	#	1	0	0	0	0	1	1	#	1	0	0	0	0	0	0	Best
mapple_A_3	623	645	AATAGTGTAATCCTCGTTGTGGG	23	0.35	#	1	0	0	0	0	1	1	#	1	0	0	0	0	0	0	Best
mapple_A_4	583	605	ATATCAACAATGTAAGCACCTGG	23	0.35	#	1	0	0	0	0	3	3	#	1	0	0	0	0	0	0	Best
mapple_A_5	571	593	TAAGCACCTGGCAATTGAACTGG	23	0.45	#	1	0	0	0	0	1	1	#	1	0	0	0	0	0	0	Best
mapple_A_6	469	491	GACTTCAAAGCACCATCTTCTGG	23	0.45	#	1	0	0	0	1	0	1	#	1	0	0	0	0	0	0	Best
mapple_A_7	468	490	ACTTCAAAGCACCATCTTCTGGG	23	0.4	#	1	0	0	0	0	0	0	#	1	0	0	0	0	0	0	Best
mapple_A_9	403	425	TGCATAACTGGACCATCAGATGG	23	0.45	#	1	0	0	0	0	0	0	#	1	0	0	0	0	0	0	Best
mapple_A_10	395	417	TGGACCATCAGATGGAAAGTTGG	23	0.45	#	1	0	0	0	0	0	0	#	1	0	0	0	0	0	0	Best
mapple_A_11	350	372	AATAAAAACACCATCCTGCAAGG	23	0.35	#	1	0	0	0	0	1	1	#	1	0	0	0	0	0	0	Best
mapple_A_12	339	361	CATCCTGCAAGGAAGAATCTTGG	23	0.45	#	1	0	0	0	0	0	0	#	1	0	0	0	0	0	0	Best
mapple_A_13	330	352	AGGAAGAATCTTGGTTAACGTGG	23	0.4	#	1	0	0	0	1	0	1	#	1	0	0	0	0	0	0	Best
mapple_A_14	277	299	CTTTCCCATCTAAAACCCTCTGG	23	0.45	#	1	0	0	0	0	0	0	#	1	0	0	0	0	0	0	Best
mapple_A_15	276	298	TTTCCCATCTAAAACCCTCTGGG	23	0.4	#	1	0	0	0	0	0	0	#	1	0	0	0	0	0	0	Best
mapple_A_16	272	294	CCATCTAAAACCCTCTGGGAAGG	23	0.5	#	1	0	0	0	0	0	0	#	1	0	0	0	0	0	0	Best
mapple_A_17	253	275	AAGGACAACTTAAAGTAATCTGG	23	0.3	#	1	0	0	0	0	0	0	#	1	0	0	0	0	0	0	Best
mapple_A_18	241	263	AAGTAATCTGGAATATCAGCTGG	23	0.35	#	1	0	0	0	1	1	2	#	1	0	0	0	0	0	0	Best
mapple_A_19	240	262	AGTAATCTGGAATATCAGCTGGG	23	0.35	#	1	0	0	0	1	2	3	#	1	0	0	0	0	0	0	Best
mapple_A_20	221	243	TGGGTGCTTGATGTAAACCTTGG	23	0.45	#	1	0	0	0	0	0	0	#	1	0	0	0	0	0	0	Best
mapple_A_21	202	224	TTGGAACCGTACATAAATTGTGG	23	0.35	#	1	0	0	0	0	0	0	#	1	0	0	0	0	0	0	Best
mapple_A_22	178	200	GACAAAATATCCCAAGCAAATGG	23	0.35	#	1	0	0	0	0	1	1	#	1	0	0	0	0	0	0	Best
mapple_A_23	172	194	ATATCCCAAGCAAATGGCAATGG	23	0.4	#	1	0	0	0	1	1	2	#	1	0	0	0	0	0	0	Best
mapple_A_24	161	183	AAATGGCAATGGACCACCCTTGG	23	0.5	#	1	0	0	0	0	0	0	#	1	0	0	0	0	0	0	Best
mapple_A_25	124	146	GCAGTTTGAAAAGCTTCGTATGG	23	0.4	#	1	0	0	0	0	0	0	#	1	0	0	0	0	0	0	Best
mapple_A_26	77	99	TTCAAATTCATGACCGTTAACGG	23	0.3	#	1	0	0	0	0	0	0	#	1	0	0	0	0	0	0	Best
mapple_A_27	63	85	CGTTAACGGAACCCTCCATGTGG	23	0.55	#	1	0	0	0	0	3	3	#	1	0	0	0	0	0	0	Best

## Sheet: ST4-GradCAM_Matrix
No	AA	A	C	D	E	F	G	H	I	K	L	M	N	P	Q	R	S	T	V	W	Y	No	AA	Max_aa	Mut	Wt_val	Max_val	Diff	Entropy
1	M	0	0	0	0	0	0	0	0	0	0.000232147	0.00753909	0	0	0	0	0	0	0	0	0	1	M	M	M1M	0.00753909	0.00753909	0	0.0129488
2	R	0	0	0.000620591	0.000734915	0	0.000141167	0	0	0.00117459	0	0	0.00134827	0	0.00149802	5.7494e-05	0.000630224	0.000474905	0	0	0	2	R	Q	R2Q	5.7494e-05	0.00149802	0.00144053	0.0155405
3	A	0.000819843	0	0.00599697	0.0205226	0	0.00645162	0	0	0.0633505	0	0.000396365	0.00910919	0	0.0121318	0.0050666	0.00311897	0.0042315	0.000150646	0	0	3	A	K	A3K	0.000819843	0.0633505	0.0625307	0.164316
4	N	0	0	0.00403308	0.000628243	0	0	0	2.7491e-05	0.00112587	0	0	0.000425872	0.00149965	8.71242e-05	0.00032068	0.000502194	0.00124019	7.95279e-06	0	0	4	N	D	N4D	0.000425872	0.00403308	0.00360721	0.0211831
5	Y	0	0	0	0	0.00360882	0	0	0.00341097	0	0.000846085	0.000209044	0.000527321	0	0	0	0	0.00012881	0.000504035	0.00537575	0.247786	5	Y	Y	Y5Y	0.247786	0.247786	0	0.143602
6	T	0.000297983	0	1.89194e-05	0	0.00259323	0.00202846	0.00133376	0.00221795	0	0	0.000390867	0.00256415	0	0.00110803	0	0.000467132	0.0013318	0	0	0.0044815	6	T	Y	T6Y	0.0013318	0.0044815	0.0031497	0.038578
7	I	0.00259079	0	0	0	0	0	0	0.140125	0	0.0647746	0.00243237	0	0	0	0	0	0	0.0374937	0.00124003	7.10458e-05	7	I	I	I7I	0.140125	0.140125	0	0.205231
8	G	0.000411947	0	0	0	0	0.0933668	0	0	0	0	0	0	0	0	0	0.0139021	0	0	0	0	8	G	G	G8G	0.0933668	0.0933668	0	0.0948167
9	L	0	0	0	0	0.00465872	0	0	0.002788	0	0.077795	0.000151227	0	0	0	0	0	0	0.00212414	0	0	9	L	L	L9L	0.077795	0.077795	0	0.0849473
10	D	0.000485	0	0.156662	0.000111039	0	0	0	0	0	0	0	0.00161095	0	0	0	0.0019529	0.000276573	0.000264002	0	0	10	D	D	D10D	0.156662	0.156662	0	0.107518
11	I	0	0	0	0	0	0	0	0.0279614	0	0.00443068	0.00328528	0	0	5.22723e-05	0	0	0	0.00361475	0	0	11	I	I	I11I	0.0279614	0.0279614	0	0.0546288
12	G	0	0	0.000360564	0.00100498	0	0.252192	0	0	0	0	0	0.00101408	0	0	0	0.000315675	0.00201492	0	0	0	12	G	G	G12G	0.252192	0.252192	0	0.126596
13	T	0.000613025	0	0.00026678	0	0	0.000138135	0	0.000668795	0	0	0	0.00228895	0.00266144	7.65466e-05	0	0.00248048	0.0776137	0.00342477	0	0	13	T	T	T13T	0.0776137	0.0776137	0	0.0921216
14	N	0.0341419	0	0.0256859	0.0100368	0	0.0485461	0.00498625	0	0	0	0	0.197126	0	0	0	0.0957049	0.012013	0	0	0.00117509	14	N	N	N14N	0.197126	0.197126	0	0.345349
15	S	0.000791578	0	0	0	0	0	7.33325e-05	0	0.000909627	0	0	0.000603143	0	0	0	0.02006	0.000157121	0	0	0.000340323	15	S	S	S15S	0.02006	0.02006	0	0.033281
16	V	0.000814693	0.00114852	0	0	0	0	0	0.0146045	0	0.00206099	0	0	0	0	0	0.000176481	0.00015608	0.0439078	0	0	16	V	V	V16V	0.0439078	0.0439078	0	0.0761666
17	G	0.0001155	0	0	0	0	0.025871	0	0	0	0	0	0	0	0	0	0	0	0	0	0	17	G	G	G17G	0.025871	0.025871	0	0.0319108
18	W	0	0.000102485	0	0	0.00373572	0.000144763	0.000336306	0.00100067	0	0	0.00024171	0	0	0	0	0	0	0	0.0569288	0.00851794	18	W	W	W18W	0.0569288	0.0569288	0	0.0796018
19	S	0.0917184	0.00292291	0	0	0	0.000115392	0	0	0	0	0	0	0	0	0	0.0122128	0.00139346	0.00749829	0	0	19	S	A	S19A	0.0122128	0.0917184	0.0795056	0.112451
20	V	0.0224778	0.00330391	0	0	0	0.000479651	0	0.00606676	0	0.00182639	0	0.00078825	0	0	0	0.000219803	0.00238527	0.103394	0	0	20	V	V	V20V	0.103394	0.103394	0	0.135808
21	I	0.00165144	0.000315112	0	0	0.000444722	0	0.000626627	0.0503051	0	0.0169251	0.008551	0	0	0.000409147	0.00146593	0.00189741	0.0797827	0.0253118	0	0.000148848	21	I	T	I21T	0.0503051	0.0797827	0.0294775	0.200975
22	K	0.000485957	0	0.0428342	0.000341918	0	0.00212786	0	0	4.60636e-05	0	0.000143732	0.0121667	0	4.02766e-06	0.000351972	0.000467219	0.0161975	0	0	0.00188298	22	K	D	K22D	4.60636e-05	0.0428342	0.0427882	0.0984325
23	E	0.0015636	0.000138296	0.0104474	0.0155011	6.52082e-05	0.000678723	0.000483263	1.32366e-05	0.00273964	0.000570894	0.00158785	0.00298973	0.00222777	0.00155452	0.000460332	0.00390935	0.00253523	0.000104326	0	0	23	E	E	E23E	0.0155011	0.0155011	0	0.0821214
24	D	0.000620177	0	0.0110473	0.00330751	2.58092e-07	1.28904e-05	0.000589853	0.000165265	0.00451278	0.000274397	0	0.00855402	0	0.00371805	0.000721421	0.00198392	1.26477e-05	0.000309693	0	0.000419133	24	D	D	D24D	0.0110473	0.0110473	0	0.0637045
25	Y	0.000468323	0	0.000374491	0	0.00319247	0.00601012	0.000526775	0	0	0.00050863	0	0.00447778	0	0.000637435	0	0.00118013	0	0	0	0.0256095	25	Y	Y	Y25Y	0.0256095	0.0256095	0	0.0648197
26	Q	0.000353243	2.92401e-05	0.00241747	0.00548158	0	0	0.00330228	0	0.0114322	0	0	0.00955861	0	0.00209186	0.00468319	0.000547411	0.00171474	6.65449e-05	0	0.000413723	26	Q	K	Q26K	0.00209186	0.0114322	0.00934034	0.0726272
27	L	0	0	0	0	0.00020053	0	0	0.0101178	0	0.0336678	7.94584e-05	0	0.00251433	0	0	0	0	0.014036	0	0	27	L	L	L27L	0.0336678	0.0336678	0	0.0794588
28	V	0.000590371	0.00153535	0	0.000522518	0.000201857	0	0	0.00362989	0.00141642	0.0145968	0.00195684	0	0.00393754	0.000496508	0.00112761	9.92981e-05	0.000107823	0.00308509	0	4.20575e-05	28	V	L	V28L	0.00308509	0.0145968	0.0115117	0.0590793
29	R	0.00282191	0	0.000107684	0.00011575	0	0	0.00179879	0	0.0166263	0	0	0.000936462	0	0.000588862	0.0138378	0.00612608	0.000895752	0.00021623	0	0.000511284	29	R	K	R29K	0.0138378	0.0166263	0.00278847	0.0705745
30	R	0.00679258	0.000109848	0	0.000101717	0.0120377	0.000874037	0.000947463	0.00239049	0.0105185	0.00590161	0.000418662	0	0.000418382	2.79861e-05	0.00345822	0.000744607	0.000676118	0.00663559	6.28638e-05	0.00238261	30	R	F	R30F	0.00345822	0.0120377	0.00857948	0.0932676
31	K	0.000358186	4.78712e-05	7.10807e-05	0	0	0.000954888	0.00190056	0	0.0259116	0	0	0.00574906	8.24267e-05	0.000204063	0.00428118	0.000218515	2.7896e-05	0.000184058	0	0.000135241	31	K	K	K31K	0.0259116	0.0259116	0	0.0592973
32	M	0	0	0	0	0.00147805	0	0	0.000140133	0.00095864	3.29037e-05	0.00639521	0	0	0	0.000125762	0	0	2.73404e-05	0	0	32	M	M	M32M	0.00639521	0.00639521	0	0.0172261
33	P	0	0	0	0	0	0	0.000722244	0	0.00935044	9.45468e-05	0	0.000441527	7.17664e-05	0	0.000507487	0.000143017	0.000203007	0	0	0	33	P	K	P33K	7.17664e-05	0.00935044	0.00927867	0.0202709
34	I	3.06961e-05	0	0.000126752	0	0	0	0	0.00361286	0	0	0	0	0	0	0	0	0	0.00989757	0	0	34	I	V	I34V	0.00361286	0.00989757	0.00628471	0.0225168
35	Y	9.522e-05	0	0	6.10305e-05	0.00100077	5.75796e-05	2.01803e-05	0	0.000483107	0.00441833	0.000163893	0.00169478	0	0.00014516	0.000917431	0.000894445	0.000130877	0	0	4.89155e-05	35	Y	L	Y35L	4.89155e-05	0.00441833	0.00436942	0.0215928
36	G	0	0	0.00135787	0	0	0.00785886	0	0	0.000171914	0	0	3.6587e-05	0	0	0	0	0.000226018	0	0	0	36	G	G	G36G	0.00785886	0.00785886	0	0.016961
37	D	0	0	0.000812023	7.73011e-05	0.000183122	0.000103372	0	0.000570561	0.000260451	4.19429e-05	2.85042e-05	0.00966359	0.000200566	0	0	0	2.92523e-05	0	0	0	37	D	N	D37N	0.000812023	0.00966359	0.00885156	0.0210342
38	T	0	0	9.79948e-05	0	0	0.00145144	1.94981e-05	0	0	0	0	0.000805681	0	0.000320267	0	0.000300392	0.00710121	0	0	4.55498e-06	38	T	T	T38T	0.00710121	0.00710121	0	0.0188747
39	T	0	0	0.00410269	0.00193431	0	0.000870385	0	0.000275313	0.000513788	0	0	0.00108858	0.000281019	0.000519683	0.000245294	0.000500693	0.000193952	0.000483648	0	0	39	T	D	T39D	0.000193952	0.00410269	0.00390874	0.0239558
40	V	0	0	0	0	0	0.000294007	0	7.91251e-05	0.00551682	0.000173824	0	0.000665664	0	0.00031513	0.00133816	0.000426925	0.000290498	0.000473856	0	0	40	V	K	V40K	0.000473856	0.00551682	0.00504296	0.0196611
41	K	0	0	0.000241592	0.00102816	0	0.000393902	0.00149995	0	0.00967989	0	0	0.00051172	1.58889e-05	0.00169201	0.000205642	0.000630204	0.000184587	0	0	0	41	K	K	K41K	0.00967989	0.00967989	0	0.0299251
42	A	0.000291649	0	0	0.00136878	0.000733693	6.38476e-05	0.00121946	0	0.00297716	0	0	0.000773995	0	0.0005013	0.00104196	0.00253728	0.00204569	0	0	0.00460634	42	A	Y	A42Y	0.000291649	0.00460634	0.00431469	0.0373647
43	Q	4.48121e-05	0	0	0	0	0.000551595	0	0.00666606	7.73452e-05	0.000371568	0.000111883	6.74428e-05	0	0.000124758	9.24765e-05	0.00125365	0.000107306	0.00208709	0	2.82837e-05	43	Q	I	Q43I	0.000124758	0.00666606	0.0065413	0.0226445
44	K	0.000503444	0	0.000202704	5.31089e-05	0	0.0290461	0.000834748	0	0.0148233	6.08148e-05	0	0.00312282	6.91955e-05	0.000134821	0.00284671	0.00207922	0.000287929	0	0	0	44	K	G	K44G	0.0148233	0.0290461	0.0142228	0.0766259
45	K	0	0	7.62456e-05	0.00104555	0	0	0.00396618	0	0.0273592	0	1.89787e-05	0.00186388	0	0.00268345	0.00136346	0.000187856	0.000927723	6.77083e-05	0	0.000388846	45	K	K	K45K	0.0273592	0.0273592	0	0.0590463
46	N	0.0044449	0	0.00832339	0.00193011	5.40551e-05	0.000127412	0.00190727	0	0.0052314	0.00133716	0.000296635	0.0182154	0.00450817	0.000124476	0.00333732	0.00221655	0.0118348	0	1.07987e-06	0.00079401	46	N	N	N46N	0.0182154	0.0182154	0	0.106002
47	F	0.00494258	0.000178576	0	0.000341457	0.00209437	0.000541051	0	0.00057833	0	0.0110156	0.0140227	0	0	0	0	0	0.00292032	0.00276233	0	0.000203924	47	F	M	F47M	0.00209437	0.0140227	0.0119283	0.0655471
48	W	6.53425e-05	0	0	0.000131688	0.000273432	0	0.000189735	0.01359	0	0.00313297	0.00107389	0	0	0	0	0.000525407	6.44716e-06	0.000501724	0.0274491	0.000675851	48	W	W	W48W	0.0274491	0.0274491	0	0.067088
49	G	0.00020831	0	0	0	0.00015394	0.0421371	0	0	0	0	0	0	0	0	0	0.000853875	6.83613e-05	0	0	0	49	G	G	G49G	0.0421371	0.0421371	0	0.047817
50	V	0.0130284	0	0.000273954	0.000158853	0	0	0	0.00530994	0	8.69401e-05	0.000149895	0	0	0	0	0.0126479	0.00200096	0.0178121	0	0.000201018	50	V	V	V50V	0.0178121	0.0178121	0	0.0772099
51	R	0.000206008	0	0.000196944	0.000180177	7.16756e-05	0	0.00326025	0.00021228	0	0.00428197	0	0.000702359	0	7.09594e-05	0.0413223	0.000302097	0.00106375	0.000868801	0	0.00240059	51	R	R	R51R	0.0413223	0.0413223	0	0.0725235
52	L	0.000256549	0.000191354	0	0.00256378	1.50903e-05	0	0	0.00176747	0.00111636	0.0475058	0.000195214	0	0	0.000356535	0.000592189	0.000410889	0.00184001	0.00199067	0	0	52	L	L	L52L	0.0475058	0.0475058	0	0.0730478
53	F	0	0	0	0	0.0535114	0	0	2.77254e-05	0	1.75048e-05	0	0	0	0	0	0	0	0	0	0.00165055	53	F	F	F53F	0.0535114	0.0535114	0	0.05599
54	D	0.000858413	0	0.0210778	0.0205048	9.98045e-05	1.21809e-05	0	0.000290982	0.00647169	5.78414e-05	0	0.00212137	0.00240248	0.00155534	0.00258995	0.00204908	0.0011916	0.000329493	0	0	54	D	D	D54D	0.0210778	0.0210778	0	0.0935017
55	E	0.00301784	0	0.00061624	0.0356249	0	0.00174485	0	0.00013255	0.00111733	0	8.18199e-05	0.00040839	0.00217668	0.00148676	0.000613815	0.00617461	0.00166593	0.000266718	0	0	55	E	E	E55E	0.0356249	0.0356249	0	0.0789493
56	G	0.0260731	0.000181468	0	0	0	0.0284585	0	0	0	0	0	0	0	0	0	0.00108409	0	6.90078e-06	0	0	56	G	G	G56G	0.0284585	0.0284585	0	0.068572
57	Q	0.00183666	0	0.00247875	0.0139031	0	0	0.00114923	0.00020489	0.013091	0.00105077	3.36126e-05	0.00874501	0	0.0173441	0.000400888	0.00238277	0.00159856	0.000287861	0	0	57	Q	Q	Q57Q	0.0173441	0.0173441	0	0.100694
58	T	0.00475058	0	0.000662766	0	0	0.000122984	0.000912691	0	0.000281674	0.00170785	0	0.000337431	0.00530881	0.00191179	0.000640547	0.00651056	0.0468332	0.00143531	0	0	58	T	T	T58T	0.0468332	0.0468332	0	0.09469
59	A	0.0668688	0.00110397	0	0	0	0	0	0	0.000704337	0	0	0.000281201	0	0.000198301	0	0.00422038	0	0	0	0	59	A	A	A59A	0.0668688	0.0668688	0	0.0736304
60	E	0.0311122	0	0.000492251	0.0206316	0	4.89212e-06	0	5.41202e-05	0.00392398	0.000296787	4.7658e-05	0.000561817	0	0.00234457	0	0.00173603	0	0.00418964	0	0	60	E	A	E60A	0.0206316	0.0311122	0.0104806	0.0899202
61	S	0.00495125	0	0.0242999	0.0355749	0.000537962	0.00288982	0.000447152	0	0.00226379	0.000309673	0	0.00272887	0.00107242	0.000998241	0	0.00197825	0.00223643	0.00198979	0	0	61	S	E	S61E	0.00197825	0.0355749	0.0335967	0.11505
62	R	0.00295385	0.000151656	0	0	0	0	0	0	8.47683e-05	0	0	0	0	0	0.0568702	0	0.0103887	0	0	0	62	R	R	R62R	0.0568702	0.0568702	0	0.0767175
63	R	0	9.38534e-05	0	0	0	7.33928e-05	0.000139632	0	0.000420525	0	0	0	0	0	0.0783998	0	0.000704364	0	0.000155057	0	63	R	R	R63R	0.0783998	0.0783998	0	0.0708177
64	I	0.00595416	0	0.000373763	0.00103819	0	0.0141071	0.000358192	0.00603677	0.000941806	0.0156131	0.0103691	0.00256449	0	0.00286985	0.000624896	0.00744432	0.0103526	0.00571559	0	0	64	I	L	I64L	0.00603677	0.0156131	0.00957637	0.134624
65	K	0.00391431	5.99641e-05	9.13491e-05	0	0.027066	0.000208807	0.00745551	0.000905818	0.0141714	0.00117262	0.000136799	0.0030249	0.000842018	0.00329299	0.000373765	0.00435964	0.00037855	0	0	0.00644889	65	K	F	K65F	0.0141714	0.027066	0.0128945	0.113295
66	R	0	0	0	0	0	0	0	0	2.42339e-05	0	0	0	0	0	0.087002	0	0	0	0	0	66	R	R	R66R	0.087002	0.087002	0	0.0710014
67	T	0.00443698	0.000357954	0.000253268	0	0	0.00861874	0	0.00281982	7.1692e-05	0.000287716	0	0.00214483	0	0.000415141	0	0.0156023	0.0387083	0.00282527	0	0	67	T	T	T67T	0.0387083	0.0387083	0	0.104584
68	T	0.0230936	0	0.000207714	0.000252536	4.91413e-06	0.00266926	0	0.00097902	0.000114247	0.00114808	0.00349971	0.00698764	0	0.00369408	0	0.0123899	0.0235235	0.000401997	0	0	68	T	T	T68T	0.0235235	0.0235235	0	0.114584
69	R	0	0	0	0	0	0.00036719	8.02414e-05	0	0.000701029	0	0	0	0	0	0.0664428	0.000276167	0	0	0	0	69	R	R	R69R	0.0664428	0.0664428	0	0.063814
70	R	0	0	0	0	0	0	0	0	0.00169017	0	0	0	0	0	0.0884263	0	0	0	0	0	70	R	R	R70R	0.0884263	0.0884263	0	0.0751983
71	R	7.47207e-05	1.92657e-05	0	0	0	0.000571403	0	0.000305253	0.000155608	0.000323922	0.000120782	0.00173002	0	0	0.0800774	0.000899419	0.000702961	0	0	0	71	R	R	R71R	0.0800774	0.0800774	0	0.0792141
72	Y	3.92354e-05	0	0	0	7.30658e-05	0.000307865	0.000596219	0.00664112	0.002376	0.0385577	0.000232729	0.00121536	0	0.000626516	0.00269091	0	0.00156478	0.000314557	0	0.0172716	72	Y	L	Y72L	0.0172716	0.0385577	0.0212861	0.0983374
73	L	0.00830465	0	0.0110911	0.00930259	4.54097e-06	0.00158066	0.000545512	0.000268207	0.012768	0.000334279	4.55118e-05	0.00904729	0	0.0113028	0.00360036	0.00991327	0.00693714	0.0012773	0	0	73	L	K	L73K	0.000334279	0.012768	0.0124337	0.137135
74	R	0	0	0	0	0	0	0.0012111	0	0.00231419	0	0	0	0	0	0.0688975	0	0	0	0	0	74	R	R	R74R	0.0688975	0.0688975	0	0.0689275
75	R	0.000442087	7.07484e-05	0.000107887	0.0029399	0	0	0.00015675	0	0.00479827	0	2.76379e-05	0.000837979	0	0.00197985	0.0538097	0.000412607	0.00127055	0.00246058	0	0	75	R	R	R75R	0.0538097	0.0538097	0	0.0839448
76	R	0.00139192	0	0.000261085	3.75343e-05	0	0.000230924	0.00118207	0.000920306	0.0287333	0.000641097	0	0.00398197	0	0.00526203	0.0205624	0.000681004	0	0.00128358	0	0	76	R	K	R76K	0.0205624	0.0287333	0.00817093	0.0927093
77	N	0.00145757	0	0.00142145	0.0065482	0.0025672	0.000682946	0.000382594	0	0.00257685	0.00168664	0.000559385	0.00961722	0	0.0158698	0.00232031	1.53134e-05	0.000212574	0.00130523	0.0262776	0.00183263	77	N	W	N77W	0.00961722	0.0262776	0.0166604	0.116062
78	R	0	0	0	0	0	0	0	0	0	0	0	0	0	0	0.0600752	0	0	0	0	0	78	R	R	R78R	0.0600752	0.0600752	0	0.0563939
79	L	0	0	0	0.000629939	0	0	0	0.0212333	2.65603e-05	0.0411949	0.000529571	0.000265298	0	0.000399467	0.000251735	0.00023314	0	0.00315025	0	0	79	L	L	L79L	0.0411949	0.0411949	0	0.0833163
80	N	0.00234251	0.00123857	0.00528609	0.00257544	0.000125381	0.00417954	0.000554378	0.00123492	0.00899805	0.00443611	9.35157e-05	0.00835881	0	0.00427133	0.0121972	0.00441011	0.00100696	0.000530007	0	0	80	N	R	N80R	0.00835881	0.0121972	0.00383837	0.107216
81	Y	0.000260746	0.00031978	0.000309588	0.00120032	0.0037273	0	0	0.00459495	0.000159452	0.037677	0.00184431	3.56847e-05	0	0.000782624	8.13279e-05	0	0.00108501	2.37953e-06	0.00441282	0.0117149	81	Y	L	Y81L	0.0117149	0.037677	0.0259621	0.0960055
82	L	5.24384e-05	0	0	0	0.00026	0	0	0.000474415	0	0.048308	0.000251977	0	0	0	0	0	0.000144798	0.00100876	0	0	82	L	L	L82L	0.048308	0.048308	0	0.0544115
83	Q	0	0	0.00254649	0.0101275	0	0	0.000411244	0	0.00377171	0	3.68862e-05	0.00218986	0	0.018539	0.00906749	0.000256423	0	0	0	0	83	Q	Q	Q83Q	0.018539	0.018539	0	0.072923
84	T	0.00181756	0	0.00798539	0.0417639	0	0.00291185	0	0.000473784	0.00187691	0.00010739	0.00144911	0.000442188	0	0.00372893	0.0029324	0.00434741	0.000698084	3.3216e-05	0	0.000139227	84	T	E	T84E	0.000698084	0.0417639	0.0410658	0.0992072
85	I	0.000142511	0.00030198	0	0.00148598	0.00783088	0	0	0.01996	0	0.0176163	0.00141143	0	0	0.000254174	0	0.000567083	0	0.00106601	0	0.00246854	85	I	I	I85I	0.01996	0.01996	0	0.079567
86	F	0	2.49308e-05	0	0	0.0411244	0	0	0.000160528	0	0.00202004	0.000564729	0	0	0	0	0	0	0	0	0	86	F	F	F86F	0.0411244	0.0411244	0	0.0499572
87	K	0.0160597	0.00020956	0.00915128	0.00562908	3.02432e-06	0.00044464	0.000964858	0.000389558	0.00181768	0.000199734	0.000194974	0.00104061	0	0.00389078	0.00133936	0.00585645	0.00104061	0.000784079	0	0.00114611	87	K	A	K87A	0.00181768	0.0160597	0.014242	0.0856279
88	D	0.00241426	0	0.0103877	0.015711	0	0.00042738	0	0.000259093	0.00481647	0	0	0.00185896	0.01265	0.00308008	0.00064874	0.0031966	0.00145695	0.000369135	0	0	88	D	E	D88E	0.0103877	0.015711	0.00532328	0.0930471
89	D	0.00450912	0	0.000906776	0.0320191	0.000217195	0.00031332	0.00293884	0.00053542	0.000772492	0.00086032	0.00149897	0.000387374	0.00370915	2.05374e-05	0	6.99709e-05	0	8.18522e-05	0	0.00526161	89	D	E	D89E	0.000906776	0.0320191	0.0311123	0.0803996
90	I	0	0	0	0	0.000773231	0	0	0.027213	0	0.00513621	0.0108797	0	0	0	0	0	0	0.00373598	0	0	90	I	I	I90I	0.027213	0.027213	0	0.0670158
91	H	0.0123727	0.0022417	0.00164633	0.00645204	0.000740781	0.00125167	0.000101045	0.000815348	0.00125759	0.00209083	0.00111792	0.00717219	0	0.00257783	0.000744178	0.0106495	0.00552797	0.000593404	0	0.000546851	91	H	A	H91A	0.000101045	0.0123727	0.0122716	0.100878
92	Q	0.00401835	0	0.000256745	0.00846974	0	0.000256415	0.000737113	0	0.0433618	2.25378e-06	0	0.000892464	0.00460059	0.00432687	0.00198393	0.00176362	0.000936833	0.000237161	0	0	92	Q	K	Q92K	0.00432687	0.0433618	0.039035	0.098427
93	L	0.000105016	0.0001283	0	0.000485746	0.000468966	9.79586e-05	0	0.0120367	0.00399255	0.00152734	9.82765e-05	0.00105588	0	0.00190662	0	0.00127926	0.0026199	0.0352098	0	0	93	L	V	L93V	0.00152734	0.0352098	0.0336825	0.0859486
94	D	0	0	0.0454926	0	0	0.000406136	0	0	0	0	0	0.000445606	0	0.000347802	0	9.5844e-06	2.66751e-05	0	0	5.51898e-06	94	D	D	D94D	0.0454926	0.0454926	0	0.0502113
95	A	0.00258448	0.00012485	0.00396394	0.00656618	0.00063152	4.0379e-05	0.000110379	0.000744331	0.00375081	0.000221737	0	0.00193638	0.0222482	0.000847876	0.000800233	0.0076829	0.000294073	0.000157851	0	0	95	A	P	A95P	0.00258448	0.0222482	0.0196637	0.0852325
96	H	0.00461604	0.000258996	0.00338781	0.00404276	0	0.00377666	0.000701175	0	0.000540457	0.00103125	6.43589e-05	0.0163228	0	0.000379829	0.0012724	0.0089378	0.00911553	0.000487331	0	0.00125285	96	H	N	H96N	0.000701175	0.0163228	0.0156216	0.0941921
97	F	0	0	0	0	0.0743706	0	0	2.60914e-05	0	0	0	0	0	0	0	0	0	0	0	0.000546665	97	F	F	F97F	0.0743706	0.0743706	0	0.0659766
98	F	0	0	0	0	0.0430585	0	0	4.06657e-05	0	0.00453148	2.76268e-05	0	0	0	0	0	0	0	0	0.00397679	98	F	F	F98F	0.0430585	0.0430585	0	0.0609415
99	H	0.00905586	0.00021771	0.000717082	0.0021482	0	0.000383701	0.00853218	0.0093189	0.00189572	0.00936525	0.00478069	0.00110598	0.000815525	0.0081368	0.00584783	0.000262948	0.00107174	0.00235831	0	0.0012825	99	H	L	H99L	0.00853218	0.00936525	0.000833065	0.115525
100	R	0.00061459	0	0	5.32823e-05	0.000213291	6.95059e-05	0	0	0.000365677	0.000285278	9.02876e-06	3.5709e-05	0	0.000461465	0.0665722	0	0	0	0	0	100	R	R	R100R	0.0665722	0.0665722	0	0.0658103
101	L	0	0	0	0	0.000582029	0	0	0.0027415	0.000248912	0.0527395	0.00705852	0	0	0.00540006	0.00405135	7.69376e-05	0.000340715	0	0	0.000235801	101	L	L	L101L	0.0527395	0.0527395	0	0.0896778
102	E	0.000692277	0	0.00614554	0.00685678	0	9.74729e-05	0.00323002	0.000441356	0.0251927	0.00028334	0	0.00512457	0	0.000904767	0.00544856	0.00169269	0.001128	0	0	0.000165181	102	E	K	E102K	0.00685678	0.0251927	0.0183359	0.0901433
103	D	0.00170155	0	0.00761033	0.0271691	0	0	0.000168589	0	0.00011197	0.000340518	0.000116505	0.00420903	0	0.00996007	0	0.00111006	0.000178871	2.00438e-05	9.83971e-05	0.00645131	103	D	E	D103E	0.00761033	0.0271691	0.0195588	0.0880872
104	S	0.0020129	0	4.7566e-05	0.000127292	0.00082164	0	0.000400496	0	8.45578e-06	7.23065e-05	8.49821e-05	0	0	0.000108702	0	0.0614692	0.00126193	0	0	0	104	S	S	S104S	0.0614692	0.0614692	0	0.0686086
105	F	0.00422201	0.000140161	0.00378857	0.00212511	0.0113598	0.00151525	0.000610122	0.000257418	0.0104269	0	9.50915e-05	0.0089886	0.000183277	0.00114995	0.00503291	0.00403875	0.000616986	0	0.0049969	0.000807795	105	F	F	F105F	0.0113598	0.0113598	0	0.10406
106	L	0	0	9.79061e-05	4.28998e-05	0.00606326	0	0	0.00440741	0.000226811	0.0293938	0	0	1.44312e-05	0	0.000980869	0.000172083	0.000125173	0.00368722	0.00110686	0.0133317	106	L	L	L106L	0.0293938	0.0293938	0	0.0858218
107	V	0.00147858	0	0.00116085	0.000198346	0.00373001	0	0.0123643	0.000646403	0.00149333	0.00337517	0	0.00170271	0	0.00131294	0.000336748	0.0152506	0.000614931	0.00762568	0.00487883	0.0049067	107	V	S	V107S	0.00762568	0.0152506	0.00762492	0.102767
108	K	0.00263906	0	0.00080766	0.00464521	0.000891583	0.000505324	0.000523136	0.00218427	0.00466588	0.00455172	0.00113128	0.00156013	0.0239964	0.00129563	0.00369004	0.002158	0.00082447	0.0023914	0.0005867	0.00207807	108	K	P	K108P	0.00466588	0.0239964	0.0193305	0.103707
109	D	0.00083895	0.000599376	0.00762014	0.0301011	0	0.00121077	9.67419e-05	0.000426535	0.0107042	0.00163525	0	0.00174358	0	0.000549757	0.0010694	0.00263365	0.000222695	0.000306228	0	0.000362445	109	D	E	D109E	0.00762014	0.0301011	0.022481	0.0900542
110	A	0	0	0.0628542	0.00211254	0	0	0.000128216	0	0	0	0	0.000629655	0	0.000134734	0	5.32299e-05	6.86082e-06	0	0	0	110	A	D	A110D	0	0.0628542	0.0628542	0.0649332
111	K	0.001237	5.40863e-05	0.00187027	0.00250349	0	0.000162156	0.00043206	0	0.0396892	0.000276036	0.000225414	0.00136079	0.00190011	0.000861047	0.00468621	0.00306826	0.00123697	0.00139417	0	0	111	K	K	K111K	0.0396892	0.0396892	0	0.0867364
112	R	0.00271339	0.00020707	0.00797322	0.00462056	0	0.00134109	0.000608553	0.000360433	0.00715985	0.000708275	9.82997e-05	0.00631853	0	0.00586031	0.0100492	0.00964279	0.00860671	0	0	0	112	R	R	R112R	0.0100492	0.0100492	0	0.111103
113	H	0.00144438	0	0.00327242	0.00606485	0.00485778	0.0046127	0.00424864	0.000201877	0.0146972	0.000264293	0.000301401	0.00803997	0.000276185	0.00182425	0.00449225	0.00174601	0.00266342	0.000635009	7.80738e-05	0.00187466	113	H	K	H113K	0.00424864	0.0146972	0.0104485	0.10758
114	T	0.00255274	0	0.00724941	0.00898561	0	0.00204446	0.00199551	0.000779303	0.00577815	0.000487526	6.1056e-05	0.003571	0.00205076	0.00726562	0.00287248	0.00707497	0.00363519	0.00131496	0.000382766	0.00251104	114	T	E	T114E	0.00363519	0.00898561	0.00535042	0.108707
115	K	0.00155987	9.75707e-06	0.000742395	0.00218061	0.000238451	0.00343329	0.000908254	0.000548578	0.0150139	0.000489984	2.53952e-05	0.00270538	0.00304416	0.00165063	0.00876359	0.00153144	0.00127146	0.000485347	0	0.000138641	115	K	K	K115K	0.0150139	0.0150139	0	0.0791004
116	Y	0.00120652	0	0.00110618	0.000546028	0.00386825	0.00143537	0.00979303	8.40774e-06	0.00343424	9.34146e-05	0.000102264	0.00726726	0.000466399	0.00138117	0.000701006	0.00664554	0.00056451	0.0006833	0.00102244	0.0227653	116	Y	Y	Y116Y	0.0227653	0.0227653	0	0.102326
117	P	0.00381743	0.000118307	0	0	0.00127854	0.00253584	0	0.00823767	0.00015126	0.00532729	0.000386663	0.00327197	0.015779	0.000475896	0.00315433	0.00372804	0.00722047	0.00338254	0	0.000225209	117	P	P	P117P	0.015779	0.015779	0	0.100601
118	I	4.34385e-07	0	0	0	0.00392976	0	0	0.0170661	0.000639785	0.0412327	0	7.26461e-05	0	3.84713e-05	0	0.000104029	0	0.00414874	0	0.000477754	118	I	L	I118L	0.0170661	0.0412327	0.0241666	0.0854106
119	F	0.000293042	4.76589e-05	0	0	0.0445826	0	5.22689e-05	7.02367e-05	1.4903e-05	0.000308039	0	0	0	6.96401e-05	0.000417998	0.000800117	2.77126e-05	2.71881e-06	0	5.64892e-05	119	F	F	F119F	0.0445826	0.0445826	0	0.052032
120	G	0.00446469	0.000207015	0.00482612	0.001454	0	0.00880044	0.000557635	0.00258943	0.000818977	0	0.000468097	0.0144804	0.00502122	0.00037571	0.000724328	0.00213286	0.000649989	0.00116248	0	4.39115e-05	120	G	N	G120N	0.00880044	0.0144804	0.00567994	0.0848243
121	T	0.000120322	0.000320756	0.0328243	0.00192409	3.68465e-06	0.00151937	0	1.92218e-05	0.00123833	6.18276e-06	3.34127e-05	0.00760398	6.11716e-05	0	0.000131195	0.00352412	0.00722852	0.000447042	0	0	121	T	D	T121D	0.00722852	0.0328243	0.0255958	0.0816234
122	L	0.00182488	0	0.00318991	0.00484143	1.23573e-05	0.000752412	0.000372319	0.00266043	0.0091831	0.00521226	5.64102e-05	0.000734804	0.00205813	0.000580826	6.5383e-05	0.00442127	0.00118159	0.00160351	2.94304e-05	0.000127253	122	L	K	L122K	0.00521226	0.0091831	0.00397084	0.0726477
123	D	0.00295268	0	0.0126101	0.00883869	7.85597e-05	0.00177825	0.00039305	0.00126617	0.00476783	0.00113994	0.000250722	0.00767609	0	0.00217576	0.00443924	0.00187817	0.000791558	0.00147057	0.000360671	0.000793941	123	D	D	D123D	0.0126101	0.0126101	0	0.0945656
124	E	0.00217031	8.80909e-05	0.00410927	0.00824848	0	0.00144039	0	4.40893e-05	0.00259047	0.000743494	0.000437064	0.00289199	0.000112551	0.00224164	0.000377942	0.00344958	0.0197946	0.000260621	0	9.83257e-07	124	E	T	E124T	0.00824848	0.0197946	0.0115461	0.0815371
125	E	0.000125364	0	0.0304215	0.0114058	0	1.08522e-05	0	3.3532e-05	5.69944e-05	0.000452852	0	0.000301973	0.000107985	0	0	6.15782e-06	4.68744e-06	7.27497e-05	5.16854e-05	0.000170867	125	E	D	E125D	0.0114058	0.0304215	0.0190157	0.0564692
126	I	0.00400152	0	0.0010768	0.000719744	8.14036e-06	0.000811948	0.00015282	0.00272621	0.0258012	0.000181507	0.000166423	4.48471e-05	9.3337e-05	0.00451746	0.00302225	0.00194966	0.0010094	0.00870211	6.49109e-05	0.000524441	126	I	K	I126K	0.00272621	0.0258012	0.023075	0.0879894
127	N	0.00648605	0	0.0201102	0.0151947	4.76416e-05	3.22753e-05	0.000451634	0.000636043	0.00445249	0.000109311	5.02664e-05	0.00294201	0	0.00385037	0.00127582	0.000535916	0.00183995	0.000551564	0	0.000137758	127	N	D	N127D	0.00294201	0.0201102	0.0171681	0.0926215
128	Y	0	0	0	2.68472e-05	0.0115645	0	0	3.39716e-05	7.58727e-05	0.000514084	0	0.000521717	0	0.000137676	0	0	0	8.90817e-06	0	0.0297482	128	Y	Y	Y128Y	0.0297482	0.0297482	0	0.0556312
129	H	0.000229241	0	0	0	0.00604108	0	0.0232715	5.36683e-05	1.4134e-05	0.00106812	0.000881422	0.000905654	0.000481797	0	0.000795224	9.81666e-06	0	0	0	0.0254346	129	H	Y	H129Y	0.0232715	0.0254346	0.00216313	0.081347
130	N	0.00184124	3.87775e-05	0.00452334	0.0097933	0	0.000343144	0.00106065	0.000394275	0.0159889	0.000612903	8.79792e-05	0.00337435	0	0.00450809	0.0044688	0.00134831	0.00149053	4.42603e-05	0	8.69514e-05	130	N	K	N130K	0.00337435	0.0159889	0.0126146	0.0847517
131	E	0.00147703	0	0.0050692	0.00968338	0	0.000114973	0.000382854	0	0.013193	0.000485301	4.02634e-05	0.00273018	0	0.0093772	0.00147774	5.10186e-05	0.000979603	7.535e-05	0	0	131	E	K	E131K	0.00968338	0.013193	0.00350962	0.0748158
132	Y	0	0.000125574	0	0	0.01259	0	0	0	0	0	0	0.000280153	0	0	0	0	0	0	0	0.0265114	132	Y	Y	Y132Y	0.0265114	0.0265114	0	0.0516535
133	P	6.39638e-05	0	0	0.00102082	0	0	0.000274818	0	0.00136693	0	0	0	0.0409318	0.00013681	0.000131291	0.000351085	0	0	0	0	133	P	P	P133P	0.0409318	0.0409318	0	0.0517109
134	T	9.00605e-05	0	0	0	0	0	0	0	0	0	0	0.000174842	0	0	0	0.000769329	0.0497764	0	0	0	134	T	T	T134T	0.0497764	0.0497764	0	0.0524772
135	I	1.83902e-05	0	0	0	0	0	0	0.0437718	0	0.0001117	0.00238571	0	0	0	1.90966e-05	0	0.000176097	0.00239695	0	0	135	I	I	I135I	0.0437718	0.0437718	0	0.0563355
136	Y	0.000303405	0	0	0	0.0037248	0	0.00279338	0	0	0	0	9.23119e-05	3.46462e-05	0	0	0.000846197	0	0	0.000229052	0.0329201	136	Y	Y	Y136Y	0.0329201	0.0329201	0	0.0538147
137	H	0	0	0	0	1.83105e-05	0	0.058222	0	0.000148809	0	0	3.79564e-05	0	5.1459e-05	0	0	0	0	0	0	137	H	H	H137H	0.058222	0.058222	0	0.0560662
138	L	2.11427e-05	0	0	0	0	0	0	0	0	0.0413225	0	0	0	0	0	0	0	0.000144637	0	0	138	L	L	L138L	0.0413225	0.0413225	0	0.0444546
139	R	3.12487e-05	0	0.000282395	7.87556e-05	0	0	0	0.00363601	0.000639126	4.02768e-05	0	0	0	0.000793276	0.0425322	0	0	0	0	0	139	R	R	R139R	0.0425322	0.0425322	0	0.056369
140	K	0.00135003	0.00111685	0.000993213	0.00194714	0.000207919	0	0.00191842	0	0.0158096	0.00108463	0.000247209	0.00432518	0	0.0030494	0.00188981	0.0038346	0.000515628	0.000923255	0.000179148	0.00294874	140	K	K	K140K	0.0158096	0.0158096	0	0.0760395
141	E	0.0158273	0	0.00417937	0.0107269	0.00174082	0	0.00532227	0	0.00512797	0.000113929	0.000643277	0.000242892	0	0.000882395	0.00297352	0.00183077	0.00115567	0.000267014	0.00275685	0.003173	141	E	A	E141A	0.0107269	0.0158273	0.00510035	0.0969614
142	L	0	0	0	0	9.33794e-05	0	0	0.00121681	0	0.0406713	0.000181469	0	0	0	0	0.000267817	0	3.61917e-05	6.23766e-06	0	142	L	L	L142L	0.0406713	0.0406713	0	0.0478958
143	A	0.00961945	0.000979919	0	0	0.000333143	0.000679531	0	0.0107024	0	0.00367471	0.0306981	0	0	0.00072633	0	0.000115283	0.000531513	0.00263383	0	0	143	A	M	A143M	0.00961945	0.0306981	0.0210787	0.0871677
144	D	1.23172e-05	0	0.00663777	0.0104022	7.16876e-05	0	0.00179244	0	0.00352016	0.000204294	0	0.00467811	0.000349417	0.0010275	0.000235717	0.000321333	0.00958424	0.000166819	0	0.000138749	144	D	E	D144E	0.00663777	0.0104022	0.00376447	0.0671931
145	S	0.00171034	0.000209991	0.00848403	0.00992025	0	0.00126274	0.00230544	0.000294267	0.00266386	0	0	0.00977671	0.000596447	0.00253503	6.19788e-05	0.0162958	0.00646001	1.73366e-05	0	0	145	S	S	S145S	0.0162958	0.0162958	0	0.101742
146	T	0.000764828	6.43609e-05	0.00931408	0.00365375	0	0.00234554	0.00104631	0	0.00553492	0	0	0.0049761	0.00449611	0.00134861	0.000306165	0.00167151	0.00384867	0	0	0	146	T	D	T146D	0.00384867	0.00931408	0.00546541	0.0715951
147	Q	0.00108297	2.68344e-05	0.00281886	0.0206516	0	0.00150768	0.00144343	3.75829e-05	0.0106533	0	0	0.000646765	0.000423662	0.0034274	0.00674518	0.00437729	0.00073578	0.00108503	0	0	147	Q	E	Q147E	0.0034274	0.0206516	0.0172242	0.0901492
148	K	0.00217917	0	0.000177143	0.00134075	0	0	0	0.000473013	0.018641	0	0.000141572	0.00047398	0.00501669	0.0078471	0.00158731	0.000880296	0.00239209	0.000518474	0	0.000156042	148	K	K	K148K	0.018641	0.018641	0	0.0691815
149	A	0.011978	0	0.000832157	0.00106238	0.0143017	0.000144352	0.00891679	0.00023884	0.00340196	2.16299e-05	5.74263e-05	0.000239318	0.00186664	0.000494575	0.00149306	0.000982026	0.000520035	0.00149804	0	0.000838034	149	A	F	A149F	0.011978	0.0143017	0.00232369	0.0821231
150	D	0	0	0.0503669	0.000664312	0	0	0	0	0	0	0	6.44459e-05	0	0	0.000201882	0	0	0	0	0.000292303	150	D	D	D150D	0.0503669	0.0503669	0	0.0534414
151	I	0.000415881	0	0	0	8.04469e-05	0	0	0.0164779	0	0.00976935	0	0	0.00285017	0	0	0.000100048	0	0.00415326	0	0	151	I	I	I151I	0.0164779	0.0164779	0	0.0524973
152	R	0	0	0	0.000525814	0	0	0	0	7.06227e-05	0	0	0	0	1.88873e-05	0.0367464	2.40672e-05	0	0	0	0	152	R	R	R152R	0.0367464	0.0367464	0	0.0422288
153	L	0.000572206	0	0	0.0112257	0.000595152	0	0	0.00022591	0.000986381	0.0185329	0.00198555	0	0	0	0	1.82543e-05	0	0	0	0.000196132	153	L	L	L153L	0.0185329	0.0185329	0	0.052059
154	V	0	0	0	0	0	0	0	0.0207812	0	0.00406847	0	0	0	0	0	0	9.87856e-05	0.022428	0	0.0007286	154	V	V	V154V	0.022428	0.022428	0	0.0648385
155	Y	5.21368e-05	0	0	0	0.0039417	0	0	0	0	0	0	0	0	0	0	0	0	0	0	0.0221468	155	Y	Y	Y155Y	0.0221468	0.0221468	0	0.0356229
156	L	0	0	0	4.88074e-05	0.000292782	0	0	0.00101172	0	0.0244085	0.000457873	0	0	0	0	0	1.8449e-05	0.000217618	0.000113076	0.000184739	156	L	L	L156L	0.0244085	0.0244085	0	0.0362651
157	A	0.0228672	0	0	0	0	0.000175078	0	0	0	0	0	0	0	0	0	3.40937e-05	0.000121344	0.000106664	0	0	157	A	A	A157A	0.0228672	0.0228672	0	0.0301523
158	I	0.000671245	0.0019555	0	0	0.00216339	0	0	0.0117895	0	0.010837	0.00157003	0	0	0	0	0	0	0.00638543	0	0	158	I	I	I158I	0.0117895	0.0117895	0	0.0581393
159	A	0.00287554	0	0	5.30702e-05	0	0	0.0289486	3.76952e-05	0	0.000398858	0	0.000187111	0	0	0.000361101	0.000964407	0.000379059	0.0010936	0	0	159	A	H	A159H	0.00287554	0.0289486	0.026073	0.0484038
160	H	6.28377e-05	0	0	0	0	0	0.0247703	0	0	0	0	0.00618842	4.02312e-05	0.00022355	0	0.000896555	0	0	0.00127414	0.000733054	160	H	H	H160H	0.0247703	0.0247703	0	0.0487498
161	I	8.80002e-05	0	0	0	0.000199476	0	0.000230875	0.0260383	5.95467e-05	0.00379271	0.00628401	0	0	0	0	0	0.000473945	0	0	8.11271e-05	161	I	I	I161I	0.0260383	0.0260383	0	0.052548
162	V	0	0	0	0	0.00375527	0	0	0.0115444	0	0.00759774	0.00389612	0	0	0	0	0	0	0.0181305	0	0.000938639	162	V	V	V162V	0.0181305	0.0181305	0	0.0702393
163	K	0.00168554	0	0	1.59889e-05	0	0	0	0	0.0294224	0	0	1.46456e-07	0	0.00013201	0	6.75588e-05	0.000308589	0.000363706	0	0	163	K	K	K163K	0.0294224	0.0294224	0	0.0406873
164	Y	0.000408251	0	0	0	0.0010295	0	0.00846174	0	0.000518615	0	0	0.00327049	0	0	0.000889547	0.00149005	7.36438e-05	0.000636555	0	0.0120543	164	Y	Y	Y164Y	0.0120543	0.0120543	0	0.0493639
165	R	0	0	0	0	0	0	0	0	0	0	0	0	0.00016768	0	0.0489287	0	0	0	0	0	165	R	R	R165R	0.0489287	0.0489287	0	0.0497691
166	G	0	0	0	0	0	0.0300353	0	0	0	0	0	0	0	0	0	0	0	0	0	0	166	G	G	G166G	0.0300353	0.0300353	0	0.0351451
167	H	0	0	0	0	0	0	0.023715	0	0	0	0	0.0199344	0	0	0	2.53449e-05	0	0	0	0	167	H	H	H167H	0.023715	0.023715	0	0.0557628
168	F	0	0	0	0	0.0514882	0	0	0	0	0	0	0	0	0	0	0	0	0	0	0	168	F	F	F168F	0.0514882	0.0514882	0	0.0509841
169	L	0	0	0	0	0.000376584	0	0	0.00223266	0	0.0599766	0	6.91958e-05	0	0	0	0.000107942	0.00141275	0.00124721	0	0.000586967	169	L	L	L169L	0.0599766	0.0599766	0	0.0697618
170	I	3.92154e-06	0	0.00199323	0.000514541	0.00451965	0.000260953	0.0012704	0.00592226	0.000459711	0.00409105	1.36579e-05	0.0069495	0	0.00171878	0.0045109	0.00151565	0.00374075	0.000513482	0.000175876	0.00530702	170	I	N	I170N	0.00592226	0.0069495	0.00102724	0.0806881
171	E	0.00195848	0	0.00490335	0.0210724	0	0.00192588	7.81705e-05	0	0.00210149	0.000250211	0	0.0043585	0.00245136	0.00348716	0.000152024	0.00825355	0.00136291	0	0	0	171	E	E	E171E	0.0210724	0.0210724	0	0.0852932
172	G	0.00466439	0	0.00742591	0.00121435	0	0.028938	0.000294272	0.000567653	0.00132897	0.00120908	0.000501331	0.00267411	0	0.000354234	3.4472e-05	0.00179091	0.00947884	0.00207624	0	0.000197373	172	G	G	G172G	0.028938	0.028938	0	0.0963
173	Q	0.00223628	0	0.0122704	0.0068625	0.000525225	0.000480167	0.00048833	0.000464362	0.00590611	0.00060773	0.000368975	0.00485426	0.000520647	0.00511855	0.000533387	0.00887857	0.00193916	0	0	0	173	Q	D	Q173D	0.00511855	0.0122704	0.00715182	0.0899124
174	L	0.000811808	0	0.00248366	0.00154199	0.0154069	0.00104939	0	0.0046799	0.00107429	0.0105562	0.000422406	0.0013149	0.000277651	1.96283e-05	1.4606e-05	0.00141004	0.00105634	0.0019628	3.45616e-05	0.00100236	174	L	F	L174F	0.0105562	0.0154069	0.00485066	0.0778773
175	N	0.00165138	0	0.0082665	0.00402959	0.00274352	0.00140069	0.000381401	0.00181599	0.00881884	0.000485982	0.000543236	0.0133095	0.00051869	0.000406529	0.000732565	0.00852244	0.00156879	0.00072086	6.37667e-06	0.000133992	175	N	N	N175N	0.0133095	0.0133095	0	0.0964382
176	S	0.00717366	0	0.00467965	0.00341939	0.000272387	0.0021726	0	0.00129113	0.00305723	0.00243666	0.000859065	0.00197391	0.00273405	0.00105125	0	0.00774676	0.0050357	0.00313045	1.77476e-05	0.000175903	176	S	S	S176S	0.00774676	0.00774676	0	0.0875304
177	A	0.00256652	0	0.0076653	0.00996768	0.00021246	0.0036021	0.000293445	5.82905e-05	0.00456696	0.000422825	0.000332636	0.00455931	0.000390918	0.00310453	0.00219202	0.00921805	0.00326037	0.0010473	0	0	177	A	E	A177E	0.00256652	0.00996768	0.00740116	0.0942045
178	N	0.00211618	0.000238645	0.00440596	0.00333206	0.000609308	0.00159133	0.000800388	0.00428107	0.0071357	0.00047292	0.000532247	0.0152722	0.000232213	0.000947199	0.000189584	0.00435028	0.00128399	0.00468717	0	1.84092e-05	178	N	N	N178N	0.0152722	0.0152722	0	0.0922039
179	T	0.00211599	0	0.000851248	0.00111202	0.00301864	0.00248059	0.000328193	0.00910066	0.00445074	0.00482015	0.0012367	0.0049248	0.000790151	0.000737687	0.00129669	0.00846025	0.00761358	0.00485829	0	0	179	T	I	T179I	0.00761358	0.00910066	0.00148708	0.104032
180	S	0.000900207	0	0.0200593	0.00702361	0.00132096	0.00185276	0.000518384	0.00016115	0.00177089	6.74752e-05	8.10039e-05	0.00889141	9.83774e-05	0.001844	0.00139201	0.0106947	0.00227503	0	0	3.99181e-05	180	S	D	S180D	0.0106947	0.0200593	0.00936458	0.0949258
181	I	0.000225178	0	0.00170183	0.00100885	0.0138795	0	0	0.0105203	0.000565405	0.00883442	0.00243663	0.00100738	0.000561328	4.63246e-05	1.43227e-05	0.00183347	0.000430529	0.0094039	8.85739e-05	0.000375535	181	I	F	I181F	0.0105203	0.0138795	0.00335918	0.0874547
182	N	0.00188183	0	0.00624458	0.00832608	0.000253835	0.00202637	0.00035877	0.000695698	0.0074009	0.00146923	0.000517479	0.00325445	0.00035844	0.0059361	0.000680062	0.00491442	0.000861531	0.0027309	0	0.000243412	182	N	E	N182E	0.00325445	0.00832608	0.00507162	0.0877858
183	N	0.00504717	6.56075e-05	0.0093945	0.0120869	0.000482155	0.00554936	0.000581633	0.00147165	0.00923582	0.00157358	0.000497403	0.00405429	0.00182939	0.00219857	0.000386808	0.00622412	0.00420123	0.00124269	0	0.000563575	183	N	E	N183E	0.00405429	0.0120869	0.00803263	0.115392
184	T	0.0047473	0	0.00429787	0.00247798	0.000282027	0.00140525	0.000536899	0.00586802	0.00177602	0.00925491	3.49147e-05	0.00282289	0.000746744	0.00408442	0.00157798	0.00528793	0.00576236	0.00629598	0	0.000191141	184	T	L	T184L	0.00576236	0.00925491	0.00349255	0.103458
185	F	4.04591e-05	0.000535817	0	0	0.0259927	2.97729e-05	0	0.00320301	0.000127358	0.00908058	0.000584718	4.59337e-05	0	0	0	0.000347284	0	0.00309936	0.000863638	0.00610523	185	F	F	F185F	0.0259927	0.0259927	0	0.0749606
186	Q	0.00201032	0.000156598	0.00663341	0.00991796	9.95903e-05	0.000662454	0.000658341	0.00145579	0.00825445	0.00211145	0.000603751	0.00514283	0.00140111	0.0054439	0.00271304	0.0036459	0.00242454	0.00102466	0	8.22393e-05	186	Q	E	Q186E	0.0054439	0.00991796	0.00447406	0.0980324
187	Q	0.00534056	0	0.00802701	0.0124589	0.000296359	0.000364445	0.000559976	0.000486388	0.00661044	0.000348134	0.000609396	0.0045199	0.00012136	0.00860226	0.00464256	0.0037973	0.00328434	0.000954227	0	0.000117282	187	Q	E	Q187E	0.00860226	0.0124589	0.00385662	0.104803
188	F	0.00173191	0	0	0	0.0133978	0	0	0.00442646	0	0.0224435	0.00210361	0.000236545	0	0.000155891	0	0.000246124	0.000966273	0.00305696	0	0.000201922	188	F	L	F188L	0.0133978	0.0224435	0.00904575	0.0742648
189	L	0.00170922	0.00155078	0.000683575	0.00132913	0.0009083	1.50714e-05	0	0.00416712	0.00164191	0.0099328	2.61787e-05	0.011605	0	0.00177215	0.000477254	0.00132459	0.00214011	0.00391799	4.51141e-05	0.0017796	189	L	N	L189N	0.0099328	0.011605	0.00167215	0.0809973
190	N	0.00195536	0	0.0106981	0.0134338	4.21997e-05	0.00139482	0.0011148	0.000586811	0.00343267	0.00115874	1.40523e-05	0.00448023	1.42386e-05	0.00708824	0.00162237	0.00378358	0.00267082	0.00138222	0	0.000264349	190	N	E	N190E	0.00448023	0.0134338	0.00895352	0.0953852
191	N	0.00790588	0.0021836	0.00178819	0.00375926	0.000636563	4.98889e-05	0.00116505	0.00320682	0.00309436	0.00810212	0.00160846	0.00358599	0	0.00253899	0.00128016	0.00282941	0.00284568	0.00253456	6.19515e-05	0.00321062	191	N	L	N191L	0.00358599	0.00810212	0.00451613	0.098144
192	Y	0.000733464	0.0011106	0	0	0.00950581	9.95429e-05	0	0.00471954	0	0.0143249	0.00174922	0.000259156	0	6.54861e-05	0	0.000210612	0.000780859	0.00163603	0.00104174	0.0133431	192	Y	L	Y192L	0.0133431	0.0143249	0.000981788	0.0803198
193	N	0.004745	0.000270241	0.00460322	0.00697977	0.000167151	0.000759992	0.000215442	0.000384603	0.00507585	0.0017431	0.000802517	0.00825964	9.71012e-05	0.00241408	0.00121898	0.00329304	0.00251737	0.000728206	0	0.000838264	193	N	N	N193N	0.00825964	0.00825964	0	0.0836942
194	E	0.00389115	0.000202006	0.00771562	0.0146506	0.00133963	0.00162005	0.000168434	0.000261411	0.00167362	0.00212651	0.000109609	0.00434467	0.000142612	0.00767882	0.00282113	0.00381643	0.00138009	0.00077033	0	4.56461e-05	194	E	E	E194E	0.0146506	0.0146506	0	0.0953207
195	K	0.00214609	0.000385247	0.000805967	0.00516346	0.00230748	0.000831756	0.000684937	0.00841688	0.00132742	0.00676985	0.00040035	0.0043866	0	0.00129413	0.0010209	0.00292558	0.0060226	0.00662293	0.00367393	0.00284408	195	K	I	K195I	0.00132742	0.00841688	0.00708946	0.106088
196	F	0.00185735	0.00244371	0.0023242	0.00226644	0.0104853	0.000758688	0.000125893	0.0026827	0.000457143	0.00678307	0.00145041	0.00444485	0.000132563	0.00176802	0.00066904	0.00267118	0.00113279	0.000975721	8.85181e-06	0.0038597	196	F	F	F196F	0.0104853	0.0104853	0	0.0883169
197	I	0.00326962	0.000141554	0.00733621	0.00964336	0.000998219	0.00342703	0.000284939	0.00373456	0.00096722	0.00437232	0.000904039	0.00312605	0.00563442	0.000197616	0.00101451	0.00524024	0.00103207	0.000754828	0	0.00125165	197	I	E	I197E	0.00373456	0.00964336	0.0059088	0.0972831
198	T	0.00197101	0.000901522	0.00739894	0.0140835	0.00238989	0.00115248	0.000591104	0.00304507	0.00173128	0.00527434	0.000450967	0.00300383	0.000626695	0.000385884	0.000769176	0.00172168	0.00280716	0.00162389	0	0.00123571	198	T	E	T198E	0.00280716	0.0140835	0.0112763	0.0928373
199	Q	0.00278575	0.000500849	0.00521639	0.00782651	0.00329298	0.00201278	0.000979481	0.00152736	0.00211321	0.00508978	0.000296611	0.00506029	0.00120835	0.00349058	0.00146865	0.00764266	0.00159506	0.00108625	0.00240849	0.00157267	199	Q	E	Q199E	0.00349058	0.00782651	0.00433593	0.106715
200	V	0.00300357	0.00010354	0.00363541	0.00686188	0.00234555	0.00380745	0.00222264	0.00422819	0.000900566	0.00542008	0.00078384	0.00187476	0.00420356	0.00323634	0.00042569	0.00374899	0.00182761	0.00198386	0.000195586	0.0011293	200	V	E	V200E	0.00198386	0.00686188	0.00487802	0.0988337
201	P	0.000340562	0	0.00341513	0.00136941	0.00289604	0.000125014	7.13859e-05	0.0017239	0.000194475	0.00265437	0	0.000371753	0.00188369	0.000102083	0	0.00129393	0.000941166	0.00109006	0	0.00129866	201	P	D	P201D	0.00188369	0.00341513	0.00153144	0.0417844
202	G	0.000429449	0	0.00254926	0.00435134	0.000727729	0.00217813	0.00033245	0.000251433	0.00201056	9.05638e-05	0.000181218	0.000759896	0.000424484	0.00224355	0.000268801	0.000888939	0.00108431	0.000332264	0	0	202	G	E	G202E	0.00217813	0.00435134	0.00217322	0.0405292
203	L	0.000148428	0.00154088	0.000455272	0.00111571	0.00624664	0.000768544	0	0.00665479	0.000220606	0.00863187	0.000332991	0.000404401	0.000659897	4.29116e-05	0.00065215	0.0023003	0.00063498	0.0031948	0.000203801	0.000904234	203	L	L	L203L	0.00863187	0.00863187	0	0.0656855
204	A	0.00335431	1.67922e-06	0.00314913	0.00752954	2.16421e-05	0.000610619	0.000735329	0.000646245	0.00156225	0.00212761	0.000531412	0.00394193	0.00427692	0.00310097	0.000281569	0.00388871	0.00274952	0.00121559	5.50307e-05	0.00138569	204	A	E	A204E	0.00335431	0.00752954	0.00417523	0.0791321
205	L	0.000109365	0.00310784	0	0	0.00696374	0	3.23328e-05	0.0105612	0	0.0176896	0.000730969	0.000274678	0.000288462	0	0.000255281	0.000109526	0.00293725	0.00247609	0.00378638	0.000321984	205	L	L	L205L	0.0176896	0.0176896	0	0.0807743
206	S	0.00326478	0.000273015	0.00817607	0.00483132	0.000172979	0.00062492	0.00019155	0.000499284	0.00144417	0.000540906	0	0.00653765	0.00235179	0.000964882	0.00042765	0.00672677	0.00216068	0.000339141	0	0	206	S	D	S206D	0.00672677	0.00817607	0.0014493	0.0727044
207	P	0.000402532	0	0.00497165	0.00786461	3.22154e-05	0.0012565	0.000112365	0	0.00147979	0.000918927	0	0.00164887	0.00182331	0.0010511	4.64262e-05	0.00101908	0.000605522	0	0	0.000106654	207	P	E	P207E	0.00182331	0.00786461	0.0060413	0.0452837
208	V	0.00139051	0.000921993	0.000580153	0.00240971	0.000273034	0.000251912	0.0001209	0.00170997	0.000619873	0.00204819	8.45083e-05	0.000650756	0.000152043	0.000964847	1.92752e-05	0.00160352	0.00269168	0.00567655	0	0.000694205	208	V	V	V208V	0.00567655	0.00567655	0	0.0475601
209	D	0.0045137	0.000717155	0.0112179	0.0138703	0.000111782	0.00161933	0.000178888	0.00229318	0.00299391	0.000632191	0	0.00506487	0.000344793	0.00204366	0.00214485	0.00523504	0.00290279	0.00306952	0	0	209	D	E	D209E	0.0112179	0.0138703	0.00265243	0.102081
210	T	0.00125925	4.63479e-05	0.0134354	0.00451177	0.000549806	0.000754133	0.000531439	0.00259531	0.00538917	0.00209042	5.3087e-05	0.00819605	0.000243655	0.00368993	0.00066024	0.00633043	0.00144566	0.00286139	0	0.000750608	210	T	D	T210D	0.00144566	0.0134354	0.0119897	0.0975688
211	T	0.00536329	0.000533369	0.00121789	0.00309242	0.000930136	0.00152121	0.000149901	0.00592321	0.00302761	0.00729182	0.000474573	0.00262109	0.00239971	0.00130177	0.000368399	0.00430357	0.00385161	0.00542018	0.000140802	0.00157533	211	T	L	T211L	0.00385161	0.00729182	0.00344021	0.0966083
212	V	0.00451876	3.04199e-05	0.0118928	0.0104182	0.000216311	0.000543939	0.000539864	0.00168699	0.00561873	0.00134694	0.000650449	0.0034675	0.000301181	0.0054878	0.000345353	0.00388189	0.00297139	0.00304128	0	0	212	V	D	V212D	0.00304128	0.0118928	0.00885148	0.0996006
213	L	0.00412777	0.000277411	0.0097945	0.0132218	0.00135289	0.000605652	0.000234101	0.0018855	0.0118673	0.00279188	0.000278788	0.00284797	0.000233743	0.00575459	0.00259677	0.00525306	0.00175623	0.00254118	0	0.000625136	213	L	E	L213E	0.00279188	0.0132218	0.0104299	0.116254
214	V	0.00483974	9.69429e-06	0	0	0.0081588	0.000895868	0	0.0167791	0	0.008505	0.000459772	0	0	0	0	0.000130957	0.000185108	0.0105787	0	0.000566102	214	V	I	V214I	0.0105787	0.0167791	0.00620044	0.0798509
215	E	0.00349049	6.91319e-05	0.00067379	0.012875	0.000190592	0.00172781	0.000191623	0.00187716	0.00903344	0.00217201	0.000582173	0.00178847	0.000135297	0.00462434	0.000624315	0.00515298	0.00250231	0.00183623	0	0.000225396	215	E	E	E215E	0.012875	0.012875	0	0.0885187
216	S	0.00683987	0	0.00900789	0.0158316	0	0.000603768	0.000141415	0.00137201	0.00567994	0.000263095	0	0.00466875	0.000312909	0.00415167	0.000842556	0.00560159	0.00396822	0.00111154	0	0.000119093	216	S	E	S216E	0.00560159	0.0158316	0.01023	0.101612
217	I	0.00173106	0.000108472	0	0.000620118	0.000747684	0.000188442	0	0.0402283	0.000733658	0.0085265	0.000918391	0	0	0.000405698	0.000489151	3.59244e-05	0.00290782	0.00901328	0	0.000359695	217	I	I	I217I	0.0402283	0.0402283	0	0.0917051
218	V	0.000560252	0.000214153	0	0	0.00304019	3.82991e-05	0	0.00585035	0	0.0405127	0.00112083	0.000136294	0	0.000309459	0	0.000428048	0.000440204	0.0023052	0	0.000315604	218	V	L	V218L	0.0023052	0.0405127	0.0382075	0.072962
219	T	0.00020012	0.000581128	0.0150588	0.00238638	0	0.000859552	0	6.92464e-05	0.0137512	0.00154116	0.00116958	0.00517977	0.000307366	0.00154196	0.00211421	0.0053735	0.00824657	0.000667109	0	4.84979e-05	219	T	D	T219D	0.00824657	0.0150588	0.00681222	0.0977862
220	A	0.00315123	0	0.0111288	0.00963865	1.63598e-05	0.000875138	0.000858532	0.000151951	0.00603343	0.00076691	0	0.00838293	0.00181079	0.00340883	0.00517646	0.0085342	0.00452843	0.00123546	0	0	220	A	D	A220D	0.00315123	0.0111288	0.00797762	0.111668
221	K	0.0011246	0.000150997	0.00402311	0.00176615	0.000103843	0.000578247	0.00129139	0.000391278	0.0231037	0.000291676	0	0.0066388	0.000854781	0.0049005	0.00623194	0.00701386	0.0039788	0.000387349	0	0	221	K	K	K221K	0.0231037	0.0231037	0	0.101998
222	T	0.00183951	0.000609925	0.0011134	0.00211333	0.000821854	0.00169045	0.000209967	0.00927727	0.00704525	0.0187011	0.00412236	0.00141463	6.09297e-05	0.00275341	0.00278704	0.00233998	0.00383613	0.00354907	0.00100907	0.000702295	222	T	L	T222L	0.00383613	0.0187011	0.014865	0.113687
223	S	0.00119655	0	0.000264464	0	0.00132922	0.00587902	6.36358e-05	0.000106104	0.00284251	0.000667355	0	0.00620054	0.000786312	0.000924133	0.00493347	0.0263507	0.0149204	0.000354288	0	0.00231828	223	S	S	S223S	0.0263507	0.0263507	0	0.106018
224	R	0.00279727	0.000132061	0	0.000177782	0	0.000241966	0	0.00361836	0.0276525	0.00137275	0.000284171	0.00470642	0.00196851	0.00112058	0.0202514	0.00101528	0.000337091	0.00364479	0	0	224	R	K	R224K	0.0202514	0.0276525	0.00740111	0.102255
225	S	0.00471234	0	0	0	0.00161513	0.000760948	0	0.0010345	0.00754297	0.00373654	0.00124134	0.00290053	0.000152855	0.00285211	0.0055584	0.0293896	0.00999517	0.000750116	0	7.95171e-05	225	S	S	S225S	0.0293896	0.0293896	0	0.111481
226	R	0.00676362	0	0.0287632	0.0125087	0	0.000964134	0.000297157	0.00111891	0.00619699	0.000273262	0.00042188	0.00308135	0	0.0027149	0.00633928	0.00111403	0.00354515	0.00315393	9.91002e-05	0	226	R	D	R226D	0.00633928	0.0287632	0.0224239	0.11917
227	K	0.00040694	0	0	0.000103145	0	0	0.000253861	0.000831063	0.045036	0.000758346	0	3.87974e-05	0	0.00204227	0.0147	6.55731e-05	0.00233269	7.34462e-05	0	0	227	K	K	K227K	0.045036	0.045036	0	0.0826968
228	S	0.0104682	0.000707601	0.000517456	0.00460047	0.00087183	0.000376011	0.00100009	0.00238629	0.0140423	0.00544237	0	0.00245917	0	0.0107238	0.00376041	0.00363368	0.00110693	0.00852704	0	0.000108251	228	S	K	S228K	0.00363368	0.0140423	0.0104086	0.118235
229	D	0.00120584	0	0.00419503	0.0142639	0.000315944	0.00043166	0.00022243	0.000640963	0.0308039	4.36707e-06	0	0.00319042	0	0.0013691	0.00685486	0.00452307	0.00140214	0.000627433	0.000157674	0.00102769	229	D	K	D229K	0.00419503	0.0308039	0.0266089	0.106701
230	A	0.00817874	0.000289086	0.00447719	0.0131736	7.83864e-05	7.82773e-05	0.000395416	0.000402767	0.010709	0.00208078	4.34549e-05	0.00676513	0	0.0138232	0.00701086	0.00348752	0.000891839	0.000586167	0.000121608	0.000515857	230	A	Q	A230Q	0.00817874	0.0138232	0.00564447	0.118712
231	I	0.00431987	0.000793936	0	0	0.0044727	0.000227638	0	0.0142089	0	0.0288246	0.000731138	0	0	0	0	0.000783994	0.00162721	0.00611468	0	0.00013459	231	I	L	I231L	0.0142089	0.0288246	0.0146157	0.0906836
232	L	0.00659961	0.000769578	0.000834997	0.00314323	0.000289507	0.000699681	2.76966e-05	0.00504466	0.00790415	0.0101131	0.0010016	0.0012313	0.00154276	0.00269504	0.00094313	0.00527129	0.000513936	0.00641737	0.000411844	0.000439342	232	L	L	L232L	0.0101131	0.0101131	0	0.100154
233	A	0.00641706	0	0.00344324	0.0103851	0.000292295	0.00132912	0.00061556	3.81076e-05	0.0202239	0.000759683	0.000445614	0.00638147	0.0019811	0.00323084	0.00136588	0.0064036	0.00151752	0.000112115	0	0.000133796	233	A	K	A233K	0.00641706	0.0202239	0.0138068	0.10675
234	L	0.00301911	0.000760463	0.000399342	0.00134682	0.000925014	0.000351862	0.00137109	0.00915787	0.00143481	0.0285217	0.00100017	0.00141264	0	0.00305868	0.000948928	0.000889477	0.00207977	0.00319112	0	0.00182973	234	L	L	L234L	0.0285217	0.0285217	0	0.099005
235	F	0.000494415	0.00133397	0	0.000436224	0.0128212	0.0004304	0.000177389	0.00721935	0	0.025362	0.00171253	0	0	0	0	5.65914e-05	0.000896933	0.00658508	0.000186127	0.00452434	235	F	L	F235L	0.0128212	0.025362	0.0125408	0.0942475
236	P	0.00205905	3.97299e-05	0.00289605	0.00568694	0.00126896	0.00592798	0.00122273	0.000867623	0.00664644	0.00269385	0.000854955	0.00325604	0.010191	0.00304148	0.000200987	0.0043937	0.00164039	0.0022241	2.62013e-05	0.00182168	236	P	P	P236P	0.010191	0.010191	0	0.104278
237	S	0.00538529	0.000295063	0.0047796	0.00339058	0.000806935	0.00391154	0.000673033	0.00486878	0.0062091	0.00350129	0.00052761	0.0028213	0.00112269	0.00169149	0.00103748	0.00335673	0.00535286	0.00739428	7.06567e-05	0.000756673	237	S	V	S237V	0.00335673	0.00739428	0.00403755	0.107015
238	E	0.00258077	0.000565479	0.00532752	0.01252	0.000122007	0.0020898	9.92105e-05	0.0012731	0.0114127	0.000993061	0.00135867	0.00378512	0.00133521	0.00462899	0.000155641	0.00825274	0.00590843	0.000629808	0	0.00096156	238	E	E	E238E	0.01252	0.01252	0	0.110172
239	K	0.00223757	0	0.00125288	0.00894983	0.000237438	0.000648635	0.00022438	0.00365866	0.0277906	0.00309386	0	0.00287516	8.9244e-06	0.00373259	0.0033197	0.00106268	0.000774866	0.000777936	0	0.000310164	239	K	K	K239K	0.0277906	0.0277906	0	0.0963
240	S	0.00255498	0	0.00648705	0.00586795	0	0.000930604	0.000340027	4.62686e-06	0.0105632	0.000580279	6.2923e-06	0.00593882	5.54219e-05	0.00341522	0.00344171	0.00444716	0.00197821	8.62399e-05	0.000396407	0.000238287	240	S	K	S240K	0.00444716	0.0105632	0.006116	0.084127
241	T	0.00120115	4.5523e-05	0.00443182	0.00136758	0	0.00134379	0.000197939	0.000374286	0.0230339	0.000392911	0	0.00995875	0.00265223	0.00304118	0.000609609	0.00240891	0.00510973	5.11382e-05	0	0.000352092	241	T	K	T241K	0.00510973	0.0230339	0.0179242	0.0913282
242	G	0.00397658	0	0.00419087	0.00112401	0.00182048	0.00339931	0	0.00166448	0.0255188	0.000565056	0	0.00405175	0.00270385	0.003122	0.00218648	0.0025338	0.00315264	0.000980782	0	0.000504487	242	G	K	G242K	0.00339931	0.0255188	0.0221195	0.101976
243	T	0.00287007	0.00139957	0.000472683	0.000820569	0.00173411	0.000198118	0	0.0125743	0.00374057	0.00819314	0.00109485	0.00111594	0.000507761	0.00579071	0.0043033	0.00403572	0.00173935	0.00800134	1.97419e-05	0.000834927	243	T	I	T243I	0.00173935	0.0125743	0.010835	0.104714
244	F	0.00578656	0.000486676	0.000266033	0.00358649	0.00447975	0.00049854	0.000419323	0.0037767	0.00100252	0.00854403	3.0066e-05	0.000288784	7.38202e-05	0.00219434	0.00154246	0.00108484	0.0014468	0.00310138	0	0.00148215	244	F	L	F244L	0.00447975	0.00854403	0.00406428	0.0758062
245	A	0.00262046	0.00013384	0.00265572	0.00270402	0.000434703	0.00180338	0.000472464	0.000842389	0.0169558	0.000993502	0.000622494	0.00102759	0	0.00159808	0.000929561	0.00447243	0.00723053	0.00108412	0	0.000700147	245	A	K	A245K	0.00262046	0.0169558	0.0143353	0.0833255
246	Q	0.0140978	1.19036e-05	1.84034e-05	0.0228946	0	0.000445274	0.00017857	0.000144381	0.000456201	0.000757352	6.93328e-05	0.00885867	0.000129857	0.00956976	0.000310228	0.00406623	0.000793429	0.00132001	0	0.000626278	246	Q	E	Q246E	0.00956976	0.0228946	0.0133249	0.0982079
247	F	0.000954954	5.92026e-06	0	0	0.0127719	0	0	0.0103118	0	0.0119958	0.000940463	0	0	0	4.30051e-05	3.87543e-05	0.000142186	0.00459451	0.00100837	0.000676523	247	F	F	F247F	0.0127719	0.0127719	0	0.069399
248	I	0.00750499	0.00247678	0	0	0.00491803	0.00164466	0	0.00847125	5.52237e-05	0.00871822	0.00051919	0	0	0	0	0.00645163	0.00106193	0.00486264	9.33431e-05	0	248	I	L	I248L	0.00847125	0.00871822	0.000246973	0.0804695
249	K	0.00126107	0	0.00122718	0.000938495	0	0.000827611	0.000474933	4.97356e-05	0.0183965	0.000236865	0	0.00690343	2.06041e-05	0.000503672	0.00209825	0.00394257	0.00215454	4.49255e-05	0	0	249	K	K	K249K	0.0183965	0.0183965	0	0.065263
250	L	0.0322781	0.00130937	0	0	0.000515178	0.00397769	0	0.0017917	0	0.0305024	0.0028977	0	0	0	0	0.000372634	0	0.00148305	0.000520138	0	250	L	A	L250A	0.0305024	0.0322781	0.00177568	0.0990248
251	I	0.00055151	0.000269804	0	0	0.000300766	2.9033e-05	0	0.0142122	0	0.00885354	0.00186549	0	0	0	0	0.000458815	0	0.00517059	1.71435e-05	0	251	I	I	I251I	0.0142122	0.0142122	0	0.051427
252	V	0.00297579	0.00314429	0	0.000493102	0.00115925	0	0	0.00207856	0	0.0107033	0.000686948	0	5.03251e-05	0	0	0.00325168	0.00318953	0.0137643	0	0	252	V	V	V252V	0.0137643	0.0137643	0	0.070057
253	G	0	0	0.000147257	1.5447e-05	0	0.037283	0	0	0	0	0	0.000705239	0	0	0	0.000122021	0.000106719	0	0	0	253	G	G	G253G	0.037283	0.037283	0	0.0438276
254	N	0.00153917	0.000924509	0.000305824	0	0.00056836	0.00625693	4.24386e-06	0	0.00034047	0.0199756	0.00157807	0.00964007	0	0.000657165	0.000225888	0.00225536	0.000239792	0.000417008	0	0.00939923	254	N	L	N254L	0.00964007	0.0199756	0.0103355	0.086902
255	Q	0.00147553	0	0.000529869	0.000671826	0	0	0	4.7155e-06	0.0230996	0.000197683	0.000703806	0.000296303	0.000339368	0.00624258	0.000588603	0.00299342	0.00611612	0.000825512	0	0	255	Q	K	Q255K	0.00624258	0.0230996	0.016857	0.0694418
256	G	0.0131681	0.00111694	0	0.000486126	0.00492217	0.00648472	0	0.00165881	0.000654719	0.00082345	0.000221042	0	0.00254054	0.000349983	0	0.00204315	0.00682804	0.00708254	0.000376137	0	256	G	A	G256A	0.00648472	0.0131681	0.00668342	0.0844431
257	N	0.000756463	0	0.00636171	0.00136243	0	0	0	0	0.0153146	8.16074e-05	0	0.0133015	0	0.00267561	0.0013682	0.0036409	0.000435298	0	0	0	257	N	K	N257K	0.0133015	0.0153146	0.00201314	0.0726082
258	F	0.00227808	0.000194199	0	2.32632e-05	0.0185604	0	0	0.00281051	0	0.0202721	0.00173298	0	0.000879659	0.000504889	0	0.000434853	0.000107837	0.00337126	0	0	258	F	L	F258L	0.0185604	0.0202721	0.00171175	0.0767381
259	K	0.00365446	3.49405e-05	0.00435346	0.000803241	7.70854e-05	0.00050869	8.26531e-05	0.000208592	0.0137715	0.000440905	0	0.00607796	0	0.000706691	0.000732865	0.00712937	0.00138154	0.000682299	0.000198185	0.000857481	259	K	K	K259K	0.0137715	0.0137715	0	0.0728723
260	K	0.00153675	0	0.00853266	0.00168768	0	0.000708917	0.000696684	0.00198957	0.0143037	0.00241568	0.000434354	0.00247189	0.000226836	0.000769403	0.000156338	0.00232795	0.00664592	0.00745721	0	4.94094e-05	260	K	K	K260K	0.0143037	0.0143037	0	0.0903656
261	T	0.00174737	0.000478889	0.00010263	0	0.00176177	3.27692e-06	0.00162881	0.0116901	0	0.0182741	0.00349988	0.00394089	0.000579569	0	0	0.000230678	0.000940985	0.00707194	0	0.00117962	261	T	L	T261L	0.000940985	0.0182741	0.0173331	0.0867588
262	F	0.000785271	0	9.34996e-05	0	0.0322624	0	0	0.00156505	0	0.00766206	0	0.000157198	0	0	0	0.000186956	0.00203271	0.00196445	6.08483e-05	0.00167616	262	F	F	F262F	0.0322624	0.0322624	0	0.06804
263	A	0.00230936	0.000496243	0.00859189	0.00578253	0.00141581	0.0110835	5.11306e-05	0.00210787	0.00329035	0.00213008	0.000596172	0.00568313	0.00338798	0.00391613	0.000186252	0.00408071	0.000696475	0.00102345	0	7.07103e-05	263	A	G	A263G	0.00230936	0.0110835	0.00877412	0.101704
264	L	0.000463855	0.00136383	0.0072376	0.00670212	0.00106924	0.000531973	3.22589e-05	0.00393965	0.00275464	0.0132381	0.000828193	0.00852782	0	0.00154012	0.000789212	0.00157575	0.00410545	0.00336761	0	0.000596182	264	L	L	L264L	0.0132381	0.0132381	0	0.10254
265	E	0.00238098	0.000169373	0.0104761	0.0238898	0.000613974	0.00107033	6.64485e-05	0.000901989	0.0032865	0.00201096	0.000751836	0.00209262	0.00229362	0.00158014	0	0.00593015	0.00236175	0.000860876	0	0.000645164	265	E	E	E265E	0.0238898	0.0238898	0	0.100437
266	A	0.00243408	0	0.00868495	0.0286524	0.00122292	0.00123838	0.000628846	0.000629524	0.0124466	0.000809596	9.32747e-05	0.00308547	0.000822498	0.00234549	0	0.00249957	0.00174261	0.00207034	0	0.000459352	266	A	E	A266E	0.00243408	0.0286524	0.0262183	0.108455
267	D	0.0051614	0	0.0103277	0.00440187	0.000957949	0.000760474	0.00016883	0.0021778	0.0122108	0.00182331	0	0.00379865	0.00216045	0.0013466	0.000578573	0.0023356	0.00195027	0.00327062	0	0.00200432	267	D	K	D267K	0.0103277	0.0122108	0.00188315	0.098693
268	A	0.00953361	0.000226977	0.00269874	0.00475623	0.00173895	0.00229668	0.000125863	0.0040869	0.00944903	0.00242784	0.000878261	0.00318688	0.00449345	0.00226521	0.00129866	0.0041063	0.00299583	0.00177437	0.00679532	0.00141637	268	A	A	A268A	0.00953361	0.00953361	0	0.120365
269	K	0.0026135	0	0.00645867	0.00422687	0.000361241	0.00132081	0.000117476	0.000315647	0.0243032	0.000293799	4.24587e-05	0.00243401	0.000619071	0.000667318	0.000323145	0.00938812	0.00399105	0.000607175	0	0	269	K	K	K269K	0.0243032	0.0243032	0	0.0923529
270	L	0.00028127	0	0	0	0.00832892	0.000868886	0	0.019013	0	0.0207356	0.000412697	0	0	0	0	0.000239036	0.000563177	0.00463665	0.00431143	0.000118041	270	L	L	L270L	0.0207356	0.0207356	0	0.087759
271	Q	0.00174158	0.00356583	0.00244696	0.00361031	0	2.80138e-05	0.000751735	0	0.00824719	0.000184198	0	0.00406179	6.7939e-05	0.0091883	0.000603726	0.0155593	0.00435133	0.000868653	0	0.000619731	271	Q	S	Q271S	0.0091883	0.0155593	0.00637104	0.094385
272	F	0.000109251	0.000194439	0.000512571	0	0.0359489	0	0	0.00365314	0.000447895	0.0147593	0.000701687	7.78065e-05	3.50358e-05	0.000170329	0	0	0.000417848	0.00273031	0	0.00109832	272	F	F	F272F	0.0359489	0.0359489	0	0.0823827
273	S	0.00283279	0.000407544	0.00383224	0.00253619	4.48273e-05	0.00211346	0.000439712	0.000345281	0.00259881	0.000413111	0.000250475	0.00377616	0.000582049	0.000572684	0.00200336	0.0278706	0.00366433	0.000209214	0	3.27269e-05	273	S	S	S273S	0.0278706	0.0278706	0	0.0872029
274	K	0.00209192	0.000110473	0.0151952	0.00447757	0.000803179	0.00220777	0.00019016	0.000540167	0.00940766	0.0049926	0.0019225	0.00400764	0	0.000184727	0.000132699	0.0058858	0.00105832	0	0	0.000256695	274	K	D	K274D	0.00940766	0.0151952	0.00578758	0.0913105
275	I	0.00757882	0	0.0112777	0.0154442	0.000586004	0.00354774	0	0.00173187	0.00388642	0.000643694	0.000279661	0.00250823	0.000575559	0.000356432	0.00020321	0.00754661	0.000581238	0.0004246	0	0	275	I	E	I275E	0.00173187	0.0154442	0.0137124	0.0949168
276	E	0.000973895	0	0.0165692	0.00555353	0.00037633	0.00353863	7.24549e-05	0.0025646	0.0028664	0.000172165	0.00214125	0.00991244	0	0.00153951	2.27988e-05	0.00609835	0.00656651	0.000768268	0	4.59163e-05	276	E	D	E276D	0.00555353	0.0165692	0.0110157	0.100115
277	Y	0.00117091	0	0.00324382	0.000802427	0.00810921	0.000112711	0	0.0051653	0.000253387	0.00337483	0	0.000542446	0	0	0	0.00191935	0.000748058	0.00330114	1.02742e-05	0.0242701	277	Y	Y	Y277Y	0.0242701	0.0242701	0	0.0839478
278	E	0.000651165	0	0.0271986	0.0197795	0.000229104	0.000596492	0	8.98528e-05	0	0.000443687	0	0.000443833	0.000436734	0.00139927	0	0.000699606	0.000410737	0	0.000907774	0	278	E	D	E278D	0.0197795	0.0271986	0.00741913	0.0739955
279	E	0.0023654	0	0.0257091	0.0344494	0	0.000100078	0	9.74978e-05	0.000397985	0.000568519	6.50186e-05	0.00206068	0	0.000416144	0	0.00135879	0.00157927	0.000582242	0	0	279	E	E	E279E	0.0344494	0.0344494	0	0.0913793
280	E	0.000977711	0	0.00871338	0.00368304	0.000879074	0.000181965	0.000575301	0.000817108	0.0197605	0.000834978	3.14547e-05	0.00412691	0	0.00314618	0.000734027	0.00151284	0.0027596	0.00211176	0	0.00224176	280	E	K	E280K	0.00368304	0.0197605	0.0160774	0.0898728
281	L	0.000669655	0	0	0.00296166	0.00355883	0	0.000115813	0.0070699	0.00201389	0.0169531	0.000933095	0	2.84709e-05	3.7091e-05	0.00652294	0.00041925	0.000616631	0.00312026	0.00131014	0.000667327	281	L	L	L281L	0.0169531	0.0169531	0	0.0798793
282	G	0.00435449	0	0.0136956	0.0187296	0.000427373	0.0032885	0.000178578	0.00081658	9.79127e-05	0.0014354	0.000509012	0.00125951	0.00284439	0.00165852	0.000310765	0.00386962	0.00134293	0.00115062	0	0	282	G	E	G282E	0.0032885	0.0187296	0.0154411	0.0924432
283	E	0.00535776	0	0.00751951	0.01611	3.56175e-05	0.00204862	0	0.00130757	0.00595927	0.000746949	0.00123799	0.00815363	0.000254319	0.000930628	0.00116372	0.00274328	0.00373861	0.00166757	0	0.000990551	283	E	E	E283E	0.01611	0.01611	0	0.102642
284	L	0.00122355	0	0	0	0.00242967	1.80579e-05	0.000296605	0.0108943	0.000607155	0.0255434	0.000948435	0.000404368	0	0	0	4.38837e-05	0.000150739	0.00441298	0	0.00496295	284	L	L	L284L	0.0255434	0.0255434	0	0.0783255
285	L	0.00225962	0.000234427	0.000649148	0.0119595	5.12927e-05	0.00146489	0	0.00239027	0.00108664	0.00773784	0.00121305	0.000613712	4.61463e-06	0.00156993	0.00135055	0.00354341	0.00120082	0.00100161	0	0.000504477	285	L	E	L285E	0.00773784	0.0119595	0.00422162	0.0712926
286	A	0.00746999	3.877e-05	0.00545905	0.00944274	7.26427e-05	0.00500849	0.000581841	0.00054033	0.00296915	0.000457109	0.000244261	0.00124107	0.00303378	0.00166957	0	0.0121944	0.00202443	0.00210959	0	0	286	A	S	A286S	0.00746999	0.0121944	0.00472443	0.0947195
287	E	0.0045792	0	0.00245759	0.00797266	0.00134514	0.000712208	0.000165169	0.00546491	0.00287658	0.00584094	0.000728085	0.00222786	0	0.00644772	0.000661047	0.00522409	0.00198363	0.00721766	0	0.000902827	287	E	E	E287E	0.00797266	0.00797266	0	0.102388
288	V	0.000461909	0.00147058	0.000175671	0.000306126	0.00113806	0	0	0.0124671	0.000428206	0.0265064	0.00413535	0	0	0	0	0	5.35002e-05	0.00178481	0.00132274	0.000547989	288	V	L	V288L	0.00178481	0.0265064	0.0247216	0.0755947
289	G	0.000596711	0	0.00862279	0.00199599	0	0.0150617	0.000164379	0	0.000658827	0.000356991	0	0.00248172	0.00309996	0.000898911	0	0.00611028	0.00419514	0	0	0.000550944	289	G	G	G289G	0.0150617	0.0150617	0	0.0759266
290	D	0.000949153	0	0.0269368	0.0221945	0	0.000375996	0	0	2.35108e-05	0	0	0.000785453	0.000901945	0.000241831	0	0.000582487	0.000298584	3.62041e-05	0	0	290	D	D	D290D	0.0269368	0.0269368	0	0.071027
291	D	0.00187612	9.85329e-06	0.0129935	0.0141285	0.000169702	0.000745393	0.000344744	0.000171935	0.00321196	0.00150922	0	0.00587484	0.000789935	0.00474453	0.00354365	0.00177915	0.0023294	0.00089657	0	0.000831211	291	D	E	D291E	0.0129935	0.0141285	0.001135	0.0956728
292	F	0.00210207	0.000554078	0.00158337	0.00239118	0.00384884	0.00321349	8.73356e-05	0.00418987	0.000557067	0.000324916	0.000226399	0.000681464	0	0.0073026	0.000949425	0.000372532	7.81688e-05	0.000526795	0	0.00596952	292	F	Q	F292Q	0.00384884	0.0073026	0.00345376	0.0666855
293	A	0.00381178	0.000509095	0	0.000472783	0.00200094	0.000597561	0.000300428	0.00280936	0.00121694	0.00460294	0.00125267	0.00173265	0	0.00472567	0.000940165	0.00128634	0.00213558	0.00124553	0.000110131	0.00243432	293	A	Q	A293Q	0.00381178	0.00472567	0.000913891	0.0648854
294	D	0.00567289	0	0.0103521	0.0165674	0.000833712	0.000985853	0.000912734	0.000460232	0.00035563	0.00138778	0.000262148	0.00144084	0.0004079	0.00180487	0.000560056	0.00305106	0.00269917	0.000253067	0	0.00182585	294	D	E	D294E	0.0103521	0.0165674	0.00621532	0.0857274
295	V	0.000997985	0.000197067	0	0.000151758	0.00351813	0	0	0.0134124	0	0.0150482	0.00072581	0	0	0	0	1.29037e-05	0.000119318	0.00612924	1.10928e-05	0.00108094	295	V	L	V295L	0.00612924	0.0150482	0.00891899	0.0654171
296	F	2.16235e-05	0	0	0	0.00728556	0	0	0.0107033	0	0.0074734	0.000784003	0	0	0	0	0	1.67645e-05	0.00583906	0	0.000245913	296	F	I	F296I	0.00728556	0.0107033	0.00341778	0.0531131
297	V	0.00306145	0.000122052	0.0102133	0.0123729	0.000186857	0.00113951	0.000313171	0.000903348	0.00127699	0.00405965	0.000890587	0.00238849	0	0.00102274	0.00094373	0.00167808	0.00294408	0.00172442	0	2.5527e-06	297	V	E	V297E	0.00172442	0.0123729	0.0106485	0.0808522
298	A	0.00957178	0.000555011	0.00140837	0.00279626	0	0.000651347	0.000139127	0.00454805	0.00318592	0.00297434	0.000242453	0.000424456	0	0.00259591	0.000928279	0.00443081	0.00164263	0.0012636	0	0.000217282	298	A	A	A298A	0.00957178	0.00957178	0	0.0709568
299	A	0.0101576	0.00218278	0	0	0.000591327	0.000605307	0	0.00670192	0	0.00945133	0.00305449	0	0	0	0	0	0.0003699	0.0036639	0	0	299	A	A	A299A	0.0101576	0.0101576	0	0.0626361
300	K	0.00057293	0.000514718	0	0.000296849	0.000174383	0	0.000777642	0.00131427	0.0169715	0.000775671	0	0.00121032	0	0.00979807	0.004065	0.000273974	0	0.000957739	0	0.000245103	300	K	K	K300K	0.0169715	0.0169715	0	0.0627188
301	N	0.00994859	7.75306e-05	0.00320047	0.00603861	0	0.00139398	6.98656e-06	0.000817161	0.005218	0.000142948	0.000524508	0.00500851	0.000502476	0.00256461	0.00233788	0.00581492	0.00167576	0.000815033	0	0.000246594	301	N	A	N301A	0.00500851	0.00994859	0.00494008	0.0840684
302	V	0.00144244	5.8919e-05	0	0	0.000540031	0	0.000280642	0.00415031	0	0.0186882	0.000906777	0	0	0.000457794	0	0.000213876	0.000237191	0.00862973	0.00108867	0	302	V	L	V302L	0.00862973	0.0186882	0.0100585	0.0586192
303	Y	0	0	0	0	0.00170345	0	0.00279423	0	0	0	0	0.000232343	0	0.00143493	0.00106651	0.000844248	0	0.000153272	0	0.0313154	303	Y	Y	Y303Y	0.0313154	0.0313154	0	0.0539812
304	D	0.00381933	0	0.0144145	0.00105719	0.000538823	0.000228196	0.00033433	0	0	9.17568e-06	0.00026177	0.00200544	0	0.000952872	0.00184416	0.0072223	0.00050898	0	0	0.000508344	304	D	D	D304D	0.0144145	0.0144145	0	0.0582665
305	A	0.0117022	0.000453778	0	0.000163556	0.000622369	0.00177361	8.47269e-06	0.00113478	0.000120635	0	0	0	0	0.00449299	0.000456193	0.00653322	0.00228782	0.000195118	0.00719131	0.00117213	305	A	A	A305A	0.0117022	0.0117022	0	0.0672026
306	I	0.00256883	0.000124039	0	0	0.000990338	0.00100328	0	0.0149862	0.000351522	0.00226481	0.000816259	8.57306e-05	0	7.67837e-05	0.00240641	0.00499931	0.00136419	0.00980489	0.000315352	0.00191431	306	I	I	I306I	0.0149862	0.0149862	0	0.0757601
307	E	0.000678238	0	0.000201922	0.00170495	0	0	0	0.00674976	0.00066895	0.00941964	0.00136613	0.00212046	0	0.00150865	0.00114001	0.000543269	0.00373479	0.0105417	0	1.65279e-05	307	E	V	E307V	0.00170495	0.0105417	0.00883676	0.0710439
308	L	0	0	0	0	0.000545693	0	0	0.00102544	0	0.0327919	0.000178952	0	0	0	0	0	0	0.000310413	0	0	308	L	L	L308L	0.0327919	0.0327919	0	0.0424864
309	S	0.00874306	0	0.000523243	0.00274348	0	1.42374e-05	0.000181921	3.27161e-05	0.00110886	0.000375084	0.00128833	0.0113589	0	0.00181102	1.99808e-05	0.0093325	0.00178029	0.00181683	0	0.00086308	309	S	N	S309N	0.0093325	0.0113589	0.00202642	0.0726617
310	G	0.00179912	0	0.00633455	0.00716514	0	0.0107777	0.000301866	0.000728149	0.00297163	0.000156919	0.000595236	0.00390721	0	0.00646682	0.0012837	0.00293088	0.0015452	0	0	0	310	G	G	G310G	0.0107777	0.0107777	0	0.0829004
311	I	0	0	0	0	0.000549136	0	0	0.0292417	0	0.00450994	0.00165677	0	0	0	0	0.000209046	0.000720016	0.000916224	0	0.000119765	311	I	I	I311I	0.0292417	0.0292417	0	0.0523576
312	L	0	0	0	0	0.000390594	0	0	0.00695434	0.00245415	0.0222807	0.00308913	0	0	0	0.00135725	0	4.57005e-05	0.0150228	0	0	312	L	L	L312L	0.0222807	0.0222807	0	0.0759294
313	S	0.000942116	0	0.0038485	0.00191398	0	0.00465956	0.000524208	0	0.00614743	0	0	0.00212744	0.0114371	0.00293047	0.00157578	0.00430033	0.0042854	0.000137132	0	3.73548e-05	313	S	P	S313P	0.00430033	0.0114371	0.00713678	0.0801481
314	T	0.00396013	0	0.0112989	0.00776342	0.000221794	0.0146119	0	0.000166032	0.00213489	0.000196576	3.68955e-05	0.00478329	0.00234311	0.000367859	0.000142697	0.00307898	0.00205604	0.00295029	0	0.00112108	314	T	G	T314G	0.00205604	0.0146119	0.0125559	0.0967268
315	K	0.0038441	0.000643839	0.00179091	0.00495485	0.000195805	0.0168722	0.00206001	0	0.0037963	0	0	0.0051907	0.0014335	0.00121658	0.000579656	0.00644755	0.00139377	0.000590616	0	0.00234479	315	K	G	K315G	0.0037963	0.0168722	0.0130759	0.0926772
316	D	0.00162723	0	0.00511758	0.00297174	0.00045736	0.000196402	0.00210072	0.000246777	0.0106634	0.00143162	0.00695756	0.00283668	0.00109938	0.00553023	0.000383426	0.00398578	0.0037167	0.000136804	0	0.00012194	316	D	K	D316K	0.00511758	0.0106634	0.00554584	0.0895648
317	T	0.000364662	0	0.00023733	0.000737331	0	0.000897833	0.000295605	0.000211921	0.00124761	0.000902081	0	0.000368817	7.00716e-05	0	1.13657e-05	0.000860816	0.000811766	0.000300707	0	0.000286283	317	T	K	T317K	0.000811766	0.00124761	0.000435848	0.0185889
318	E	0.000335899	0	0.000396842	0.00149057	0	0.000332037	0.000201182	0.000440707	0.00159802	8.64956e-05	0	0.000570209	4.48106e-06	8.89252e-05	0.000136293	0.0022272	0.000915407	0.000179051	0	0	318	E	S	E318S	0.00149057	0.0022272	0.000736628	0.0207896
319	T	0.000133746	0	0.000831237	0.00025103	0	0.000644963	0	0	0.000583086	0	0.000354352	0.000384814	0.000633029	0.000570751	0	0.002444	0.00813374	0	0	0.000195659	319	T	T	T319T	0.00813374	0.00813374	0	0.0295496
320	N	0.000313237	5.30151e-05	0.000110707	0.000438866	4.57543e-05	0.0020625	0.00108054	0.000166739	0.00378653	5.89835e-05	0	0.00164311	0	9.70751e-05	0.000547118	0.000418861	0	0	0	0.000436587	320	N	K	N320K	0.00164311	0.00378653	0.00214342	0.0244876
321	A	0.00888337	5.69441e-05	0.000361944	0.00143511	0	0.000731272	2.62419e-05	0	0.0015398	0	0	0	0.000633425	0.000535988	0.00018456	0.000598357	0.00115401	0.000295726	0	0	321	A	A	A321A	0.00888337	0.00888337	0	0.0317946
322	K	0	0.000919646	0	4.41475e-05	0.00137417	0.000447347	0.000641462	0.000511694	0.00304016	0.00155493	0.00028824	0.00132599	0.00393855	0	0.00158837	0.0187869	0.0101077	0.000231134	0	0.0118549	322	K	S	K322S	0.00304016	0.0187869	0.0157467	0.091613
323	L	0	0	0	0	0.00569618	0	0	0.0190686	0	0.0355502	6.09268e-05	0	0	0	0	0	0	0.00347505	0.000300171	0.000673395	323	L	L	L323L	0.0355502	0.0355502	0	0.0838487
324	S	0.00179269	0.000610282	0	0	0	0	0	0	0	0.000134022	0	0	0	0	0	0.0453096	0	0	0	0	324	S	S	S324S	0.0453096	0.0453096	0	0.0524906
325	A	0.0106759	0.000633231	0.00454709	0.0191847	0.00255179	0.00044124	0.000121564	0.000166764	0.000661602	0.000529082	0.000734944	0.000690459	0	0.0091923	0.000156111	0.00231092	0.00161847	0.00132771	0	0.00043972	325	A	E	A325E	0.0106759	0.0191847	0.00850872	0.0917823
326	S	0.0263814	0.00104982	2.21161e-06	0	0	0.000841796	0.00106478	0.000575406	0.000494585	0	7.52644e-05	0.00104462	0	0.000361807	2.07221e-05	0.022548	0.00061823	0.000642249	0	0	326	S	A	S326A	0.022548	0.0263814	0.00383339	0.0768436
327	M	0	0	0	0	0.000570061	0	2.71861e-05	0	0.0225031	0.000339824	0.0344488	0	0	0.00138841	0.00389746	0	0	0	0.000100282	0	327	M	M	M327M	0.0344488	0.0344488	0	0.0802308
328	I	0.000199941	0.000680896	0	0	0	0	0	0.014744	0.0011531	7.33272e-05	0.00135275	0	0	0	0	0	0.000147551	0.0359075	0	0	328	I	V	I328V	0.014744	0.0359075	0.0211635	0.0691105
329	E	0.00836175	5.45081e-05	0.0046812	0.0157697	0	0.000859007	4.09629e-05	0.000460942	0.0174493	3.83524e-05	3.70266e-06	0.00389691	0	0.00401594	0.00286654	0.00166256	0.000447799	0.000313155	0	0.000281355	329	E	K	E329K	0.0157697	0.0174493	0.00167963	0.0973602
330	R	0.00443192	0	0.00251616	0.00263461	9.75098e-05	2.74012e-05	0.000263289	0.00374352	0.0136164	0.00364729	0.000894449	6.56006e-05	0	0.00188273	0.0153547	0.00682716	0.00318936	0.00317113	0	0	330	R	R	R330R	0.0153547	0.0153547	0	0.103965
331	Y	0	0	0	0	0.00434675	0	9.81989e-05	0	0	0	0	0	0	0	0	0	0	0	0.000175703	0.0450555	331	Y	Y	Y331Y	0.0450555	0.0450555	0	0.0553221
332	T	0.00140586	0.000575608	0.0136649	0.0270908	0	0.000552075	0.000685612	0.000250129	0.00347713	9.64045e-05	0	0.0108674	0	0.00182397	0.000847525	0.000389501	0.000651718	0.000399281	0.000121167	9.38991e-05	332	T	E	T332E	0.000651718	0.0270908	0.0264391	0.0939013
333	Q	0.0022616	2.91452e-05	0.0067743	0.0111119	0	0	0.000643876	0.000501381	0.0165709	0.00177604	0.00103031	0.0015524	0	0.00798956	0.0022972	0.000395435	0.00275606	0.000753308	0	5.36387e-05	333	Q	K	Q333K	0.00798956	0.0165709	0.00858139	0.0936691
334	H	0	0	0	0	0.000591323	0	0.0573768	0	0	0	0	0.00101597	0	0	0	0	0	0	0	0.00445438	334	H	H	H334H	0.0573768	0.0573768	0	0.0665955
335	Q	0.00177592	0.000219157	0.000463877	0.00142044	0	0.00424482	0.00707363	0	0.0267722	0	0.000593738	0.00084253	0	0.00556649	0.00456567	0.00113554	0	0	0	3.09267e-05	335	Q	K	Q335K	0.00556649	0.0267722	0.0212057	0.0844538
336	N	0.00435739	0.000464522	0.00423999	0.0169088	0	0.00082252	0.00116193	8.17921e-05	0.0152	0.000567645	6.16616e-05	0.00770723	0	0.00576616	0.00557071	0.00335083	0.000757087	0.000935066	0	0.000472854	336	N	E	N336E	0.00770723	0.0169088	0.00920155	0.111212
337	D	0	0	0.0428511	0.00144046	0	0	0.00466401	0	0	0	0	0.00409498	0	0.00563229	0	0	0	0	0	1.07229e-05	337	D	D	D337D	0.0428511	0.0428511	0	0.0738552
338	L	0	0	0	0	0	0	0	0.000260197	0.000375123	0.0508526	0	0	0	0	0.00014464	0	0	3.50782e-05	0.00173061	0.000517133	338	L	L	L338L	0.0508526	0.0508526	0	0.0577972
339	K	0.00670281	0.000627544	0.00375231	0.00583951	0	0.00011248	0.000287447	0.00178826	0.0237425	0.000346038	0.000516294	0.000638024	0	0.00363523	0.00515818	0.000945422	0.00101627	0.00168915	0	0	339	K	K	K339K	0.0237425	0.0237425	0	0.0921225
340	L	0.00307097	0	0.002806	0.00331035	0.000562106	0.000153167	0.000735259	0.00619847	0.00787132	0.0216162	0.00348737	0.00233799	0	0.00342125	0.00253278	0.00108	0.00375842	0.001244	0.000726651	0.00301406	340	L	L	L340L	0.0216162	0.0216162	0	0.114977
341	F	0	0	0	0	0.00482781	0	0	0.00182531	0	0.0332033	0	0	0	0	0	0	4.2251e-05	0.000768667	0	0.00262909	341	F	L	F341L	0.00482781	0.0332033	0.0283755	0.0573739
342	K	0	0	6.61612e-05	0	0	0	0.000468278	0	0.0510592	0	0.000638839	0.000266197	0	0.00031682	0.00164669	0	0.000474152	0	0	0	342	K	K	K342K	0.0510592	0.0510592	0	0.0599993
343	K	0.00633992	1.14408e-05	0.00548961	0.00572783	8.40486e-05	0.00184231	0.000597645	0.000333321	0.0120302	0.000633432	7.22848e-05	0.00236748	0	0.0038759	0.00506993	0.00660093	0.00204678	0.00031205	0	0.00400514	343	K	K	K343K	0.0120302	0.0120302	0	0.100627
344	Y	0.0011962	0.00017525	0	0.00103722	0.0143027	0	0.000140327	0.00657723	0	0.0161191	0.00138355	0.000734584	0	0.00045445	0	0.000118003	0.000254352	0.0094837	3.85556e-05	0.00903907	344	Y	L	Y344L	0.00903907	0.0161191	0.00708006	0.0956202
345	V	0.00278948	0.0012646	0	0.00080159	0.00285298	7.02425e-05	0	0.0144605	0.000133296	0.00798933	0.00105054	0	0	0	0.00201379	0.000348335	0.000760553	0.0140477	0.0012911	0.00209715	345	V	I	V345I	0.0140477	0.0144605	0.000412793	0.0862443
346	R	0.0021843	0	0.00254496	0.00259856	0	0.000633113	0.00107866	0.000324139	0.0240752	0.00213724	0.000178693	0.00142397	8.52238e-05	0.000101664	0.0179445	0.00062792	0.000926854	0	0	0.000689926	346	R	K	R346K	0.0179445	0.0240752	0.00613073	0.0876002
347	E	0.00262209	3.96151e-05	0.00341132	0.0115892	0	0.000585326	0.000722422	0.00092666	0.0143704	0.00230512	0	0.00423813	0.000240315	0.00875236	0.00134917	0.00589041	0.00724854	0.00177084	0	0	347	E	K	E347K	0.0115892	0.0143704	0.00278119	0.110414
348	Y	0.00127256	5.65154e-05	0.00288975	0.00341456	0.00194079	0	0.00207476	0.00137363	0.00136275	0.00787894	0.00105695	0.00968955	0	0.00570751	0.00124727	0.00130445	0.00133098	0.00209609	0.000324137	0.0166039	348	Y	Y	Y348Y	0.0166039	0.0166039	0	0.105991
349	L	0.00596164	0.00417259	0.00329604	0.00288207	0.0024212	0.00188785	0.00128102	0.00228727	0.00244917	0.00919114	0.000274957	0.00202133	0.0018323	0.000334939	0.000381465	0.00691021	0.00262004	0.00289702	0	0.000664716	349	L	L	L349L	0.00919114	0.00919114	0	0.0999944
350	P	0.00244182	0	0.0126842	0.000937645	0.000351908	0.00129391	0.000851075	0.000629342	0.00537179	0.00054829	0.000241041	0.00393095	0.0185772	0.000876722	0.00251356	0.00478393	0.00436921	0.000330513	0	0.000435287	350	P	P	P350P	0.0185772	0.0185772	0	0.101889
351	K	0.00504475	0	0.0095458	0.0154958	0	0.00111616	0.00122589	0.000203749	0.0165687	0.000492129	0.000310765	0.00242082	0.00165119	0.00232801	0.0035154	0.00732539	0.00180835	0.000216589	1.899e-05	0.00059921	351	K	K	K351K	0.0165687	0.0165687	0	0.113644
352	Q	0.00220097	0	0.00735192	0.0126372	0.00090178	0.00116495	0.000292969	0.00110332	0.0216948	0.00319119	0.000626795	0.00219589	0	0.00485288	0.00241757	0.00206353	0.000863209	0.00185827	0	0.000248255	352	Q	K	Q352K	0.00485288	0.0216948	0.0168419	0.1073
353	Y	0.00208981	0.000288445	0.000418406	0.00090661	0.00297019	8.25639e-05	0.000116966	0.000994531	0.00638644	0.00139982	0	0.000120154	0	0.000594816	0.00409154	0.000322874	0.00102517	0.000394941	0	0.032694	353	Y	Y	Y353Y	0.032694	0.032694	0	0.0817497
354	D	0.00591864	0.000114946	0.00939317	0.00203604	0.00218918	0.00128658	0.00156814	0.000302525	0.0106968	0.000653546	0	0.00791331	0	0.00291225	0.00365228	0.00171745	0.000501413	0.00141546	5.17472e-05	0.00203321	354	D	K	D354K	0.00939317	0.0106968	0.00130362	0.0963657
355	T	0.00286119	0	0.00576803	0.0217908	0.000491199	0.000477584	0.000492039	0.00021035	0.00854617	0.000303512	0.000720328	0.00287498	0	0.00209515	0.00267362	0.00343919	0.000953547	9.82807e-05	0	0.000298938	355	T	E	T355E	0.000953547	0.0217908	0.0208373	0.0888677
356	I	0.000935273	0.000522836	0	4.4813e-05	0.00979976	0	0	0.0161283	0.000205001	0.00329769	0.00737075	0	0	0	0	7.68244e-05	9.17346e-06	0.0115654	0.000216027	0.000121007	356	I	I	I356I	0.0161283	0.0161283	0	0.0784183
357	F	0	0	0	0	0.0357834	0	0	3.84468e-05	0	0.000891254	0.000121055	0.000148362	0	0.000357437	0	0	0	0.000634635	0	0.000159448	357	F	F	F357F	0.0357834	0.0357834	0	0.0457724
358	K	0.000478296	3.76346e-05	0.00158281	0.000320039	0.000214407	0.00151025	0.000749552	0.000224574	0.00878943	0.000308482	0	0.00234014	0	0	0.0149706	0.00293229	2.88396e-05	0.00289038	0	0.000459245	358	K	R	K358R	0.00878943	0.0149706	0.00618121	0.0650045
359	D	0.00225694	0	0.0124522	0.00513183	0.00016958	0.00142205	0.00121233	0.000616103	0.00884678	0.000505524	0	0.00415098	0.00106896	0.00110652	0.00156988	0.00515055	0.00187658	0.00111337	0.000156072	0.000643596	359	D	D	D359D	0.0124522	0.0124522	0	0.0884287
360	S	0.00605154	0.000183616	0.00656315	0.00626524	0.000219272	0.00188217	0.000675171	0.000328184	0.00746591	0.000959684	0.000870827	0.00355593	0.00124764	0.00323246	0.00146715	0.00523297	0.00441463	0.000602519	0	0.000325901	360	S	K	S360K	0.00523297	0.00746591	0.00223294	0.0944215
361	S	0.00100258	0	0.0018406	0.00718704	8.80688e-05	0.00183582	0.000346387	0.00295104	0.00928454	0.00938079	0.000272307	0.00165938	5.61254e-05	0.00112937	0.000988138	0.00637874	0.00316121	0.00290434	0	0	361	S	L	S361L	0.00637874	0.00938079	0.00300204	0.0897569
362	K	0.00303086	0	0.00338888	0.00479601	0	0.00075161	0.000366949	0.000763912	0.0204566	0.000806125	0.000231132	0.00248578	0.00100088	0.0010794	0.00459213	0.00159612	0.000886141	0.0013374	0	0.000212424	362	K	K	K362K	0.0204566	0.0204566	0	0.0816372
363	K	0.00625583	0.00141676	0.00626051	0.00213617	0.000103127	0.00665961	0.00220689	0.000541142	0.00800484	0.00545533	0.000132472	0.0132789	0.00116021	0.00474411	0.00153159	0.0019541	0.00303011	0.0007995	0	0.000835535	363	K	N	K363N	0.00800484	0.0132789	0.00527404	0.116167
364	G	0.00638274	0	4.49744e-05	0.000293774	9.64474e-05	0.0138398	0	0.000774143	0.00112878	0.00304711	0.000371167	0.0158857	0	0.0007172	0	0.00252565	0.00204463	0.0011531	0	0.000238931	364	G	N	G364N	0.0138398	0.0158857	0.00204585	0.0793054
365	Y	0	0	3.96487e-05	0	0.000801479	0	0	0	2.00071e-05	6.76463e-05	0	0.000111005	0	0.000214381	0.000300737	0.000226249	0	0	0.000207355	0.0482123	365	Y	Y	Y365Y	0.0482123	0.0482123	0	0.0541058
366	A	0.0160415	0.000860947	0.00686518	0.000985995	1.34395e-05	0.000461516	7.0796e-05	0.000619572	0.000870826	0.0015943	0	0.000718136	0.00201687	0.000950371	0.000518753	0.00469059	0.00672296	0.00681821	0	0.00100634	366	A	A	A366A	0.0160415	0.0160415	0	0.0890384
367	G	0.0135001	0.00117509	0.0021855	0.00269545	0	0.0126379	0.00180485	3.1079e-05	0.00477825	0.0029865	1.3346e-06	0.00504742	0.000120807	0.00363977	0.00189589	0.00470058	9.06218e-05	0.000195726	0	0.000109307	367	G	A	G367A	0.0126379	0.0135001	0.000862189	0.0981653
368	Y	0	0	0	0.000103969	0.000534927	0	4.41977e-05	0	0.000179925	0.000601095	0	0.00109762	0.000445331	4.67462e-05	0	0.000405398	0.000436546	5.27567e-05	0	0.0528753	368	Y	Y	Y368Y	0.0528753	0.0528753	0	0.0618633
369	I	0.00111604	0.00052216	0.000687223	0	0	0	0	0.0265903	3.60224e-05	0.00152666	0.000347754	0.00253899	0.00134619	0.000204186	0.000499893	0.00291357	0.00217912	0.0121915	0	4.59586e-05	369	I	I	I369I	0.0265903	0.0265903	0	0.0801755
370	D	0.00129052	0	0.0105327	0.00414418	0	0.0140516	0.00125854	0.00014491	0.00688945	0.00144747	0	0.00727769	0	0.00083703	0.0018364	0.00291319	0.000348313	0	0	0.00175408	370	D	G	D370G	0.0105327	0.0140516	0.00351891	0.0924291
371	G	0.00128685	0.000163592	0.00130953	0.000112275	5.51925e-05	0.0141412	0.00333638	0.000389066	0.00443794	0.000874205	0.00241505	0.00971126	0.000364852	0.00282409	0.00123441	0.00787854	0.000982181	0.00110215	0.000132608	0.001604	371	G	G	G371G	0.0141412	0.0141412	0	0.0948068
372	E	0.000640857	0	0.0011132	0.00121787	0	0.00411787	0.000419387	0.000478229	0.0461539	0	5.78757e-05	0.00231202	0	0.00150164	0.00127507	0.003212	0.000745011	0.000326526	0	0	372	E	K	E372K	0.00121787	0.0461539	0.044936	0.0838637
373	A	0.00540984	0.0137918	0.00152832	0.00102426	0.0016345	0.000590652	0.000117112	0.00516114	0.00149682	0.00777367	0.00139335	0.00217338	0.000516967	0.000445894	0.00356928	0.00261329	0.0116264	0.00621109	0.000200753	0.00120527	373	A	C	A373C	0.00540984	0.0137918	0.00838197	0.118017
374	T	0.0016599	0	0.00571318	0.00158909	0	0.00183754	0.000319472	0.00110901	0.0100619	0.00140391	3.54213e-05	0.00808804	0.001639	0.000743486	0.000601364	0.0181596	0.0134138	0.000958656	0	0.000143396	374	T	S	T374S	0.0134138	0.0181596	0.00474576	0.108747
375	E	0.00183896	0.000348933	0.000258469	0.0038352	0.000909839	0.000243669	0.000382162	0.00144215	0.00600862	0.000838313	0	0.0016966	0.000987891	0.0208137	0.0121028	0.00106977	0.00128539	0.000611714	0.000324536	0.00411912	375	E	Q	E375Q	0.0038352	0.0208137	0.0169785	0.0976892
376	E	0.00280978	0	0.0150022	0.0398679	0.000165125	0.000301743	0	0.000186418	0.00394216	0.000226093	0	0.00186155	0.000299878	0.00123455	1.83939e-05	0.00104574	0.000369014	0.000163763	0	4.2869e-05	376	E	E	E376E	0.0398679	0.0398679	0	0.0907068
377	E	0.00556348	0	0.0357273	0.019293	0	0.000828424	0.000392092	0.0006899	0.00321053	0.000283713	0.000433347	0.00368232	0	0.00109092	0.000278064	0.000795188	0.00189653	0.00134363	0	0.000154569	377	E	D	E377D	0.019293	0.0357273	0.0164343	0.106928
378	F	0.00101876	0	4.12057e-05	0.000359535	0.0467144	0	3.77502e-05	0.000954088	0.000306673	0.00687825	0	0	0	0.000391866	0	0	2.8622e-05	0.000919897	0	0	378	F	F	F378F	0.0467144	0.0467144	0	0.0690849
379	Y	0.00165297	0.00383723	7.07626e-05	0.000597297	0.00148482	0.00130082	0.000751216	0.000926149	0.00188759	0.00126226	0	0.00339838	0	0.000617668	0.000485416	0.00166497	0.000289475	0.00129738	0.000386519	0.0315577	379	Y	Y	Y379Y	0.0315577	0.0315577	0	0.0830567
380	K	0.00322003	0	0.00619904	0.000663335	0	0.000705445	0.000251721	0.000160218	0.049009	0.000194852	0	0.00167161	0	0.000285768	0.000720145	0.00408211	0.00216399	2.54922e-05	0	0	380	K	K	K380K	0.049009	0.049009	0	0.0891762
381	F	0.00494959	0	0.00174254	0.00696041	0.0115244	0.000472385	0.000152379	0.000789104	0.00384314	0.000936198	0	0.00189121	0.00012638	0.00152867	0.00232506	0.00471808	0.00383387	0.000789087	0	0.0215238	381	F	Y	F381Y	0.0115244	0.0215238	0.00999931	0.111398
382	V	0.000386831	0	0	0	0.00196721	0.000357421	0	0.0104565	0	0.0188078	0.000560707	0	0	0	0	0	0.0020459	0.014084	0	0	382	V	L	V382L	0.014084	0.0188078	0.00472373	0.0725885
383	K	0.000293747	0	0	0.00501882	0	0.000773762	0.000144281	0.000277121	0.0307709	0.00172896	0.000732954	0.00137279	1.89375e-05	0.00138049	0.0023629	0.00322273	0.00291105	0.000427137	0	0.000885279	383	K	K	K383K	0.0307709	0.0307709	0	0.0798197
384	K	0.000811787	0	0.00279627	0.00244511	0	0.00240904	0.000844683	0.000141994	0.0397527	0.001266	0	0.00564718	0.00132578	0.000739979	0.00145968	0.00320442	0.00176646	8.0534e-05	0	0	384	K	K	K384K	0.0397527	0.0397527	0	0.0929907
385	T	0.00241166	0.000200769	0.00192295	0.00425405	0.00307424	6.8867e-06	0.00107515	0.0106409	0.00517525	0.0157048	0.00066591	0.00855806	1.5431e-05	0.00209322	0	0.000790816	0.00331688	0.00731876	5.14849e-05	0.00225143	385	T	L	T385L	0.00331688	0.0157048	0.0123879	0.117178
386	L	0	0	0.000107664	0	0.00610515	0.0008088	0	0.00589097	0	0.0299434	0.000955666	0	0	0	0	0	0.000551387	0.00785985	5.37449e-05	0	386	L	L	L386L	0.0299434	0.0299434	0	0.0742958
387	D	0.00400398	2.59442e-05	0.00713007	0.0117356	0	0.00190768	0	0.000844503	0.0168531	0.000477344	0.000889132	0.00247687	0.00105475	0.000875843	0.000968715	0.00602656	0.00190519	0.00180536	0	6.37316e-06	387	D	K	D387K	0.00713007	0.0168531	0.00972307	0.0986821
388	N	0.00338892	0	0.0101263	0.00364818	0	0.00765414	0.000256303	0.000632333	0.0222341	0.000528468	6.34945e-05	0.00651012	0.00200555	0.00206238	0.000193727	0.00259907	0.00144555	0.00134671	0	9.10816e-05	388	N	K	N388K	0.00651012	0.0222341	0.015724	0.104774
389	T	0.000702497	0.000413995	0.00347242	0.000945424	0.00175811	0.000907586	0.00222181	0.0125741	0.00305104	0.00740145	0.00308723	0.00398428	0.00126157	0.00168675	0.000617605	0.00685024	0.00651197	0.0041649	0.000200848	0.00150913	389	T	I	T389I	0.00651197	0.0125741	0.00606212	0.113343
390	P	0.00456102	0	0.00911266	0.0307676	4.90531e-05	2.0729e-05	0.000268309	0.000324555	0.00654133	0.00037893	5.6202e-05	0.000781507	0.00654822	0.00284763	0.00110338	0.00389683	0.00197532	0.00096777	0	0	390	P	E	P390E	0.00654822	0.0307676	0.0242194	0.106761
391	D	0.0029284	0	0.0120003	0.0101239	0.000811512	0.00509622	0.00128276	0.000858453	0.00493297	0.00689834	0.000450041	0.00277916	0	0.00232646	0.00383103	0.002651	0.00197523	0.00284252	0.000374587	0.000539312	391	D	D	D391D	0.0120003	0.0120003	0	0.110633
392	A	0.0114732	0.000647962	0.00040953	0.00111287	0.00228257	0.00115515	6.56334e-05	0.00292411	0.00673567	0.00302771	2.6053e-05	0	6.32746e-06	0.000116621	0.000425406	0.00637262	0.00227	0.00593527	0.000661981	0.0107327	392	A	A	A392A	0.0114732	0.0114732	0	0.0975054
393	A	0.00453962	0.000341176	0.00568694	0.0183894	4.57226e-05	0.000987759	0.00038315	0.000820742	0.00903086	0.00087847	0.00018785	0.00492034	0.00104835	0.00876886	0.00167899	0.00176452	0.00345398	0.00135083	0	1.34829e-05	393	A	E	A393E	0.00453962	0.0183894	0.0138498	0.10748
394	Y	0.00179839	0.00033943	0.00663826	0.0131762	0.000163688	0.000999606	0	0.000507545	0.00870617	0.001162	0.000128805	0.00223268	0.00132353	0.00732534	0.00347234	0.00173801	0.00224742	0.00068469	2.4812e-05	0.0137828	394	Y	Y	Y394Y	0.0137828	0.0137828	0	0.111503
395	F	0.000984587	1.87896e-05	0	0	0.00842477	0	0	0.0287853	0	0.012611	0.00974488	0	0	0.000440653	0	0.000363778	5.12639e-05	0.00440484	0	0.000130646	395	F	I	F395I	0.00842477	0.0287853	0.0203606	0.0939756
396	I	0.00180345	0.00104245	0.000307536	0.00316138	0.00152407	0.000409181	3.04356e-05	0.00508468	0.00584267	0.0243911	0.00556911	0.00114088	0	0.00283424	0.000924143	0.000844626	0.000277914	0.000436139	0	0.00168753	396	I	L	I396L	0.00508468	0.0243911	0.0193064	0.0942113
397	D	0.00493184	2.61546e-05	0.00764949	0.0111691	0.000788038	0.00130282	0.00187773	0.00018124	0.00831382	0.00137569	0.0002867	0.00584987	0	0.00710673	0.00199921	0.00198956	0.00250806	0.000640709	0	0.000466332	397	D	E	D397E	0.00764949	0.0111691	0.00351964	0.102195
398	K	0.0047019	0	0.00450065	0.0156529	0	0.000681068	4.49239e-05	0	0.02105	0.0067869	0	0.000112486	0	0.00261733	0.0110402	0.00117442	0	0.000151196	0.00054364	0.000342509	398	K	K	K398K	0.02105	0.02105	0	0.106008
399	I	0.00272766	0.00100349	7.74308e-05	0	0.0031647	0	0	0.0439767	0	0.0120794	0.00365843	0	0	0	0	0	0.000563071	0.00235795	0	0	399	I	I	I399I	0.0439767	0.0439767	0	0.0907022
400	D	0.00353235	0.000430111	0.014104	0.0257964	0	0.00108812	7.98465e-05	0.000419604	0.00309414	9.77525e-05	0	0.0028671	0	0.000270478	0.000334497	0.0034385	0.0010715	0.000532872	0	0	400	D	E	D400E	0.014104	0.0257964	0.0116924	0.0869521
401	Q	0.00393426	0.000135513	0.00105662	0.00710662	3.77501e-05	0.000489893	0.000452181	0.000414178	0.0056141	0.012169	0.000206302	0.00936827	1.00007e-05	0.0101406	0.00399182	0.00168628	0.00122037	0.000792263	0	0	401	Q	L	Q401L	0.0101406	0.012169	0.00202841	0.0994085
402	E	0.00126166	3.94608e-05	0.0117491	0.0175274	5.61657e-05	0.0116979	0.00191191	0	0.00517313	0.000384095	0	0.00506106	0.000953705	0.0033913	0.00102538	0.000163067	0	0	0	0.0011212	402	E	E	E402E	0.0175274	0.0175274	0	0.0986372
403	N	0.00180001	0	0.00866908	0.00690868	0	0	0.000939217	0.00111641	0.00656259	0.000915706	0.000656814	0.00838914	0	0.00636148	0.00421634	0.00706164	0.0204065	0.00230725	0	0.000102796	403	N	T	N403T	0.00838914	0.0204065	0.0120174	0.123488
404	F	0.00114544	0	0	0	0.0529581	0	0	0.000901397	0	0.007721	0.00062162	0	0	0	0	0	0	9.83327e-05	0	0.00361658	404	F	F	F404F	0.0529581	0.0529581	0	0.077799
405	L	0	0.00186776	0	0	0.00217227	0	0	0	0	0.0482366	0.0209545	0	0	0	0	0	0	0.000157787	0	0	405	L	L	L405L	0.0482366	0.0482366	0	0.0846772
406	R	0.000501156	0.000390871	9.52232e-05	0.000559651	0	0	0	0.000509698	0.00169978	0.00585747	9.60012e-06	0.000600765	0.04521	0.000593318	0.0119973	0.000340644	0.000577161	0.000827419	0	0	406	R	P	R406P	0.0119973	0.04521	0.0332127	0.090691
407	K	0	0	0	0	3.98952e-05	0	2.24924e-05	0.000569376	0.0542179	0.00791632	0	0	4.90641e-05	1.61468e-05	0.00666955	4.36836e-05	6.6486e-05	0.00239272	0	0	407	K	K	K407K	0.0542179	0.0542179	0	0.0837309
408	Q	0.000394109	0	0	8.50666e-05	0	0	0	0.00314524	0	0.00975559	0	0	0.000301341	0.0515378	0	0	0	0	0	0	408	Q	Q	Q408Q	0.0515378	0.0515378	0	0.0742563
409	R	0.000377832	0	0	0	0	0	0.000992653	0.001525	0.00901282	0.00318306	0.000208388	0.00222667	0	0	0.0451187	5.55016e-06	0.00225309	0.008491	0	0	409	R	R	R409R	0.0451187	0.0451187	0	0.0967821
410	T	5.31614e-05	0	0.00364404	7.80002e-05	0	0.0023418	0.000836202	0.00556413	0.000143106	0	0.000325674	0.00747582	0	0.000636138	0.000200106	0.00794954	0.0399044	0.00386411	0	0	410	T	T	T410T	0.0399044	0.0399044	0	0.102156
411	Y	0.00253371	0	0.000423015	0	0.00967024	0.00176332	2.67627e-05	0.000112329	0.0205018	0.000230532	0	0.00368711	0.000568635	6.09626e-05	0.00453859	0.0122868	0.00615664	0.00140441	0	0.00141879	411	Y	K	Y411K	0.00141879	0.0205018	0.019083	0.103916
412	D	0.00576326	5.44664e-05	0.0283249	0.00731542	0	0.00111593	0.000413764	0.000168343	0.00167371	0.000808023	0.00021191	0.00176411	0	0.0032915	0.00133734	0.0022527	0.000876622	8.75012e-05	0	4.65814e-05	412	D	D	D412D	0.0283249	0.0283249	0	0.0860324
413	N	0	0	0	0	0	0	0	0	0	0	0	0.0545525	0	0	0	0.000204548	0.000260588	0	0	6.78532e-05	413	N	N	N413N	0.0545525	0.0545525	0	0.0544809
414	G	0.00315506	8.145e-05	0	0	0	0.0484155	0	0.000133451	0	0	0	0.000248219	0	0.00025515	0.00622251	0.00782804	0.000401856	0.000418388	0	0	414	G	G	G414G	0.0484155	0.0484155	0	0.0824067
415	V	0.00950292	0	0	2.02464e-05	0.000262178	0	0	0.00158265	0.000433828	0.00300556	0	0.00110333	0	0	6.35223e-05	0.00677234	0.00234445	0.0318653	0	0.000333259	415	V	V	V415V	0.0318653	0.0318653	0	0.082211
416	I	0	0	0	0	0.00075052	0	0	0.0597389	0	0.00222053	4.09204e-05	0	0	0	0	0	0	0.00529029	0	7.64169e-05	416	I	I	I416I	0.0597389	0.0597389	0	0.0721582
417	P	0	0	0	0	0	0	0.000497337	0	0	0	0	0	0.0509328	0	0	0	0	0	0	0.000102378	417	P	P	P417P	0.0509328	0.0509328	0	0.0521952
418	H	0	0	0	0	0.0016066	0	0.020149	0.000384258	0	0	0.00162639	0.00678097	0	0.000227507	0.00133632	0	0	0.0010395	0	0.0223341	418	H	Y	H418Y	0.020149	0.0223341	0.00218512	0.0798255
419	Q	0	0	0	2.43811e-05	0	0	0	0	0	0	0	0	0	0.0564184	0	0	9.4533e-05	0	0	0	419	Q	Q	Q419Q	0.0564184	0.0564184	0	0.0545228
420	I	0.000103582	4.81383e-05	0	0	0.000382799	0	0	0.0183105	0	0.0279943	0.00218648	0.000562891	0	0	0	6.56482e-05	0	0.0142698	0	0	420	I	L	I420L	0.0183105	0.0279943	0.00968377	0.0856775
421	H	0	0	0	0	2.65823e-05	0	0.0459274	0.000175451	0.00091279	0	0.000268938	0.0056267	0	0.00658105	0.000167125	0.000170563	0	0	0	0.0034734	421	H	H	H421H	0.0459274	0.0459274	0	0.0790107
422	L	0.00405005	0	2.51778e-05	0.00611685	0.000357883	0.000138858	0.000114059	0.000548432	0.00624438	0.0183069	0.000546666	0	0	0.0157606	0.00186225	0.000288437	0	0.00104495	0.000475245	0.00114817	422	L	L	L422L	0.0183069	0.0183069	0	0.0901514
423	D	0.00391769	0.000272621	0.00133661	0.00984098	0.00176697	0.000671545	0.00198498	0.00547733	0.00765921	0.00310672	0.000850027	0.00497268	0	0.0080953	0.00620933	0.00134181	0.000493625	0.00287892	0	0.00652755	423	D	E	D423E	0.00133661	0.00984098	0.00850437	0.118753
424	E	0	0	0.000146818	0.0644002	0	0	0	0	0	0	0	0	0	0	0	0	0	0.000928145	0	0	424	E	E	E424E	0.0644002	0.0644002	0	0.0615552
425	L	0.000487269	0	0	0	0.000220928	0	0	3.23484e-05	0	0.0389941	0.00912876	0	0	0	0	0	0	0.00124076	0	0	425	L	L	L425L	0.0389941	0.0389941	0	0.0612857
426	N	0.000186046	0	0.0127712	0.0094094	0	2.46316e-05	0.00243661	0.0013536	0.0106336	0.00036408	2.2661e-05	0.00253743	0	0.000951128	0.0059503	6.80247e-05	0.00119836	0.0031131	0	0	426	N	D	N426D	0.00253743	0.0127712	0.0102338	0.0852728
427	A	0.0159733	0.000179324	8.0065e-05	0.00241929	0	4.23742e-05	0.000294149	0.00124625	0.0232139	0.00199143	0.000985999	0.0005688	0	0.0100636	0.00768487	0.000925489	0.00091027	0.00215469	0	1.7979e-05	427	A	K	A427K	0.0159733	0.0232139	0.00724054	0.10511
428	I	0	0	0	0	0	0	0	0.0566653	0	0.000495146	0	0	0	0	0	0	0	0.000574365	0	0	428	I	I	I428I	0.0566653	0.0566653	0	0.0569869
429	L	0	2.72405e-05	0	0	0.00020342	0	0	0.024222	0	0.0262318	8.90784e-05	0	0	0	0	0	0	0.00058742	0	0	429	L	L	L429L	0.0262318	0.0262318	0	0.0643711
430	E	0.00453004	0	0.0125137	0.0213702	0	0.000255834	0.000751302	4.16451e-05	0.00768272	4.8549e-05	0	0.00135861	0	0.00294157	0.00456019	0.00139149	0.000748953	0.000249518	0	0	430	E	E	E430E	0.0213702	0.0213702	0	0.0916609
431	N	0.000268829	0	0	0	0	0	0.00231361	4.26508e-05	0.00889121	0	0.000194678	0.0395232	0	0.00120838	0.00629306	0.000196476	0.00023961	0.00131635	0	0	431	N	N	N431N	0.0395232	0.0395232	0	0.0802635
432	Q	0.013547	0.000750701	0	0	0	0	6.45627e-05	0.000207209	0	0.0014016	0.000851378	0	0	0.0320189	0	0.00050995	5.82264e-06	0	0	0	432	Q	Q	Q432Q	0.0320189	0.0320189	0	0.0652291
433	S	0.00592619	0.000481626	0	0.00582369	0	0.0108346	0	0	0.00825219	0.000258754	0	0	0	0.00255185	0.000676798	0.0163033	0.000246915	0.000871715	0	0	433	S	S	S433S	0.0163033	0.0163033	0	0.083542
434	K	0.00256973	5.88323e-05	0.00414848	0.00661582	0	0.000539823	0.000803199	0.000656146	0.0249587	0.00040812	0.000165752	0.0028507	0.00134651	0.00603914	0.00265375	0.00146934	0.0020599	0.00248967	0	0	434	K	K	K434K	0.0249587	0.0249587	0	0.0976871
435	Y	0.000263807	0	0.000743039	0.000142156	0.00520668	0	0.00570485	0.000103868	0.00431063	0	0	0.00178815	0	0.000353829	0.000763185	0	0.000406595	0.000471101	0	0.0346999	435	Y	Y	Y435Y	0.0346999	0.0346999	0	0.0778042
436	Y	0	0	0	0	0.00463233	0	0.00192397	0.00156835	0	0.00865545	0.000435122	0	0	0	0	0.000223719	0	8.15748e-05	0	0.0364065	436	Y	Y	Y436Y	0.0364065	0.0364065	0	0.0717012
437	T	0.000468646	0	0.00394428	0.00252644	0.000245946	0.000103899	0.000183287	0	0.000524152	0	0	0.000262892	0.0459455	0.000279872	0.000205716	0.00279995	0.00108709	0.000425873	0	0	437	T	P	T437P	0.00108709	0.0459455	0.0448584	0.0747668
438	S	0	0.000190431	0.000719314	0.00190049	0.0454261	0	0	0	4.7392e-05	0.000761627	0.000566232	0	0	0.000391355	0	0.000722318	0.000717886	0.00150193	0.00896517	0	438	S	F	S438F	0.000722318	0.0454261	0.0447038	0.0784058
439	I	0	0	0	0	0.000483338	0	0	0.00352815	0	0.0537945	0.000454341	0	0	0	0	0	0.000271146	0.000285109	0	0	439	I	L	I439L	0.00352815	0.0537945	0.0502664	0.0630509
440	E	0.0139866	6.03323e-05	0.000942281	0.00103793	0	0.00299295	0.000834545	0.00243159	0.0162062	0.004932	0.000247804	0.00936771	0.0001905	0.000933468	0.00196309	0.00167831	0.00212831	0.000814092	0	0	440	E	K	E440K	0.00103793	0.0162062	0.0151683	0.100393
441	K	0.00278948	0	0.00639134	0.040555	1.8617e-05	0.000454331	5.35415e-05	0.000821834	0.00417346	0.000189275	0	0.00157842	0	0.00302603	0.000545296	0.00151717	0.00364112	0.0010472	0	0.000227443	441	K	E	K441E	0.00417346	0.040555	0.0363816	0.0949546
442	N	0.00243057	0.000799252	0.000260798	0.00694585	0	8.85201e-05	0.000517883	0.00219832	0.0093855	0.00215329	0.000341352	0.00790771	0.00668387	0.00085619	0.000655796	0.00125007	0.00352922	0.00334255	0	2.44507e-05	442	N	K	N442K	0.00790771	0.0093855	0.0014778	0.0885141
443	K	0.00726012	0.000222579	6.25723e-05	0.00424137	0.000602791	0.000825859	0.000700653	0.00204286	0.0132707	0.000738629	0.000583003	0.000273644	0.00763019	0.00262694	0.00530426	0.00504435	0.00076357	0.0013124	0	0.000101695	443	K	K	K443K	0.0132707	0.0132707	0	0.0938531
444	D	0.000163066	0	0.00978298	0.0152499	0.000106845	0.000693462	0.000194185	0	0.00144965	1.60621e-05	0	0.00202776	7.2164e-05	0.000889769	0.000152892	0.000472164	0.00105461	0	0	0.0238336	444	D	Y	D444Y	0.00978298	0.0238336	0.0140506	0.0829761
445	K	8.6186e-06	0	0	0.00183102	0	0	0.000704422	8.98042e-05	0.0460323	0.000143517	0.000394945	0.000580337	0.000284741	0.00262389	0.00398429	0	0	0	0	6.49019e-05	445	K	K	K445K	0.0460323	0.0460323	0	0.0696144
446	I	0	0	0	0	0.000246572	0	0	0.0241195	0	0.0159051	4.11508e-05	0	0	0	0	0	0	0.00144603	0	0	446	I	I	I446I	0.0241195	0.0241195	0	0.055954
447	I	0.00030143	0.000103014	0.0100014	0.0102432	0	0	0.000459824	0.00546987	0.00198521	0.00427664	0.00103805	0.000380096	0	0.0018814	0.000981149	0.00133282	0.000377465	0.00143958	0	0	447	I	E	I447E	0.00546987	0.0102432	0.00477333	0.0714422
448	D	0.00221982	9.14271e-05	1.86386e-05	0.0145787	0	0.000942373	0	0	0.00870393	0.000184838	0.000247367	0.000487837	0.000123413	0.00564976	0.000694111	0.00961591	0.000259911	0.000230633	0	0	448	D	E	D448E	1.86386e-05	0.0145787	0.0145601	0.0719752
449	I	0	0	0	0	0.000256422	0	0	0.00992131	0	0.0220079	0.00176778	0	0	0	0	0	0.000417632	0.00158054	0	0	449	I	L	I449L	0.00992131	0.0220079	0.0120866	0.0522497
450	M	0.000490079	0	0	0	0.00981884	0	0.000284999	0.0031912	0	0.0126842	0.00288375	0	0	0	0	0	0	0.0130412	0	9.57833e-05	450	M	V	M450V	0.00288375	0.0130412	0.0101575	0.0666091
451	T	0.00369285	0	0.000283049	0.00282152	0	0.000251146	0.000172715	0	0.00211771	0.000151655	0	0.00102962	0	0	0.00123453	0.00381908	0.00796759	0	0	0	451	T	T	T451T	0.00796759	0.00796759	0	0.0442725
452	F	3.30857e-05	0	0	0	0.052622	0	0	0	0	0	0	0	0	0	7.14014e-05	0.00136303	0	0.000383687	0	0.00101757	452	F	F	F452F	0.052622	0.052622	0	0.0584156
453	R	0	0	0	0	0	0	0.000217875	0	0.00213297	0	0	2.59044e-06	0	0.00110319	0.0290573	0	0.000710934	0	0	0	453	R	R	R453R	0.0290573	0.0290573	0	0.043553
454	I	0	0	0	0	0	0	0	0.0314758	0	0.000778317	0.000479116	0	0	0	0	0	0	0.012774	0	1.00703e-05	454	I	I	I454I	0.0314758	0.0314758	0	0.0580521
455	P	0	0	0	6.40298e-05	0	0	0	0	8.7142e-05	0	0	0	0.0242252	0	0	3.24765e-05	0	0	0	0	455	P	P	P455P	0.0242252	0.0242252	0	0.0306753
456	Y	0	0	0	0	3.99384e-05	0	0	0	0	0	0	0	0	0	0	0	0	0	0	0.0453956	456	Y	Y	Y456Y	0.0453956	0.0453956	0	0.0469946
457	Y	0	0	0	0	0.00308917	0	0.000153894	0	0	0	0	0	0	0	0	0	0	0	0	0.0379897	457	Y	Y	Y457Y	0.0379897	0.0379897	0	0.0478845
458	V	9.05256e-05	0.000149432	0	0	0.000173	0.000529485	0	0.00232719	0	0	0	0.000284024	0	0	0	0	0	0.029842	0	0.000226526	458	V	V	V458V	0.029842	0.029842	0	0.0436564
459	G	0	0	0	0	0	0.0424903	0	0	0	0	0	0	0	0	0	0	0	0	0	0	459	G	G	G459G	0.0424903	0.0424903	0	0.0447987
460	P	0	0	0	0	0	0	0	0	0	0	0	0	0.0416031	0	0	0	0.000433887	0	0	0	460	P	P	P460P	0.0416031	0.0416031	0	0.0452777
461	L	0.00031226	0	0	0	0	0	0	0.00047254	0	0.0452467	0.00660268	0	0	0	0	0	0.00182734	0.00100474	0	0	461	L	L	L461L	0.0452467	0.0452467	0	0.0660306
462	S	0.00328912	0.000135349	0.00121254	0	0.000423151	0.00164796	0	0.00896484	0.00110286	0	0	0.0093521	5.23808e-05	0.00042513	0	0.00323113	0.00369567	0.00640724	0	0	462	S	N	S462N	0.00323113	0.0093521	0.00612097	0.0703909
463	N	0.000673989	0.000102973	0.00645068	0.00465712	0	0.00216789	4.4436e-05	7.38667e-05	0.006737	0	0.000215296	0.00366315	0.00251525	0.00444197	0.0045664	0.00401713	0.0172615	0.000128719	0	0.000284532	463	N	T	N463T	0.00366315	0.0172615	0.0135984	0.0979185
464	H	0.00598476	1.51585e-05	0.00155098	0.00267923	0.000215602	0.00250157	0.00173881	0.000159442	0.00747922	0.000606003	0	0.00472883	0.00575359	0.000371558	0.00347722	0.00231932	0.00241195	0.000455368	0	0.0015655	464	H	K	H464K	0.00173881	0.00747922	0.00574041	0.0824162
465	N	0.00264397	0.000192392	0.00266237	0.0046928	0.000179345	0.00643108	0.00243509	8.77996e-06	0.00696748	4.47394e-05	0.000143949	0.0149699	0.00013041	0.00304221	0.0012405	0.00252324	0.000461036	0.000498142	0	0.00143889	465	N	N	N465N	0.0149699	0.0149699	0	0.0885281
466	S	0.00948809	4.66782e-05	0.000543807	0.00152467	0.000191213	0.00857321	0.000387495	0	0.00342315	0.000402328	0	0.00589355	0.000838787	0.00197526	0.00153368	0.0223608	0.00233647	0.000278475	0	0	466	S	S	S466S	0.0223608	0.0223608	0	0.0956531
467	S	0.00127458	3.98006e-05	0.00408122	0.00395491	0	0.00580256	0.000587189	7.76213e-05	0.010282	0.000222386	0	0.00209787	0.00208057	0.0021666	0.00925566	0.00413026	0.000619245	0.00307809	0	8.80608e-05	467	S	K	S467K	0.00413026	0.010282	0.00615173	0.0886054
468	F	0.000120285	0	0	0	0.0378465	0	0.00183156	0	0.000568101	0.000390712	0	0.00866585	0	0	0.00139767	6.04158e-05	0.0025883	0	0	0.00260404	468	F	F	F468F	0.0378465	0.0378465	0	0.0753387
469	G	0.0325855	0.000952347	0.000113217	0	7.53845e-05	0.00286603	0.00238176	0	0.000120869	0	0.000119983	0.00115896	0	0.000383858	0.00071253	0.00940777	0.00117879	0.000990264	0	0	469	G	A	G469A	0.00286603	0.0325855	0.0297194	0.0761059
470	W	0	0	0	0	0	0	0	0	0	0	0	7.20531e-05	0	0	0	0	0	0	0.0665878	0	470	W	W	W470W	0.0665878	0.0665878	0	0.0604491
471	L	0.00809867	0	0	0	0.000535493	0	0	0.00706306	0	0.00922931	0.0257362	0.000382752	0	0	0	0.00526255	5.2866e-05	0.0114458	0	0.000102924	471	L	M	L471M	0.00922931	0.0257362	0.0165069	0.0997112
472	T	0.000554215	0.000290331	5.41718e-05	0.0078483	6.67667e-06	0	0.00016104	0.0068832	0.00820852	0	0	5.28827e-05	0	0.00173095	1.36812e-05	0.00270523	0.00273742	0.0269235	0	0.000315921	472	T	V	T472V	0.00273742	0.0269235	0.024186	0.0881156
473	R	0	0	0	0	0.000649736	0	0.000396848	0.000278415	0.00568732	0.000357908	0	0	0	0	0.0548353	0.000152708	0.00029359	0	1.60839e-05	0.00141995	473	R	R	R473R	0.0548353	0.0548353	0	0.0717102
474	K	0.000201476	9.99806e-06	0.000192466	0.000180908	6.06248e-06	0.000278015	0.000860162	0.000417579	0.0508579	0.00189745	0	0.00432677	0	0.00289977	0.00475718	0.000855559	0.00134494	0.000217462	0	0.000152081	474	K	K	K474K	0.0508579	0.0508579	0	0.0881689
475	S	0.00552889	4.98837e-05	0.00209689	0.0191968	1.33237e-05	0.000865697	0	5.56463e-05	0.00547793	0.000472989	0	0.00139439	0.00198492	0.00183793	0.0010401	0.0110079	0.000610748	9.94997e-05	0	0	475	S	E	S475E	0.0110079	0.0191968	0.00818897	0.0842223
476	P	0.00499493	0	0.0156514	0.00991168	3.78804e-05	0.00265779	0.000464236	0	0.00493056	0.000113577	8.68181e-05	0.00865566	0.00380512	0.00544657	0.00135201	0.00515502	0.00161916	0.00035696	0	0.000179192	476	P	D	P476D	0.00380512	0.0156514	0.0118462	0.109018
477	G	0.00215293	0	0.00206095	0.0143302	0	0.0286753	0	0.000277479	0.00087873	0	0	0	0	0.00115551	0	0.000323233	0.00180006	0.000997002	0	0	477	G	G	G477G	0.0286753	0.0286753	0	0.0753693
478	E	0.00616376	0	0.000521568	0.00639266	0.000846745	5.60995e-05	0.00081343	0	0.0262946	0	0	0.00311479	0.00670811	0.00776207	0.00943175	0.00162547	0.00363847	0.00284022	0	4.63982e-05	478	E	K	E478K	0.00639266	0.0262946	0.019902	0.119117
479	I	0.000684328	0	0	0	0	0	0	0.0422575	0	0.000316695	0	0	0	0	0	0	0.000563788	0.0127934	0	0	479	I	I	I479I	0.0422575	0.0422575	0	0.0671695
480	R	8.65568e-05	0.000121511	0	0	0.0010052	0	0	0	0.00189716	0.00662324	0.000766151	0.000386316	0	0	0.00577935	0.000611158	0.0317887	0	0	0.0113347	480	R	T	R480T	0.00577935	0.0317887	0.0260093	0.0858583
481	P	0	0	0	0	0	0	0	0	0	0	0	0	0.0525498	0	0	0	0	9.4822e-05	0	0	481	P	P	P481P	0.0525498	0.0525498	0	0.0519706
482	W	8.30488e-05	0	0	5.22094e-05	0.00104831	7.33711e-05	0	0	0	0.000169093	0	0	0	0.000264161	0	4.2539e-05	0	0	0.0759256	0.00279607	482	W	W	W482W	0.0759256	0.0759256	0	0.0752519
483	N	0	0	0.000704586	0	0	0	0	0	0	0	0	0.0570346	0	0	0	0.000186905	0.000112844	0	0	0	483	N	N	N483N	0.0570346	0.0570346	0	0.0571135
484	F	0.000275205	0	0	0	0.0485415	0	0.000638999	0.00444292	0	0.00242891	0.00091232	0	0	0	0	0.000310872	0	0.000175815	0.00313234	0.00298282	484	F	F	F484F	0.0485415	0.0485415	0	0.0795534
485	T	0.000338574	0	0.0196873	0.0237467	0.000147675	0.000131315	0.000554902	0	0.00281741	0	0	0.00445586	0	0.00058987	0.000328313	0.00150013	0.00142996	0	1.44957e-06	0.00137285	485	T	E	T485E	0.00142996	0.0237467	0.0223168	0.0839069
486	E	0.000227792	0	0.0175348	0.0367071	0	1.38995e-05	0	0	0.00826069	6.93182e-06	0	0.00133316	0	0.0141795	0.000842915	0.0011242	0.00109785	0.000256804	0	0	486	E	E	E486E	0.0367071	0.0367071	0	0.108941
487	R	0	0	0	0.000322979	0	0	0.000840831	0.00836955	0.0272114	0.00249969	0.00792579	0	0	0.000246761	0.00023318	0	0.000231158	0.019827	0	7.84628e-05	487	R	K	R487K	0.00023318	0.0272114	0.0269782	0.0949311
488	V	0	0	0	0	6.32156e-05	0	0	0.0167737	0	0.000460346	0	0	0	0	0	0	0	0.0413264	0	0	488	V	V	V488V	0.0413264	0.0413264	0	0.0682286
489	D	0	0	0.0601171	0.000121427	0	0	0	0	0	0	0	0.00378638	0	0	0	0	0	0	0	0	489	D	D	D489D	0.0601171	0.0601171	0	0.0638328
490	T	0.000127381	0.000442021	0.000440537	0.00600217	0.00046092	0	0.000404287	0.00547819	0.0120207	0.00779318	0.00265872	0	0	0.000884083	0.0155318	0.000198618	0.00278765	0.00530464	0.000168597	0.000634985	490	T	R	T490R	0.00278765	0.0155318	0.0127442	0.101331
491	Y	0.00186223	0	0.0126288	0.016744	2.82904e-05	0.00194671	0.00136068	0.0011593	0.00422749	0.000569878	0.00267025	0.00249202	0.00083164	0.00256538	0	0.0039306	0.0032684	0.000971525	0	2.402e-05	491	Y	E	Y491E	2.402e-05	0.016744	0.01672	0.0972917
492	Q	0.0243013	0	0.000156661	0.0125501	0	0.000614388	7.67503e-05	0.000112802	0.0173412	0.000139314	0	4.32238e-05	0	0.00552202	0.0019061	0.0021984	0.00206855	0.000432693	0	0	492	Q	A	Q492A	0.00552202	0.0243013	0.0187793	0.0985296
493	S	0.00031431	0.00109058	0	0	0	0	0	0	0	0	0	0	0	0	0	0.0522769	0.00907292	0	0	0	493	S	S	S493S	0.0522769	0.0522769	0	0.0690711
494	S	0.0403514	0	0	0.0054472	0	0.00296445	9.69464e-05	3.329e-05	0	0	0	0.00195218	0	5.7172e-05	0.00175131	0.003779	0.000174786	0	0	0	494	S	A	S494A	0.003779	0.0403514	0.0365724	0.0743957
495	V	0.00222346	0	0.00187957	0.0257314	0	8.26024e-05	0.000826327	0.000356886	0.00221337	0.000164365	0.000137288	0.0133333	0	0.00350191	0.00137772	0.00018366	0.00661351	0.0025505	0	0	495	V	E	V495E	0.0025505	0.0257314	0.0231809	0.0940209
496	D	0.0157452	0	0.00392003	0.0116099	0	0.00172751	0.000155731	0.000308908	0.020194	0.00140935	0.00025607	0.00842111	0	0.00534948	0.00715045	0.00155705	0.00156151	0.000329062	0	0	496	D	K	D496K	0.00392003	0.020194	0.016274	0.123568
497	F	0	0	0	0	0.0599985	0	0	0	0	0	0	0	0	0	0	0	0	0	0	0	497	F	F	F497F	0.0599985	0.0599985	0	0.0563475
498	I	0	0	0	0	0.000171754	0	0	0.0569463	0	0.000485244	0.00169901	0	0	0	0	0	0	0.000649091	0	0	498	I	I	I498I	0.0569463	0.0569463	0	0.061414
499	E	0.000673901	0	0.00133483	0.0154625	0	0.00106567	0.000175003	4.85924e-05	0.0157787	0.000703835	0.000593115	0.00248405	0	0.00579807	0.0117102	0.00146316	0.00525587	0.00015532	0	0.000206499	499	E	K	E499K	0.0154625	0.0157787	0.000316279	0.100005
500	R	0.000105127	0.000160172	0.000103781	0	0	7.3841e-05	0.000565856	0	0.00478327	0	0	0.0091952	0	0.000258671	0.0441602	0.000704622	2.64056e-05	0	0	0	500	R	R	R500R	0.0441602	0.0441602	0	0.074181
501	M	0	0	0	0	0	0	0	0.000323726	5.37816e-05	0.00964904	0.0388923	0.000224643	0	0	4.41468e-06	0.000809359	0	0	0	0	501	M	M	M501M	0.0388923	0.0388923	0	0.0607183
502	T	0	0.000169773	0	0	0	0	0	0.00332656	0.00313153	0.000223052	0.000275281	0	0	0.00204399	0.000492733	0.000334974	0.0329329	0.003149	0	0	502	T	T	T502T	0.0329329	0.0329329	0	0.0641861
503	N	0.00171991	0.000806836	0.000347979	0.000135129	0	0.0066678	0	0.000810134	2.12361e-05	0.000773538	0	0.0207381	0.000248506	0	0.00278517	0.0039044	0.00992724	0.000936296	0	0	503	N	N	N503N	0.0207381	0.0207381	0	0.0795839
504	N	0	0	0.000721561	0.00112035	0.00324301	0	0.000628239	2.81623e-05	0.0202361	0.000218316	0.000130832	0.0047196	0	0.00105494	0.00225782	0.00081104	0.00868541	0.000155898	0	0.00167264	504	N	K	N504K	0.0047196	0.0202361	0.0155165	0.0746406
505	D	0	0.0307451	0.0303357	0	0	0.00021617	0	0	0	0	0	0	0	0	0	0	0	0	0	0	505	D	C	D505C	0.0303357	0.0307451	0.000409449	0.0717407
506	S	0	0	0	0.000642588	0.00024226	0.000331749	0	0.000691455	0.000283906	0.00334597	0.000108849	0.000242261	8.298e-05	0.0012521	0	0.00334931	0.0263108	0.000414271	0	0	506	S	T	S506T	0.00334931	0.0263108	0.0229615	0.0554138
507	Y	0	5.62511e-05	0	0	0.00176111	0	0.000540181	1.96311e-05	0	0	0	0.000234191	0	0	0	0	0	8.15218e-05	0	0.0484052	507	Y	Y	Y507Y	0.0484052	0.0484052	0	0.0551782
508	L	0	0	0	0	0.000646238	0	0	0.00120486	0	0.0477303	0.000509077	0	0	0	0	0	0	0.000688471	0	0.000161909	508	L	L	L508L	0.0477303	0.0477303	0	0.0561918
509	P	0.00124594	6.67093e-05	0.000485738	0	0.0018028	6.10681e-05	0.000249158	0.0117811	0.00163662	0.00952731	0.000865692	0.000840175	0.0127872	0.000777423	0.00109257	0.00182015	0.00158726	0.00338894	0	0.000821889	509	P	P	P509P	0.0127872	0.0127872	0	0.087301
510	T	0.00262291	0	0.00516107	0.00422535	0	0.0215856	0.000297775	0	0.00102199	0.000687784	0.000238684	0.00574847	0	0.00100938	0	0.000791195	0.00302616	0	0	0	510	T	G	T510G	0.00302616	0.0215856	0.0185594	0.0750875
511	E	0.00105502	6.72928e-05	0.000163719	0.0367234	0	0	1.22286e-06	0	0.00203984	0	0	0	0	0.00151946	4.37073e-05	0	0	0.000183563	0	5.33674e-05	511	E	E	E511E	0.0367234	0.0367234	0	0.0519766
512	K	0.000693303	0	0.0270487	0.00078333	0	4.997e-05	0	5.66272e-05	0.01235	0.000269922	0.000471381	0.00190151	0.00516598	0.000417732	0.000502857	0.00209452	0.000985948	0.000247215	0	0.000292121	512	K	D	K512D	0.01235	0.0270487	0.0146987	0.0800468
513	V	0.000723744	0.000350358	0	0	0	0	0	0	0	0.000241381	0	0	0	0	0	1.68505e-05	0.00230937	0.0539876	0	0	513	V	V	V513V	0.0539876	0.0539876	0	0.0606951
514	L	0	0	0	0	0	0	0	0.00238651	0	0.0411727	0.000944877	0	0	0	0	0	0	0.00121126	0	0	514	L	L	L514L	0.0411727	0.0411727	0	0.0535646
515	P	0.00212837	3.39927e-05	0	0	0	0	8.62676e-06	0	0	0	0	0	0.0671219	0	0	7.02494e-05	0	0	0	0	515	P	P	P515P	0.0671219	0.0671219	0	0.0652693
516	K	0.00189022	0	0.00206989	0.000129953	0	0	0	0	0.0351457	0.000479912	0.000123339	1.26867e-05	0	0.00205083	0.00193513	0.000137964	0	0.000180926	0	0.000299293	516	K	K	K516K	0.0351457	0.0351457	0	0.0595527
517	N	0.00229264	0.00261614	0.00376344	0.00234143	6.87124e-05	0	0.00887704	0	0.000683566	0	7.29709e-05	0.00960701	0	0.00543983	0.00238514	0.00358136	0.000297893	6.95786e-05	0	0.00326238	517	N	N	N517N	0.00960701	0.00960701	0	0.0808754
518	S	0.000374138	0	0	0	0	0	0	0	0	0	0	0	0	0	0	0.0417512	0	0	0	0	518	S	S	S518S	0.0417512	0.0417512	0	0.0452495
519	F	0	0	0	0	0.000365075	0	0.000355026	0.00285689	0	0.0487496	0.00255576	0	0.000824439	0	0	0	0	0	0	0	519	F	L	F519L	0.000365075	0.0487496	0.0483845	0.0637011
520	L	0.000863937	0.000620556	0.000180821	0.000846999	0	0	0	0.00766026	0.000157845	0.0301686	9.10808e-05	0	0	0	0	0.000424901	0.000879181	0.00100736	0	0.000702135	520	L	L	L520L	0.0301686	0.0301686	0	0.0617305
521	Y	0	0.000512329	0	0	0.000213064	0	0	0	0	7.38548e-05	0	0	0	0	0	0	0	0.000440922	0	0.0527919	521	Y	Y	Y521Y	0.0527919	0.0527919	0	0.0551032
522	Q	0.000860431	0.000158274	0.000372081	0.0141206	0	0.000164312	0.00027038	0	0	0	2.13006e-06	0.000723865	0	0.0162759	0.000184246	0.00875833	0.000398383	0	0	0	522	Q	Q	Q522Q	0.0162759	0.0162759	0	0.0643215
523	K	0.000121621	1.59745e-05	0	0.00867171	0	0	0	0.000393702	0.0142717	0.000298175	0.000519359	0	0	0.00132643	0.00889182	0.000809597	0.00113796	0	0	0.00057344	523	K	K	K523K	0.0142717	0.0142717	0	0.0604405
524	Y	7.80546e-05	0	0	0	0.0244801	0	0	0	0	3.54431e-05	0.000528817	0	0	0	0	0	0	0.000332556	0	0.0149804	524	Y	F	Y524F	0.0149804	0.0244801	0.00949969	0.053912
525	M	0.00230733	0.00609004	0.000332745	0.0101382	0	0	0	0.00202575	0.00416309	0.000878452	0.0117555	0.00175615	0	2.09497e-05	0.000371932	0.00264502	0.00618088	0.000236456	0	0	525	M	M	M525M	0.0117555	0.0117555	0	0.0839542
526	I	0.000293347	0.000483943	0	0	0.000984755	0	0	0.00332933	0	0.00656373	1.3139e-05	0	0	0	0	0	0.000181601	0.0460109	0	6.30972e-06	526	I	V	I526V	0.00332933	0.0460109	0.0426816	0.0695428
527	F	0	0	0	0	0.00259356	0	0	0	0	0.0353453	0	0.000246821	0	3.43746e-05	0.000593926	0	0	0	7.21706e-06	0.00287862	527	F	L	F527L	0.00259356	0.0353453	0.0327518	0.0525185
528	N	0	0	0.001709	0	0	0	0	0	0	0	0	0.0479439	0	0.00142332	0	0.0010814	0	0	0	0	528	N	N	N528N	0.0479439	0.0479439	0	0.0578305
529	E	0	0	0	0.0454366	0	0	0	0	0.000163742	0.000298623	0	0	0	0.00034657	6.30776e-05	2.68576e-05	4.76305e-05	0	0	0.000164805	529	E	E	E529E	0.0454366	0.0454366	0	0.0500309
530	L	0	0	0	0	8.54972e-05	0	0	0.0038254	0	0.0395024	0	0	0	0	0	0	0	0.000738106	0	0	530	L	L	L530L	0.0395024	0.0395024	0	0.0517616
531	T	0.00157613	0	0	0	0	0	0	0.000419561	0.000376368	6.68984e-05	0.000236048	0.040732	0	0	0	0.000194908	0.00509012	0	0	0	531	T	N	T531N	0.00509012	0.040732	0.0356419	0.0593948
532	K	0.00059902	0	0.000217108	0	0	0.00414101	0	0.000120633	0.0100992	0.00069126	0.00344947	0.0258725	0.00098266	6.48817e-05	0.00217046	0.00222372	0.00045748	0.000411915	0	0	532	K	N	K532N	0.0100992	0.0258725	0.0157733	0.0790086
533	L	0.00186596	0.000152014	0	0	0	0	0	0.0146172	0	0.0125104	0.000772567	0	0	0	0	0.00190147	0.000259566	0.0197688	0	0	533	L	V	L533V	0.0125104	0.0197688	0.00725846	0.0757064
534	T	0	0.000307389	0	0	0	0.000714449	0.000250974	0.000194867	0.0194005	0.000327553	0.00051492	1.63426e-05	0	0.00155425	0.0229986	0.00275694	0.000743472	0	0.000615887	0	534	T	R	T534R	0.000743472	0.0229986	0.0222551	0.0726254
535	Y	0.000848982	0.00031763	0	0	0.00230667	0	0.000163002	0.0179712	0	0.00568597	0.000287568	0.000641059	0	0	0	0	0	0.0133144	0.00252874	0.0100635	535	Y	I	Y535I	0.0100635	0.0179712	0.0079077	0.0839777
536	T	0.000582839	4.74561e-05	0.012879	0.0024727	0.000376199	0.000712526	1.58574e-05	0.0020049	0.00157023	0.000205702	0	0.0276441	0	0.00124627	0.00426958	0.00131944	0.00285753	0.00345309	0	0.000562363	536	T	N	T536N	0.00285753	0.0276441	0.0247865	0.0962863
537	N	0.00243163	7.87206e-05	0.00837272	0.00189796	6.87527e-05	0.0278509	0.000306943	0.00163069	0.000765283	0.00060396	0	0.00592389	0.000357803	0.00149432	0.00139115	0.00144767	0.00210267	0.00114321	0	0.00079106	537	N	G	N537G	0.00592389	0.0278509	0.0219271	0.0929796
538	E	0.000929463	0.000219765	0.00743588	0.0161388	0	0.000470604	0.00282099	0.000660126	0.0141474	0.000632172	0.000685644	0.00509457	0	0.00389103	0.00656422	0.00227654	0.000448883	0.00127099	0	0.000531052	538	E	E	E538E	0.0161388	0.0161388	0	0.106002
539	K	0	0	0.00101182	0.000465446	0	0.0052307	0	0.000327643	0.000467334	0.00021895	0	0.00192742	0	0.00450446	0.002186	0.000669239	0.00106704	0.000314626	0	0.00040621	539	K	G	K539G	0.000467334	0.0052307	0.00476337	0.037975
540	N	0	0	0.00216598	0.000527215	0	0.00776056	0.000979144	0	0.00160815	0.000255303	0	0.000773765	4.11109e-05	0.000354041	0.00103876	0.000990925	0.000212826	0	0	0	540	N	G	N540G	0.000773765	0.00776056	0.00698679	0.0329723
541	E	0	0.00020204	0.00186266	0.00251745	0	9.79324e-05	0.000130369	0.000885803	0.0066665	0.000204531	0.000248623	0.000828097	0.000796623	0.000738796	0.00371098	0.000773845	0.000638597	0.00053904	0	0.000226297	541	E	K	E541K	0.00251745	0.0066665	0.00414905	0.0426765
542	R	0.00182142	0	0.00072687	0.00141304	0.000614186	0.000588562	0	0.000988456	0.00273776	0.000514886	0.000110897	9.80484e-05	0.00140957	0.000193072	0.0022122	0.00219037	0.00156972	0.00149666	0.00167327	0.000611413	542	R	K	R542K	0.0022122	0.00273776	0.00052556	0.0456237
543	L	0.000550321	0.000268222	0.000625298	0.00242052	0.000536359	0	0.00230695	0.000172197	0.00158474	0.000559247	0.000807282	0.000965666	0.000429126	0.00650318	0.00168237	0.000801479	0.000311587	0.00179123	0	0.000728209	543	L	Q	L543Q	0.000559247	0.00650318	0.00594394	0.0479241
544	N	0.00141819	0.000380231	0.000300538	0.000868878	0.00592469	0.000589618	0.000536078	0.000151855	0.0140108	0.00318876	0	0.00399323	0.0114436	0.000194727	0.0122597	0.00224919	0	0.000537707	0.00032461	0.00329295	544	N	K	N544K	0.00399323	0.0140108	0.0100175	0.10253
545	L	4.34157e-05	1.36146e-05	0	0.000176606	0.0136762	0	0	0.018307	0	0.0347273	0.000541916	0	0.00128024	0	3.89523e-05	0	0	0.00151411	0.000188858	0	545	L	L	L545L	0.0347273	0.0347273	0	0.0918611
546	S	0.00123358	0.00095948	0.0132577	0.00249358	0	0.00181258	0.000138882	0	0.00155685	0.00047193	0.000152014	0.00181454	0.00728661	0.000233365	0.00115555	0.0167766	0.00760449	6.58794e-05	0	0	546	S	S	S546S	0.0167766	0.0167766	0	0.0928929
547	G	0.00604948	0.000112662	0	0.00127992	0.000212984	0.0021688	0.000565902	0.00423553	0.00205708	0.00136978	0.000162847	0.000754921	0.00656838	0.000604288	0.00309908	0.00805726	0.00451123	0.0302274	0	0.00154837	547	G	V	G547V	0.0021688	0.0302274	0.0280586	0.11547
548	N	0.00597547	0	0.00791427	0.0200152	9.57538e-05	0.00410112	0.000709531	0.000577532	0.00701595	0.000372488	0	0.00498579	0.000746413	0.00341749	0.00122449	0.00301312	0.00150924	0.000973911	0	0.000119006	548	N	E	N548E	0.00498579	0.0200152	0.0150294	0.104262
549	E	0.00272509	0.000589099	0.00507992	0.00950091	0.000601032	0.000115502	0	0.00454825	0.000183316	0.019958	0.00394319	0.000752936	0	0.0159108	0	0.000149301	0.00465764	0.00985923	0	0.000625813	549	E	L	E549L	0.00950091	0.019958	0.0104571	0.123805
550	K	0	2.4454e-05	0	0	0	0	0	0	0.0473	0	0	0	0	0.000430219	0.00462279	3.81198e-05	0	0.000145676	0	0	550	K	K	K550K	0.0473	0.0473	0	0.0582324
551	R	0.00110787	0	0.000924719	0.00466925	0	4.42483e-05	0.00144125	0.000232055	0.00911319	0.000500506	0.00135708	0.00235139	0	0.0450304	0.002331	0.000273871	0.000886938	0	0	0	551	R	Q	R551Q	0.002331	0.0450304	0.0426994	0.094436
552	E	0.00907035	0.000154014	0.00957837	0.0135125	0.000759103	0.00345857	0.00130328	0.00105503	0.00981272	0.0032305	0.000638364	0.00155511	0	0.00680238	0.0101142	0.00205057	0.000327676	0.00115644	0.000119295	0.00104971	552	E	E	E552E	0.0135125	0.0135125	0	0.126218
553	I	0.00155957	0	0	0	0.00175248	0	0	0.0484236	0	0.0131901	0.00169892	0	0	0	0	0	0.000235744	0.00432146	0	0.000241398	553	I	I	I553I	0.0484236	0.0484236	0	0.0878751
554	V	0	0	0	0	0.0134591	0	1.1524e-05	0.00828967	0	0.00161596	2.97923e-06	0	0	0	8.06342e-05	0	0	0.00455286	4.01863e-05	0.0202305	554	V	Y	V554Y	0.00455286	0.0202305	0.0156776	0.0710663
555	N	0.000438359	2.49804e-05	0.00803416	0.0145068	0	0.000242986	0.00213995	0.000370014	0.0043348	0.000828477	0	0.0160919	0	0.00350651	0.00443852	0.000821421	0.00494951	0.000583941	0	0	555	N	N	N555N	0.0160919	0.0160919	0	0.0995291
556	H	0.00149426	0.000302107	0.018406	0.0210062	0	0.00207042	0.0041253	7.52087e-05	0.00343131	0.000791748	0	0.00574097	0	0.00352725	0.00164466	0.00117951	0.0006987	0.000497158	0	0.000296296	556	H	E	H556E	0.0041253	0.0210062	0.0168808	0.102626
557	L	0.000709888	0.00218877	0	0.000282864	0.000593917	0.000151572	0.00107273	0.0021914	0.00128414	0.0383492	0.00033092	0	0	0	0	0	0	0.0101268	0	0.000365915	557	L	L	L557L	0.0383492	0.0383492	0	0.0777852
558	F	0.000512745	0.000406647	0	0	0.0584579	0	0	0.00067178	0.000279915	0.00122262	0.000154995	0	0	0	0	0	0	0	4.1048e-05	0.000973543	558	F	F	F558F	0.0584579	0.0584579	0	0.0657504
559	K	0.000692569	0.00266839	0	0.00823867	0.000208758	0.000407467	0.000179084	0.000219113	0.0312919	0.00359666	0.00703474	0.000212025	0	0.00378845	0.000956445	0.000761616	0.000606243	0.00244139	0	0.000419311	559	K	K	K559K	0.0312919	0.0312919	0	0.0967114
[truncated: 773 more rows]

## Sheet: ST5-PSAP_Matrix
No	AA	A	C	D	E	F	G	H	I	K	L	M	N	P	Q	R	S	T	V	W	Y	Entropy	Wt	Max	Max_aa	Diff	Num
[truncated: 1,332 more rows]

## Sheet: ST6-Selected_Muts
No	AA	Entropy	Wt	Max	Max_aa	PSAP_Diff	ORDER1	ORDER2	Max_aa	Mut	Wt_val	Max_val	Diff	Entropy	ORDER1	ORDER2	Sum	same_mut	is_mut	true_mut	get_num
[truncated: 1,332 more rows]

[truncated: 25 more sheets: ST7-FEL_areas, ST8-12sites_indel_callus, ST9-12sites_off_callus, ST10-12sites_Edited_Callus_Rate, ST11-12site2_indel_T0, ST12-12sites_Edited_plant_rate, ST13-Nramp5_5sites_Indel_callus, ST14-Nramp5_5sites_off_callus, ST15-Maize_indel, ST16-Maize_off-target, ST17-HEK293T_Indel, ST18-HEK293T_Off-target, ST19-All_Model_Pred, ST20-All_Model_Pred_Swiss, ST21-Swiss-neg_Pred, ST22-Model_pred_in_device, ST23-mutant_primers, ST24-qPCR_primers, ST25-Vector_primers, ST26-12site2_detection …]
